# Supplementary material for: Transcriptome analysis of Citrus limon infected with Citrus yellow vein clearing virus
Source: BMC Genomics. 2023 Feb 7;24:65. doi: 10.1186/s12864-023-09151-5 (PMC9903606; doi:10.1186/s12864-023-09151-5)
Supplement: Supplementary file 2 — Additional file 2: Table S2. Differentially expressed genes (DEGs) in CYVCV-infected and mock plants. [file 12864_2023_9151_MOESM2_ESM.xls]

## Sheet: Table S2
Table S2. Differentially expressed genes (DEGs) in CYVCV-infected and mock plants.
Gene_id	Mock-1_count	Mock-2_count	Mock-3_count	Infected-3_count	Infected-1_count	Infected-2_count	Mock-1_fpkm	Mock-2_fpkm	Mock-3_fpkm	Infected-3_fpkm	Infected-1_fpkm	Infected-2_fpkm	Mock_mean	Infected_mean	log2(fc)	PValue	FDR	Symbol
ncbi_102631347	0	0	0	1923	292	0	0	0	0	86.71	15.69	0	0.001	34.1333	15.0589	0.00268269	0.0113489	RL91
ncbi_102620745	0	0	0	1068	597	909	0	0	0	19.66	13.23	18.78	0.001	17.2233	14.0721	1.22e-23	1.9e-21	Y3236
XLOC_001058	0	0	0	152	111	125	0	0	0	14.91	12.88	13.78	0.001	13.8567	13.7583	2.45e-14	1.23e-12	-
ncbi_102609509	0	0	0	130	164	157	0	0	0	7.32	10.96	9.98	0.001	9.42	13.2015	7.11e-15	3.89e-13	TYDC3
ncbi_102607268	0	0	0	129	123	116	0	0	0	7.61	8.64	7.74	0.001	7.99667	12.9652	4.27e-14	2.06e-12	-
ncbi_102619369	0	0	0	68	96	91	0	0	0	4.49	7.63	6.87	0.001	6.33	12.628	3.64e-12	1.32e-10	-
ncbi_102607555	0	0	0	76	43	20	0	0	0	8.53	5.81	2.52	0.001	5.62	12.4564	9.01e-09	1.75e-07	-
ncbi_102613415	0	0	0	80	49	216	0	0	0	3.51	2.54	10.64	0.001	5.56333	12.4417	5.46e-12	1.9e-10	-
ncbi_102614213	0	0	0	134	63	87	0	0	0	6.83	3.82	5.01	0.001	5.22	12.3498	1.68e-12	6.41e-11	RHA1B
XLOC_021090	0	0	0	86	72	56	0	0	0	5.51	5.53	4.08	0.001	5.04	12.2992	1.76e-11	5.56e-10	-
ncbi_102613701	0	0	0	211	106	107	0	0	0	6.84	4.07	3.9	0.001	4.93667	12.2693	3.22e-14	1.59e-12	SL30A
ncbi_102626151	0	0	0	160	180	128	0	0	0	4.26	5.7	3.85	0.001	4.60333	12.1685	5.18e-15	2.91e-13	P2A13
ncbi_102612788	0	0	0	104	115	86	0	0	0	4.14	5.45	3.89	0.001	4.49333	12.1336	4.42e-13	1.83e-11	BAG8
ncbi_102627114	0	0	0	64	74	84	0	0	0	3.47	4.76	5.08	0.001	4.43667	12.1153	1.16e-11	3.82e-10	-
ncbi_102619464	0	0	0	172	27	71	0	0	0	6.53	1.23	3.01	0.001	3.59	11.8098	1.08e-10	3.08e-09	SDR3B
ncbi_107178493	0	0	0	42	45	26	0	0	0	3.18	3.98	2.2	0.001	3.12	11.6073	1.3e-08	2.43e-07	MNMA
XLOC_022337	0	0	0	58	59	41	0	0	0	3.1	3.27	2.49	0.001	2.95333	11.5281	3.92e-10	9.84e-09	Os01g0679700
ncbi_102621831	0	0	0	121	85	76	0	0	0	3.42	2.86	2.43	0.001	2.90333	11.5035	1.04e-12	4.08e-11	TIC32
ncbi_102626748	0	0	0	85	106	224	0	0	0	1.54	2.29	4.6	0.001	2.81	11.4564	1.54e-13	6.83e-12	CNGC1
XLOC_022777	0	0	0	48	21	29	0	0	0	3.71	1.93	2.54	0.001	2.72667	11.4129	6.18e-08	9.83e-07	-
XLOC_024693	0	0	0	37	19	9	0	0	0	3.96	2.42	1.09	0.001	2.49	11.2819	5.59e-06	5.31e-05	-
ncbi_102612612	0	0	0	97	44	82	0	0	0	2.97	1.6	2.82	0.001	2.46333	11.2664	2.24e-11	7e-10	YOAA
ncbi_107175935	0	0	0	73	21	113	0	0	0	2.36	0.79	4.12	0.001	2.42333	11.2428	6.76e-10	1.63e-08	R13L3
XLOC_018002	0	0	0	34	6	28	0	0	0	3.14	0.67	2.91	0.001	2.24	11.1293	6.95e-06	6.43e-05	-
ncbi_102612246	0	0	0	80	46	106	0	0	0	2.05	1.39	3.09	0.001	2.17667	11.0879	1.89e-11	5.95e-10	PYRG
ncbi_102620757	0	0	0	306	6	40	0	0	0	5.57	0.13	0.82	0.001	2.17333	11.0857	0.000146608	0.000932433	GTPS
ncbi_102578027	0	0	0	112	53	34	0	0	0	3.3	1.86	1.13	0.001	2.09667	11.0339	2.6e-10	6.8e-09	ACMAT
XLOC_024819	0	0	0	28	21	22	0	0	0	2.17	1.93	1.92	0.001	2.00667	10.9706	5.89e-07	7.21e-06	SUMO2
ncbi_102616058	0	0	0	71	49	96	0	0	0	1.76	1.45	2.7	0.001	1.97	10.944	2.62e-11	8.14e-10	Y3720
ncbi_102606660	0	0	0	15	9	26	0	0	0	1.45	1.03	2.83	0.001	1.77	10.7895	2.36e-05	0.000188119	-
ncbi_107176780	0	0	0	22	17	27	0	0	0	1.55	1.44	2.11	0.001	1.7	10.7313	1.28e-06	1.44e-05	SUVH6
ncbi_102623666	0	0	0	40	23	45	0	0	0	1.62	1.11	2.07	0.001	1.6	10.6439	2.04e-08	3.64e-07	POLX
XLOC_015516	0	0	0	16	10	23	0	0	0	1.34	1	2.18	0.001	1.50667	10.5571	2.06e-05	0.00016649	-
ncbi_107178428	0	0	0	45	45	34	0	0	0	1.41	1.68	1.2	0.001	1.43	10.4818	3.68e-09	7.67e-08	SALAT
ncbi_107178406	0	0	0	25	36	31	0	0	0	1.02	1.74	1.42	0.001	1.39333	10.4443	7e-08	1.1e-06	E134
ncbi_102625309	0	0	0	32	25	76	0	0	0	0.9	0.82	2.41	0.001	1.37667	10.427	1.15e-08	2.17e-07	CSKI1
ncbi_102608028	0	0	0	5	31	12	0	0	0	0.4	2.73	0.97	0.001	1.36667	10.4164	8.07e-05	0.000549721	ADHL2
XLOC_021348	0	0	0	56	37	60	0	0	0	1.34	1	1.52	0.001	1.28667	10.3294	5.35e-10	1.31e-08	mnmA
ncbi_102629592	0	0	0	54	18	66	0	0	0	1.37	0.54	1.89	0.001	1.26667	10.3068	9.1e-09	1.76e-07	Y5392
ncbi_102620525	0	0	1	791	84	527	0	0	0.04	26.26	3.32	19.78	0.0133333	16.4533	10.2691	1.48e-10	4.09e-09	PER5
ncbi_102624458	0	0	1	351	348	412	0	0	0.03	10.1	11.92	13.4	0.01	11.8067	10.2054	2.07e-16	1.39e-14	-
ncbi_102613012	0	0	0	33	29	27	0	0	0	1.14	1.17	1.05	0.001	1.12	10.1293	7.36e-08	1.15e-06	ESD4
ncbi_102617954	0	0	0	11	8	19	0	0	0	0.9	0.71	1.73	0.001	1.11333	10.1207	0.000135716	0.000870822	MOCOS
ncbi_102618654	0	0	0	18	27	22	0	0	0	0.8	1.42	1.1	0.001	1.10667	10.112	1.17e-06	1.34e-05	-
XLOC_025813	0	0	0	17	16	20	0	0	0	0.95	1.06	1.26	0.001	1.09	10.0901	7.01e-06	6.48e-05	-
ncbi_102619354	0	0	2	1144	1109	486	0	0	0.06	24.47	28.25	11.74	0.02	21.4867	10.0692	1.48e-21	1.8e-19	ANGLT
ncbi_102609700	0	0	0	154	96	29	0	0	0	1.6	1.19	0.34	0.001	1.04333	10.027	4.41e-11	1.32e-09	AB11B
ncbi_102612081	0	0	0	5	9	8	0	0	0	0.63	1.35	1.14	0.001	1.04	10.0224	0.00293744	0.0122416	GRXC8
ncbi_107178353	0	0	0	15	8	17	0	0	0	1.06	0.67	1.35	0.001	1.02667	10.0038	8.59e-05	0.000579491	-
ncbi_102611036	0	0	0	40	8	30	0	0	0	1.46	0.35	1.24	0.001	1.01667	9.98963	1.91e-06	2.06e-05	MYB4
ncbi_102606920	0	0	0	84	1	16	0	0	0	2.49	0.04	0.52	0.001	1.01667	9.98963	2.71e-05	0.000213117	SAG12
XLOC_022163	0	0	0	29	17	17	0	0	0	1.27	0.89	0.83	0.001	0.996667	9.96097	2.18e-06	2.31e-05	PP2B11
ncbi_107175474	0	0	0	44	1	22	0	0	0	1.84	0.05	1.04	0.001	0.976667	9.93172	9.58e-05	0.000639639	CRK25
ncbi_102617570	0	0	0	15	7	4	0	0	0	1.54	0.85	0.46	0.001	0.95	9.89178	0.00197612	0.00879563	14KD
ncbi_102610480	0	1	0	914	15	79	0	0.03	0	21.31	0.42	2.08	0.01	7.93667	9.63239	7.5e-06	6.87e-05	C94B3
ncbi_102621606	0	0	0	19	8	9	0	0	0	1.15	0.58	0.62	0.001	0.783333	9.61348	0.000213287	0.00129603	HSP13
ncbi_102607696	0	0	0	6	22	17	0	0	0	0.27	1.16	0.85	0.001	0.76	9.56986	6.43e-05	0.000451444	NTL9
XLOC_024701	0	0	0	10	21	2	0	0	0	0.59	1.54	0.12	0.001	0.75	9.55075	0.00102595	0.00506305	At2g19790
ncbi_102625642	0	0	0	15	0	18	0	0	0	0.87	0	1.2	0.001	0.69	9.43045	0.0060315	0.0223364	-
ncbi_107176016	0	0	0	14	5	5	0	0	0	1.13	0.48	0.44	0.001	0.683333	9.41645	0.00285922	0.0119691	RLC1
ncbi_102624365	0	0	0	3	8	10	0	0	0	0.26	0.81	0.97	0.001	0.68	9.40939	0.00469371	0.0181493	-
ncbi_102626487	0	1	0	268	255	225	0	0.03	0	6.28	7.11	5.96	0.01	6.45	9.33316	1.22e-14	6.42e-13	HST
ncbi_102616562	0	0	0	16	4	14	0	0	0	0.87	0.17	0.88	0.001	0.64	9.32193	0.000460516	0.00254454	P2B11
ncbi_102608924	0	0	0	38	7	8	0	0	0	1.31	0.29	0.31	0.001	0.636667	9.31439	6.69e-05	0.000466974	FB322
ncbi_102618645	0	0	0	6	16	21	0	0	0	0.23	0.73	0.91	0.001	0.623333	9.28386	8.29e-05	0.000562541	-
XLOC_022918	0	0	0	15	21	7	0	0	0	0.61	0.94	0.28	0.001	0.61	9.25267	7e-05	0.000485788	-
XLOC_024438	0	0	0	25	21	14	0	0	0	0.55	0.68	0.45	0.001	0.56	9.12928	3.22e-06	3.26e-05	CDKF-4
ncbi_102620886	0	0	0	24	21	29	0	0	0	0.49	0.51	0.66	0.001	0.553333	9.11201	4.27e-07	5.43e-06	NES1
ncbi_102577938	0	0	0	14	7	16	0	0	0	0.57	0.34	0.74	0.001	0.55	9.10329	0.000156941	0.000991116	SOC1
ncbi_102607295	0	0	2	586	291	274	0	0	0.09	23.22	13.73	12.28	0.03	16.41	9.0954	4.4e-17	3.3e-15	-
ncbi_102608888	0	0	0	19	15	27	0	0	0	0.45	0.43	0.73	0.001	0.536667	9.06788	2.86e-06	2.94e-05	R13L1
ncbi_107174303	0	0	0	6	10	9	0	0	0	0.33	0.66	0.56	0.001	0.516667	9.01309	0.00144039	0.00673865	ANK1
ncbi_102608493	0	0	0	13	17	21	0	0	0	0.36	0.55	0.63	0.001	0.513333	9.00375	1.12e-05	9.8e-05	Y3720
ncbi_107178607	0	0	0	18	9	16	0	0	0	0.59	0.35	0.6	0.001	0.513333	9.00375	4.82e-05	0.000351579	FB253
ncbi_102617651	0	0	1	179	185	200	0	0	0.03	4.32	5.37	5.46	0.01	5.05	8.98014	2.15e-13	9.34e-12	NES1
XLOC_021807	0	1	7	1760	1107	1498	0	0.04	0.26	54.83	41.04	52.73	0.1	49.5333	8.95226	8.8e-25	1.59e-22	SAG39
ncbi_107174836	0	0	0	20	4	3	0	0	0	1.05	0.25	0.18	0.001	0.493333	8.94642	0.00332004	0.0135883	ERF99
ncbi_102627762	0	0	0	16	3	10	0	0	0	0.72	0.16	0.51	0.001	0.463333	8.85591	0.00139828	0.00657461	PRP1
ncbi_107176781	0	0	0	12	2	8	0	0	0	0.7	0.15	0.51	0.001	0.453333	8.82443	0.00587924	0.0218653	SUVH6
XLOC_024747	0	0	0	8	5	7	0	0	0	0.49	0.36	0.48	0.001	0.443333	8.79225	0.00489898	0.018797	-
ncbi_102609605	0	0	0	11	6	3	0	0	0	0.65	0.42	0.2	0.001	0.423333	8.72565	0.00678568	0.0246792	BH131
ncbi_102630848	0	0	0	8	7	9	0	0	0	0.38	0.39	0.48	0.001	0.416667	8.70275	0.00174626	0.00795205	KNAT6
ncbi_102627001	0	0	0	2	10	13	0	0	0	0.1	0.52	0.61	0.001	0.41	8.67948	0.00292501	0.0121989	3MMP
ncbi_107174302	0	0	0	7	4	9	0	0	0	0.41	0.24	0.58	0.001	0.41	8.67948	0.00541342	0.020428	Y3236
ncbi_102623815	0	0	1	163	183	147	0	0	0.05	6.07	7.93	6.14	0.0166667	6.71333	8.65392	9.48e-13	3.73e-11	-
ncbi_102611265	0	5	3	1012	1311	1209	0	0.08	0.04	12.06	18.6	16.28	0.04	15.6467	8.61164	8.39e-53	9.4e-50	RPP13
XLOC_021538	0	0	0	10	4	10	0	0	0	0.43	0.21	0.49	0.001	0.376667	8.55714	0.00239586	0.0103266	-
ncbi_102627175	0	0	0	9	9	14	0	0	0	0.28	0.33	0.49	0.001	0.366667	8.51833	0.000328698	0.00190205	ANMT
ncbi_107175213	0	0	0	14	14	6	0	0	0	0.41	0.48	0.2	0.001	0.363333	8.50515	0.000287399	0.00168881	NAC68
ncbi_102628812	0	0	0	11	14	1	0	0	0	0.41	0.62	0.04	0.001	0.356667	8.47843	0.00400184	0.0159136	RP8HA
ncbi_102617271	0	0	0	6	0	21	0	0	0	0.22	0	0.85	0.001	0.356667	8.47843	0.0133794	0.0433842	ZED1
XLOC_003926	0	0	0	5	8	6	0	0	0	0.25	0.47	0.33	0.001	0.35	8.45121	0.0059019	0.0219423	SEOB
ncbi_102630496	0	0	0	28	11	13	0	0	0	0.52	0.24	0.28	0.001	0.346667	8.43741	1.68e-05	0.000139974	Y3475
ncbi_102613865	0	0	0	20	18	6	0	0	0	0.43	0.46	0.15	0.001	0.346667	8.43741	7.18e-05	0.000495751	PME7
XLOC_024759	0	1	0	97	94	42	0	0.03	0	4.42	4.59	1.32	0.01	3.44333	8.42766	2.92e-09	6.17e-08	-
ncbi_102624733	0	1	0	109	122	209	0	0.04	0	3.03	4.04	6.57	0.0133333	4.54667	8.41363	7.12e-12	2.42e-10	Y5262
ncbi_102611942	0	1	1	252	246	249	0	0.07	0.06	13.4	15.55	14.97	0.0433333	14.64	8.40022	1.16e-15	7.11e-14	ESD4
ncbi_107174686	0	0	0	16	23	32	0	0	0	0.2	0.34	0.45	0.001	0.33	8.36632	9.62e-07	1.12e-05	Y1571
ncbi_102619084	1	2	2	910	502	760	0.02	0.04	0.04	12.2	7.99	11.49	0.0333333	10.56	8.30743	4.58e-36	2.18e-33	RFS2
ncbi_102628404	0	1	2	413	233	355	0	0.04	0.07	12.94	8.71	12.59	0.0366667	11.4133	8.28204	5.05e-21	5.68e-19	SAG12
XLOC_002329	1	2	0	376	396	333	0.04	0.09	0	12.49	15.49	12.25	0.0433333	13.41	8.27362	4.22e-22	5.45e-20	AAEL006422
ncbi_102630403	1	0	0	131	85	124	0.05	0	0	5.39	4.19	5.79	0.0166667	5.12333	8.26397	3.3e-11	1.01e-09	CXE1
ncbi_102626260	0	1	3	433	422	411	0	0.07	0.21	25.04	29.05	26.87	0.0933333	26.9867	8.17564	2.42e-27	5.47e-25	-
ncbi_102624751	0	0	0	18	10	13	0	0	0	0.32	0.21	0.26	0.001	0.263333	8.04075	6.19e-05	0.000436675	Y3236
ncbi_102615586	0	0	0	9	18	0	0	0	0	0.23	0.56	0	0.001	0.263333	8.04075	0.0104146	0.0353251	U496A
ncbi_102606999	0	2	3	524	450	537	0	0.05	0.07	9.68	9.9	11.22	0.04	10.2667	8.00375	5.25e-33	1.93e-30	CDPKL
ncbi_102625329	0	1	0	45	81	126	0	0.03	0	1.22	2.61	3.85	0.01	2.56	8	2.22e-09	4.85e-08	PTR28
ncbi_102624483	0	0	0	17	1	3	0	0	0	0.59	0.04	0.12	0.001	0.25	7.96578	0.0151144	0.0477655	DOF12
ncbi_102606815	0	0	0	17	3	5	0	0	0	0.48	0.1	0.16	0.001	0.246667	7.94642	0.00368864	0.014842	7SB1
ncbi_102609756	0	0	0	10	0	20	0	0	0	0.22	0	0.51	0.001	0.243333	7.92679	0.00866137	0.0302533	PTR52
ncbi_102631012	0	1	1	212	197	125	0	0.03	0.03	5.01	5.54	3.34	0.02	4.63	7.85487	1.77e-13	7.72e-12	PPT2
ncbi_102609309	0	0	0	12	2	14	0	0	0	0.27	0.05	0.36	0.001	0.226667	7.82443	0.00209333	0.00923769	FBK50
XLOC_024136	0	0	0	5	5	9	0	0	0	0.16	0.19	0.32	0.001	0.223333	7.80305	0.00645863	0.0236936	CYP72A13
ncbi_102626414	0	0	0	13	6	5	0	0	0	0.33	0.18	0.15	0.001	0.22	7.78136	0.00249894	0.0106968	BGL44
ncbi_102618861	0	0	0	4	6	7	0	0	0	0.13	0.23	0.26	0.001	0.206667	7.69116	0.010049	0.034324	Y3475
ncbi_102623079	0	0	0	14	7	4	0	0	0	0.3	0.18	0.1	0.001	0.193333	7.59495	0.00228643	0.00992365	IMP2L
XLOC_002719	0	0	1	68	89	63	0	0	0.04	2.01	3.43	2.07	0.0133333	2.50333	7.55267	2.07e-09	4.54e-08	-
ncbi_102627768	1	0	0	58	48	54	0.02	0	0	1.16	1.14	1.22	0.00666667	1.17333	7.45943	2.26e-08	3.97e-07	PTR18
ncbi_102610360	4	4	4	873	754	659	0.09	0.11	0.1	17.84	18.38	15.23	0.1	17.15	7.42206	2.55e-58	3.57e-55	-
ncbi_107178534	0	0	0	6	8	10	0	0	0	0.12	0.19	0.2	0.001	0.17	7.40939	0.00182164	0.00822181	EFR
ncbi_102629589	1	0	0	18	63	67	0.03	0	0	0.54	2.24	2.26	0.01	1.68	7.39232	3.1e-07	4.11e-06	-
ncbi_107175042	0	0	0	3	5	8	0	0	0	0.08	0.16	0.26	0.001	0.166667	7.38082	0.0143536	0.0458202	Y3475
ncbi_102610193	0	0	0	5	13	2	0	0	0	0.1	0.32	0.05	0.001	0.156667	7.29155	0.00790541	0.0280068	GUN5
ncbi_102613917	0	0	0	3	16	12	0	0	0	0.04	0.24	0.17	0.001	0.15	7.22882	0.000842515	0.00427847	Y3475
ncbi_102609637	3	0	0	93	154	167	0.11	0	0	3.17	6.26	6.47	0.0366667	5.3	7.17538	8.91e-14	4.06e-12	Y3720
ncbi_102611050	0	0	0	13	3	3	0	0	0	0.28	0.08	0.07	0.001	0.143333	7.16323	0.0116817	0.038806	CRK43
ncbi_102624908	1	0	1	28	55	185	0.04	0	0.05	1.15	2.7	8.62	0.03	4.15667	7.11432	2.34e-08	4.11e-07	PERN1
ncbi_102625997	0	0	0	9	6	10	0	0	0	0.13	0.1	0.16	0.001	0.13	7.02237	0.00150665	0.00700477	LOX21
XLOC_021110	0	2	3	252	219	228	0	0.07	0.1	7.21	7.46	7.38	0.0566667	7.35	7.0191	6.88e-24	1.11e-21	CPK7
XLOC_000125	0	3	2	254	226	236	0	0.09	0.05	5.6	5.94	5.89	0.0466667	5.81	6.96	3.82e-24	6.29e-22	-
ncbi_102614904	0	1	0	71	40	37	0	0.05	0	2.65	1.9	1.66	0.0166667	2.07	6.95652	7.56e-08	1.17e-06	DIV
ncbi_102625024	0	1	0	13	47	72	0	0.03	0	0.31	1.26	1.85	0.01	1.14	6.83289	1.17e-06	1.34e-05	Y5262
ncbi_102613410	0	1	0	56	37	41	0	0.03	0	1.26	0.99	1.04	0.01	1.09667	6.77698	1.14e-07	1.72e-06	FDL3
ncbi_102621453	0	0	0	15	6	5	0	0	0	0.17	0.08	0.07	0.001	0.106667	6.73697	0.00184684	0.00830864	TMVRN
ncbi_102629543	0	2	0	208	12	27	0	0.06	0	5.2	0.36	0.76	0.02	2.10667	6.71882	1.27e-06	1.44e-05	C94C1
ncbi_102606700	0	0	0	8	11	2	0	0	0	0.11	0.17	0.03	0.001	0.103333	6.69116	0.00606592	0.0224367	-
ncbi_102629994	3	14	18	1478	1669	815	0.09	0.49	0.57	39.6	53.25	24.7	0.383333	39.1833	6.6755	7.97e-20	8e-18	M3OM1
ncbi_102578041	5	0	0	138	91	250	0.23	0	0	5.97	4.69	12.23	0.0766667	7.63	6.63694	2.48e-15	1.44e-13	TLP
ncbi_102615018	2	0	1	117	87	85	0.08	0	0.05	4.58	4.11	3.81	0.0433333	4.16667	6.58727	1.38e-12	5.32e-11	CARA
ncbi_102623213	0	0	1	23	25	46	0	0	0.02	0.4	0.52	0.9	0.00666667	0.606667	6.50779	3.01e-06	3.07e-05	CNGC1
ncbi_102616308	0	3	5	712	66	81	0	0.24	0.37	44.63	4.93	5.74	0.203333	18.4333	6.50233	8.95e-06	8.01e-05	DRE1D
ncbi_102627355	12	6	10	2106	146	502	0.42	0.26	0.39	69.92	5.77	18.84	0.356667	31.51	6.46509	1.28e-10	3.6e-09	GGR
ncbi_102614899	0	0	1	48	8	35	0	0	0.03	1.21	0.24	1	0.01	0.816667	6.35168	1.5e-05	0.000126208	ACMAT
ncbi_107178210	1	0	0	35	31	8	0.09	0	0	3.09	3.26	0.8	0.03	2.38333	6.31187	3.84e-05	0.000288236	-
ncbi_102613816	1	0	0	23	24	23	0.06	0	0	1.4	1.74	1.58	0.02	1.57333	6.29768	1.49e-05	0.000125296	TRY
ncbi_107178092	1	0	0	52	14	10	0.03	0	0	1.5	0.48	0.33	0.01	0.77	6.26679	5.52e-05	0.000396526	Y1341
ncbi_102619300	0	0	1	26	3	32	0	0	0.01	0.3	0.04	0.42	0.00333333	0.253333	6.24793	0.000299668	0.00175263	GLR28
ncbi_102613413	9	5	5	196	336	938	0.29	0.19	0.18	5.9	12.03	31.89	0.22	16.6067	6.23812	2.25e-24	3.88e-22	F6H1
ncbi_102625429	18	49	18	2429	1587	2945	0.26	0.86	0.29	33.32	25.92	45.67	0.47	34.97	6.21731	5.61e-57	6.61e-54	LOX21
ncbi_102624694	5	2	1	212	172	200	0.15	0.07	0.03	6.08	5.87	6.49	0.0833333	6.14667	6.20477	1.18e-25	2.22e-23	-
ncbi_102613523	5	0	8	214	128	653	0.17	0	0.3	6.66	4.73	22.95	0.156667	11.4467	6.19109	1.72e-07	2.44e-06	E13A
ncbi_102611727	0	1	1	72	58	33	0	0.03	0.02	1.46	1.4	0.76	0.0166667	1.20667	6.17792	6.28e-08	9.96e-07	AMO
ncbi_102612314	0	1	0	32	18	32	0	0.09	0	2.28	1.53	2.58	0.03	2.13	6.14975	6.26e-06	5.86e-05	-
XLOC_022366	0	0	2	55	42	58	0	0	0.15	3.36	3.05	4	0.05	3.47	6.11686	5.64e-08	9.06e-07	PDRP1
ncbi_102609792	3	3	1	141	97	112	0.08	0.1	0.03	4.66	4.33	4.71	0.07	4.56667	6.02764	5.86e-18	4.64e-16	-
ncbi_102629934	0	0	1	22	19	27	0	0	0.06	1.11	1.14	1.54	0.02	1.26333	5.98109	1.96e-05	0.000159763	-
ncbi_102620533	244	231	286	21076	19020	10651	7.59	8.72	9.98	619.16	665.21	353.7	8.76333	546.023	5.96134	2.1e-112	1.57e-108	ANMT
ncbi_102620300	106	62	71	11684	1788	2499	2.14	1.52	1.61	222.56	40.55	53.81	1.75667	105.64	5.91017	1.43e-14	7.46e-13	GH31
ncbi_102624536	1	0	2	155	10	33	0.03	0	0.06	3.84	0.29	0.92	0.03	1.68333	5.81021	1.37e-06	1.53e-05	C81E8
ncbi_107174955	0	0	2	41	37	37	0	0	0.07	1.26	1.35	1.29	0.0233333	1.3	5.79998	8.27e-07	9.79e-06	Y3720
ncbi_102629565	22	6	39	1316	1860	576	0.85	0.27	1.65	47.26	79.53	23.4	0.923333	50.0633	5.76076	1.83e-12	6.93e-11	CHI1
ncbi_102624854	1	0	1	23	21	63	0.03	0	0.03	0.63	0.68	1.94	0.02	1.08333	5.75933	5.99e-06	5.64e-05	ALD1
ncbi_102626401	1	0	0	19	18	4	0.02	0	0	0.45	0.51	0.11	0.00666667	0.356667	5.74147	0.00110782	0.00539695	MASY
ncbi_107176728	0	0	1	22	16	14	0	0	0.02	0.41	0.35	0.29	0.00666667	0.35	5.71425	0.000122289	0.000794609	-
ncbi_102627954	97	4	1	4089	730	656	2.53	0.13	0.03	100.62	21.39	18.25	0.896667	46.7533	5.70435	0.000464226	0.00256377	MYB12
ncbi_102618630	1	0	1	39	36	33	0.02	0	0.03	0.85	0.93	0.81	0.0166667	0.863333	5.69488	1.16e-06	1.32e-05	Y5325
ncbi_102620699	8	3	10	880	105	226	0.2	0.1	0.31	21.8	3.11	6.32	0.203333	10.41	5.67798	1.4e-09	3.19e-08	F3PH
ncbi_102629717	3	4	3	180	170	192	0.19	0.31	0.22	11.01	12.38	13.27	0.24	12.22	5.67007	5.18e-26	1.03e-23	ENL1
ncbi_107175445	3	2	2	108	128	126	0.1	0.08	0.08	3.45	4.87	4.56	0.0866667	4.29333	5.63048	5.06e-18	4.02e-16	FB333
ncbi_102627716	2	1	0	11	40	87	0.06	0.03	0	0.29	1.26	2.59	0.03	1.38	5.52356	2.99e-06	3.05e-05	Y5262
ncbi_102624101	2	0	2	20	37	123	0.04	0	0.04	0.35	0.78	2.47	0.0266667	1.2	5.49185	2.39e-07	3.25e-06	LRKS5
ncbi_102610769	5	0	0	59	64	88	0.25	0	0	2.76	3.55	4.62	0.0833333	3.64333	5.45022	1.83e-10	4.95e-09	-
ncbi_102620276	1	0	0	8	6	28	0.05	0	0	0.37	0.33	1.45	0.0166667	0.716667	5.42626	0.00113293	0.00549896	COMT1
ncbi_102614172	17	1	1	256	314	231	0.43	0.03	0.03	5.96	8.74	6.08	0.163333	6.92667	5.40627	7.04e-07	8.46e-06	KCS17
ncbi_102619720	3	3	0	81	89	86	0.07	0.08	0	1.74	2.27	2.08	0.05	2.03	5.34341	9.64e-14	4.38e-12	SKIP
ncbi_102631318	1	0	0	8	14	18	0.05	0	0	0.35	0.73	0.89	0.0166667	0.656667	5.30012	0.000695945	0.00362876	NTL9
XLOC_023257	0	0	1	21	16	8	0	0	0.06	1.01	0.91	0.43	0.02	0.783333	5.29155	0.000405436	0.00228486	-
ncbi_102622352	1	0	0	17	1	15	0.03	0	0	0.56	0.04	0.54	0.01	0.38	5.24793	0.00646908	0.0237242	COMT1
XLOC_000541	1	0	0	32	1	4	0.07	0	0	2.22	0.08	0.31	0.0233333	0.87	5.22055	0.0082849	0.0291089	IDS3
ncbi_102606707	9	0	0	160	131	21	0.35	0	0	5.91	5.79	0.88	0.116667	4.19333	5.16763	0.00596321	0.0221391	-
ncbi_102624084	0	3	0	38	36	62	0	0.14	0	1.26	1.41	2.32	0.0466667	1.66333	5.15554	1.57e-07	2.26e-06	SOMT2
ncbi_102616745	1	0	0	23	7	5	0.06	0	0	1.32	0.48	0.32	0.02	0.706667	5.14296	0.00271637	0.0114632	EXP17
XLOC_026022	1	0	0	8	5	22	0.07	0	0	0.51	0.38	1.57	0.0233333	0.82	5.13516	0.00234685	0.0101466	N
ncbi_102616737	0	2	0	11	27	46	0	0.1	0	0.39	1.19	1.92	0.0333333	1.16667	5.12928	6.08e-05	0.000430283	Y3236
ncbi_102617343	0	0	1	15	10	14	0	0	0.03	0.37	0.29	0.39	0.01	0.35	5.12928	0.000665644	0.00349928	RUMI
ncbi_102630814	1	0	0	20	8	2	0.03	0	0	0.66	0.31	0.07	0.01	0.346667	5.11548	0.00713751	0.0257456	PGLR
ncbi_102608675	30	1	5	528	496	193	0.71	0.03	0.13	11.86	13.26	4.9	0.29	10.0067	5.10876	6.24e-06	5.85e-05	KCS11
ncbi_107174717	1	0	0	11	14	10	0.03	0	0	0.29	0.44	0.3	0.01	0.343333	5.10154	0.00117157	0.00564979	RPP13
XLOC_013420	0	0	1	15	10	6	0	0	0.02	0.3	0.24	0.14	0.00666667	0.226667	5.08746	0.00273592	0.0115327	GIP
ncbi_102627120	0	1	1	18	29	27	0	0.05	0.05	0.73	1.39	1.23	0.0333333	1.11667	5.06609	3.25e-05	0.000248504	CHSY
ncbi_102611645	2	0	3	58	39	65	0.03	0	0.05	0.85	0.68	1.08	0.0266667	0.87	5.02791	1.63e-09	3.66e-08	STSYN
ncbi_107175455	0	0	1	9	25	0	0	0	0.08	0.61	2	0	0.0266667	0.87	5.02791	0.0120012	0.039691	EXO1
ncbi_102628921	2	0	0	52	11	6	0.05	0	0	1.17	0.3	0.15	0.0166667	0.54	5.01792	0.000697601	0.00363655	UFOG6
ncbi_102617908	0	0	6	190	12	26	0	0	0.15	3.92	0.29	0.61	0.05	1.60667	5.006	0.013007	0.0424038	NES2
ncbi_102613237	2	4	2	71	29	166	0.05	0.15	0.07	2.08	1.02	5.5	0.09	2.86667	4.99331	1.48e-09	3.33e-08	E13A
ncbi_102620426	28	29	21	2138	182	492	0.67	0.83	0.55	47.66	4.82	12.4	0.683333	21.6267	4.98408	5.68e-08	9.11e-07	C93A1
ncbi_102622051	1	2	3	86	79	82	0.06	0.14	0.2	3.92	4.49	4.19	0.133333	4.2	4.97728	6.52e-14	3.06e-12	-
ncbi_102620653	1	0	0	9	18	5	0.02	0	0	0.15	0.37	0.1	0.00666667	0.206667	4.9542	0.0027734	0.0116665	EAR1
ncbi_102628818	0	1	0	12	2	19	0	0.02	0	0.21	0.04	0.37	0.00666667	0.206667	4.9542	0.00447211	0.01744	RLK1
ncbi_102611822	0	1	0	23	5	10	0	0.06	0	1.06	0.27	0.52	0.02	0.616667	4.94642	0.00162212	0.00745496	-
XLOC_007227	0	0	1	15	10	8	0	0	0.08	1.03	0.8	0.59	0.0266667	0.806667	4.91886	0.00177908	0.00806381	-
ncbi_102621630	1	1	0	39	3	22	0.02	0.03	0	0.87	0.08	0.56	0.0166667	0.503333	4.91648	0.000716464	0.00372016	1A11
ncbi_102618015	40	25	45	1175	1071	1174	0.42	0.32	0.53	11.77	12.78	13.29	0.423333	12.6133	4.89701	2.05e-101	1.15e-97	CID14
ncbi_102630494	2	0	1	63	9	14	0.04	0	0.02	1.25	0.21	0.31	0.02	0.59	4.88264	0.000141774	0.000905543	CRK10
ncbi_102622625	1	0	0	14	11	2	0.04	0	0	0.54	0.51	0.09	0.0133333	0.38	4.83289	0.00839795	0.0294526	NIP1
ncbi_102627391	1	1	0	5	20	31	0.02	0.03	0	0.11	0.53	0.78	0.0166667	0.473333	4.82782	0.000662152	0.003484	-
ncbi_107177379	0	1	0	10	11	10	0	0.12	0	0.95	1.25	1.08	0.04	1.09333	4.77259	0.00208968	0.00922703	-
ncbi_102627712	0	3	0	38	16	26	0	0.05	0	0.59	0.3	0.47	0.0166667	0.453333	4.76553	5.17e-05	0.000374266	Y3475
ncbi_102611757	0	1	0	8	11	13	0	0.08	0	0.49	0.79	0.89	0.0266667	0.723333	4.76155	0.00190756	0.00854926	CSE
ncbi_102626259	2	0	0	32	3	19	0.04	0	0	0.59	0.07	0.41	0.0133333	0.356667	4.74147	0.00193866	0.00866959	CNGC1
ncbi_102623884	0	2	1	34	14	36	0	0.07	0.03	0.99	0.49	1.19	0.0333333	0.89	4.73877	1.89e-05	0.000154709	FB333
ncbi_102616427	1	0	0	16	7	4	0.07	0	0	1.03	0.54	0.29	0.0233333	0.62	4.7318	0.00684082	0.0248515	WER
ncbi_102614914	36	23	257	2914	2947	3023	0.54	0.42	4.34	41.43	49.88	48.58	1.76667	46.63	4.72216	3.48e-06	3.49e-05	LOX21
ncbi_102616339	9	9	5	299	115	265	0.14	0.15	0.08	3.91	1.84	3.94	0.123333	3.23	4.7109	3.66e-23	5.33e-21	Y3720
XLOC_000882	377	5	8	4335	4208	1350	20.8	0.33	0.49	225.74	260.88	79.47	7.20667	188.697	4.71059	0.00318003	0.0130822	PDF2.5
XLOC_007356	1	0	0	11	4	13	0.04	0	0	0.37	0.16	0.49	0.0133333	0.34	4.67243	0.005124	0.0194968	-
ncbi_102609561	1	0	0	5	4	15	0.06	0	0	0.26	0.3	0.97	0.02	0.51	4.67243	0.0107945	0.0363606	3MMP
ncbi_102626141	17	6	9	244	359	221	0.87	0.37	0.52	11.81	20.64	12.1	0.586667	14.85	4.66178	1.21e-26	2.51e-24	ELIP1
ncbi_102621241	10	3	3	123	132	136	0.35	0.13	0.12	4.16	5.83	5.03	0.2	5.00667	4.64578	2.39e-19	2.28e-17	GDL86
ncbi_102623384	18	0	7	218	176	211	0.58	0	0.25	6.72	6.44	7.36	0.276667	6.84	4.62778	6.07e-17	4.45e-15	ACCH6
ncbi_102631275	11	7	7	175	146	310	0.23	0.18	0.17	3.48	3.46	6.97	0.193333	4.63667	4.58393	1.29e-22	1.76e-20	ASO
ncbi_107178435	1	6	0	63	59	66	0.04	0.3	0	2.47	2.75	2.93	0.113333	2.71667	4.58319	1.43e-09	3.24e-08	ANK1
ncbi_102607025	3	0	0	33	20	17	0.07	0	0	0.72	0.52	0.42	0.0233333	0.553333	4.56768	9.63e-05	0.000642744	-
ncbi_102622201	0	0	1	7	15	5	0	0	0.03	0.16	0.4	0.13	0.01	0.23	4.52356	0.00540874	0.0204206	ERG1
ncbi_102628235	4	3	5	78	141	64	0.17	0.15	0.23	3.1	6.61	2.88	0.183333	4.19667	4.5167	1.62e-12	6.17e-11	EXLB1
ncbi_102631301	1096	1548	1441	28677	29244	42252	30.85	52.88	45.47	761.93	925.03	1269.01	43.0667	985.323	4.51595	1.47e-68	5.48e-65	PER42
XLOC_009425	1	0	3	32	21	38	0.05	0	0.18	1.65	1.29	2.22	0.0766667	1.72	4.48767	5.67e-06	5.38e-05	-
ncbi_102620272	0	0	1	22	1	5	0	0	0.03	0.51	0.03	0.13	0.01	0.223333	4.48113	0.0151138	0.0477655	-
ncbi_107177234	0	0	1	5	15	3	0	0	0.08	0.34	1.2	0.23	0.0266667	0.59	4.46761	0.012701	0.0416046	CSPL8
ncbi_102622520	0	3	0	11	31	19	0	0.01	0	0.03	0.12	0.07	0.00333333	0.0733333	4.45943	0.000646117	0.00341265	RLP12
XLOC_010568	0	0	1	10	9	6	0	0	0.03	0.23	0.24	0.18	0.01	0.216667	4.43741	0.00624909	0.0230192	HIPL2
ncbi_102627583	14	8	22	623	177	276	0.36	0.28	0.65	15.12	5.11	7.57	0.43	9.26667	4.42964	1.22e-20	1.33e-18	LDOX
ncbi_102628567	3	3	0	48	30	62	0.1	0.12	0	1.47	1.09	2.14	0.0733333	1.56667	4.41709	5.13e-08	8.33e-07	YK50
ncbi_102628664	2	0	0	6	23	14	0.04	0	0	0.1	0.48	0.27	0.0133333	0.283333	4.40939	0.00235746	0.0101767	SBT17
ncbi_102618743	3	2	0	40	42	34	0.05	0.05	0	0.66	0.82	0.63	0.0333333	0.703333	4.39917	1.8e-07	2.53e-06	BAMS
ncbi_102627565	3	1	0	12	19	46	0.06	0.02	0	0.23	0.44	1.01	0.0266667	0.56	4.39232	0.000141619	0.000904808	LAC7
ncbi_102616732	0	1	0	6	8	10	0	0.05	0	0.23	0.37	0.44	0.0166667	0.346667	4.37851	0.00725593	0.0261213	SAG39
ncbi_102620124	25	0	3	215	241	115	0.97	0	0.13	7.66	10.4	4.68	0.366667	7.58	4.36966	0.0017562	0.00798421	-
ncbi_102611960	1	0	0	6	6	11	0.03	0	0	0.14	0.17	0.3	0.01	0.203333	4.34577	0.00940082	0.0324366	SALAT
ncbi_102619020	3	0	6	138	11	52	0.1	0	0.23	4.4	0.42	1.88	0.11	2.23333	4.34362	1.02e-05	9.03e-05	PER6
ncbi_102629800	2	0	0	13	14	13	0.09	0	0	0.53	0.68	0.6	0.03	0.603333	4.32992	0.00194369	0.00867996	MUTE
ncbi_102618426	0	0	1	8	7	5	0	0	0.02	0.15	0.15	0.1	0.00666667	0.133333	4.32193	0.0153931	0.0485505	PMTI
ncbi_102631422	16	1	0	95	124	100	0.31	0.02	0	1.73	2.69	2.06	0.11	2.16	4.29546	0.00214629	0.00943056	PDF2
ncbi_102608596	8	0	0	23	36	86	0.14	0	0	0.38	0.71	1.62	0.0466667	0.903333	4.27479	5.79e-05	0.000412631	RLK1
ncbi_102607087	1	1	0	3	8	28	0.05	0.06	0	0.14	0.46	1.52	0.0366667	0.706667	4.26849	0.00565873	0.0212001	ZAT11
ncbi_102629822	35	23	32	1262	234	405	0.77	0.61	0.79	26.22	5.79	9.51	0.723333	13.84	4.25804	3.82e-18	3.09e-16	C94C1
ncbi_102621160	10	3	9	194	155	89	0.11	0.04	0.12	2.12	1.92	1.08	0.09	1.70667	4.24511	6.99e-17	5.1e-15	IRE
ncbi_102612835	3	0	0	9	8	35	0.1	0	0	0.29	0.31	1.28	0.0333333	0.626667	4.23266	0.00271275	0.0114501	PER55
ncbi_102614123	45	17	73	1747	190	847	1.23	0.57	2.24	45.17	5.86	24.75	1.34667	25.26	4.22939	3.57e-06	3.57e-05	ACMAT
ncbi_102630033	0	1	0	6	4	13	0	0.04	0	0.18	0.14	0.43	0.0133333	0.25	4.22882	0.011242	0.0376412	B3GTG
ncbi_102608615	3	0	0	13	21	17	0.11	0	0	0.47	0.9	0.69	0.0366667	0.686667	4.22707	0.000919823	0.00461043	AOP1L
ncbi_102621971	2	0	0	16	10	10	0.03	0	0	0.23	0.17	0.16	0.01	0.186667	4.22239	0.00385734	0.0154211	C71A1
ncbi_102623657	38	30	18	1273	180	319	0.68	0.65	0.36	21.56	3.63	6.11	0.563333	10.4333	4.21107	2.52e-07	3.38e-06	-
ncbi_102616369	0	0	1	10	3	12	0	0	0.02	0.14	0.05	0.18	0.00666667	0.123333	4.20945	0.00900391	0.0312888	FLS2
ncbi_102629057	2	0	0	6	13	16	0.04	0	0	0.11	0.29	0.34	0.0133333	0.246667	4.20945	0.00523342	0.0198457	CRK8
ncbi_102626215	7	4	1	168	25	48	0.2	0.14	0.03	4.56	0.81	1.47	0.123333	2.28	4.2084	3.17e-07	4.17e-06	U82A1
XLOC_025375	1	0	1	18	10	11	0.21	0	0.24	3.43	2.31	2.46	0.15	2.73333	4.18763	0.00191638	0.00857954	-
ncbi_102627429	2	2	0	8	26	38	0.06	0.08	0	0.24	0.95	1.31	0.0466667	0.833333	4.15843	0.000243324	0.00145462	PGML1
ncbi_102631104	64	11	5	425	510	475	1.94	0.4	0.17	12.13	17.33	15.33	0.836667	14.93	4.15742	7.84e-06	7.13e-05	7SB1
ncbi_102621389	3	16	8	106	85	338	0.14	0.91	0.42	4.7	4.49	16.94	0.49	8.71	4.15182	9.35e-10	2.19e-08	TLP
ncbi_102607406	4	1	2	11	49	64	0.21	0.06	0.12	0.54	2.85	3.53	0.13	2.30667	4.14923	1.07e-05	9.44e-05	NTL9
ncbi_102630602	2	0	0	6	3	25	0.07	0	0	0.19	0.12	0.91	0.0233333	0.406667	4.12338	0.013082	0.042605	ZED1
XLOC_026581	3	0	0	27	19	7	0.23	0	0	1.9	1.55	0.53	0.0766667	1.32667	4.11306	0.00153649	0.0071228	-
ncbi_102613727	1	0	1	29	3	7	0.05	0	0.05	1.24	0.15	0.34	0.0333333	0.576667	4.1127	0.00684372	0.024858	TGA5
XLOC_004088	15	8	9	258	217	212	0.49	0.33	0.35	6.68	7.04	6.52	0.39	6.74667	4.11263	7.27e-34	3.02e-31	-
ncbi_102610227	2	0	2	32	15	24	0.1	0	0.11	1.51	0.84	1.28	0.07	1.21	4.11151	5.76e-05	0.000411194	TRY
ncbi_102628962	5	4	3	67	65	88	0.28	0.27	0.19	3.49	4.03	5.18	0.246667	4.23333	4.10116	1.3e-12	5.03e-11	BAP2
ncbi_102628098	3	0	1	18	24	31	0.07	0	0.03	0.39	0.59	0.73	0.0333333	0.57	4.09592	4.89e-05	0.000356471	CCSDS
ncbi_102620371	17	9	11	250	153	276	0.27	0.17	0.19	3.6	2.63	4.49	0.21	3.57333	4.08881	8.73e-27	1.86e-24	FERON
ncbi_102608384	3	0	1	18	11	36	0.07	0	0.03	0.42	0.31	0.95	0.0333333	0.56	4.07039	0.000331722	0.00191658	Y3720
ncbi_107174697	8	0	0	40	49	37	0.32	0	0	1.53	2.23	1.6	0.106667	1.78667	4.06609	2.48e-05	0.000196814	XYNB
ncbi_102623913	3	0	2	46	22	17	0.07	0	0.05	1.01	0.57	0.42	0.04	0.666667	4.05889	3.4e-05	0.000258645	2022-10-03
ncbi_102619780	1	1	0	4	6	24	0.02	0.03	0	0.09	0.15	0.59	0.0166667	0.276667	4.05311	0.00837524	0.0293776	C82C4
ncbi_102614610	27	24	21	397	414	348	1.17	1.42	0.95	18.33	22.5	17.62	1.18	19.4833	4.04538	2.1e-43	1.57e-40	GLYT7
ncbi_107174637	0	1	0	8	9	11	0	0.04	0	0.17	0.23	0.26	0.0133333	0.22	4.04439	0.00352537	0.0142877	FRS5
ncbi_102626642	451	337	227	5708	6439	5348	16.72	15.16	9.43	199.71	268.21	211.52	13.77	226.48	4.03978	2.47e-61	4.26e-58	SODCP
ncbi_102620759	11	1	4	122	96	53	0.61	0.09	0.25	6.41	6.02	3.15	0.316667	5.19333	4.03562	2.71e-10	7.04e-09	HSP16
ncbi_107175253	11	1	0	96	42	55	0.52	0.06	0	4.31	2.21	2.78	0.193333	3.1	4.00311	1.95e-06	2.1e-05	-
ncbi_102610776	7	1	1	32	68	36	0.07	0.01	0.01	0.3	0.75	0.38	0.03	0.476667	3.98995	2.09e-06	2.23e-05	PDR1
ncbi_102617626	2	4	11	198	38	70	0.1	0.24	0.6	9.08	2.07	3.63	0.313333	4.92667	3.97484	5.7e-08	9.15e-07	BH092
ncbi_107178034	3	0	0	9	13	27	0.17	0	0	0.43	0.76	1.48	0.0566667	0.89	3.97323	0.00203826	0.00903383	ATL2
ncbi_107176511	13	0	8	64	189	63	0.45	0	0.34	2.18	7.68	2.45	0.263333	4.10333	3.96183	4.39e-07	5.55e-06	CDPK
ncbi_102628910	13	6	8	91	258	69	0.99	0.55	0.68	6.54	22.07	5.6	0.74	11.4033	3.94579	3.72e-10	9.43e-09	SNAK2
ncbi_102618145	66	2	4	448	459	172	2.47	0.09	0.17	15.81	19.29	6.86	0.91	13.9867	3.94204	0.00285261	0.0119436	PRF1
ncbi_102626915	4	0	3	17	27	48	0.06	0	0.05	0.28	0.53	0.88	0.0366667	0.563333	3.94145	6.01e-05	0.000426533	Y1670
ncbi_102617599	7	0	0	35	38	30	0.26	0	0	1.22	1.58	1.18	0.0866667	1.32667	3.93618	7.12e-05	0.000492112	NAC98
ncbi_102624713	2	2	1	38	23	22	0.06	0.08	0.04	1.16	0.83	0.76	0.06	0.916667	3.93336	9.24e-06	8.25e-05	POF1
ncbi_102608503	56	70	41	671	856	1286	1.19	1.83	0.97	12.99	19.72	28.11	1.33	20.2733	3.93009	3.95e-32	1.41e-29	SERK1
ncbi_102618020	0	3	2	22	30	30	0	0.06	0.04	0.37	0.62	0.52	0.0333333	0.503333	3.91648	2.48e-05	0.000196965	RLP12
ncbi_102612929	12	3	4	121	80	90	0.78	0.24	0.32	7.64	6.02	6.43	0.446667	6.69667	3.90617	8.16e-14	3.74e-12	PMAT2
ncbi_102630561	89	71	61	2495	303	876	3.39	3.31	2.61	90.06	13.06	35.78	3.10333	46.3	3.89912	2.49e-07	3.35e-06	TIF9
ncbi_102617033	6	1	9	62	92	90	0.26	0.05	0.44	2.55	4.48	4.13	0.25	3.72	3.8953	1.46e-10	4.04e-09	Y3236
ncbi_102624729	1	1	0	9	20	4	0.06	0.07	0	0.45	1.22	0.25	0.0433333	0.64	3.88452	0.00708069	0.0255818	AGP30
ncbi_102607779	1906	356	304	14398	18227	5129	72.1	16.34	12.89	514.01	774.69	206.99	33.7767	498.563	3.88368	4.52e-05	0.000332004	OLP1
ncbi_102618924	1	1	0	8	9	16	0.03	0.03	0	0.19	0.26	0.43	0.02	0.293333	3.87447	0.00473342	0.0182619	LAC11
ncbi_102613220	6	14	10	210	159	162	0.21	0.57	0.39	6.14	5.48	5.25	0.39	5.62333	3.84988	1.65e-23	2.51e-21	SRG1
ncbi_102623000	1	1	1	23	18	12	0.07	0.08	0.09	1.39	1.26	0.8	0.08	1.15	3.84549	0.000304001	0.00177519	MIZ1
ncbi_102618572	15	4	6	142	135	87	0.27	0.09	0.12	2.44	2.76	1.69	0.16	2.29667	3.8434	2.18e-14	1.1e-12	SBT35
XLOC_023158	14	15	9	175	139	269	0.97	1.26	0.7	11.34	10.85	19.86	0.976667	14.0167	3.84313	4.16e-20	4.31e-18	-
ncbi_102606902	3	0	0	20	17	7	0.04	0	0	0.24	0.24	0.09	0.0133333	0.19	3.83289	0.00349873	0.0141981	CSLD4
ncbi_102609996	207	173	104	1903	2321	2975	4.34	4.4	2.45	37.67	54.7	66.58	3.73	52.9833	3.82829	1.71e-40	1.06e-37	CER1
ncbi_107174225	20	22	7	284	201	255	0.75	0.99	0.29	9.98	8.4	10.13	0.676667	9.50333	3.81192	1.25e-24	2.22e-22	XTH23
ncbi_102619230	7	3	1	52	70	38	0.13	0.07	0.02	0.9	1.44	0.74	0.0733333	1.02667	3.80735	6.04e-08	9.65e-07	EX84A
ncbi_102629097	0	2	0	19	3	10	0	0.08	0	0.62	0.12	0.37	0.0266667	0.37	3.79442	0.0158839	0.0498039	GDL31
ncbi_102613886	18	37	17	286	383	413	0.44	1.09	0.46	6.52	10.4	10.65	0.663333	9.19	3.79226	3.84e-22	5.06e-20	RD21A
ncbi_102606711	1	3	0	33	13	19	0.03	0.1	0	0.85	0.4	0.55	0.0433333	0.6	3.79141	0.000278543	0.00164367	U76F1
ncbi_102615809	13	22	15	208	284	240	0.66	1.36	0.85	9.97	16.2	13	0.956667	13.0567	3.77063	2.69e-23	4e-21	TINY
ncbi_102621456	18	0	1	103	92	59	0.36	0	0.02	1.91	2.03	1.24	0.126667	1.72667	3.76888	1.72e-05	0.000142679	Y5262
ncbi_102609472	35	7	2	254	260	76	1.18	0.29	0.08	8.05	9.81	2.72	0.516667	6.86	3.7309	0.000514078	0.00279431	IAMT1
ncbi_102621844	7	13	16	91	94	319	0.08	0.17	0.21	1	1.17	3.91	0.153333	2.02667	3.72437	8.08e-10	1.91e-08	GSO2
ncbi_102620079	897	504	379	2163	7179	14195	26.81	18.28	12.7	61.04	241.23	452.89	19.2633	251.72	3.70789	3.44e-06	3.45e-05	EP1G
ncbi_102618208	5	15	8	140	132	129	0.36	1.32	0.65	9.6	10.77	10	0.776667	10.1233	3.70425	2.83e-16	1.86e-14	-
ncbi_102612278	1	2	1	35	4	17	0.03	0.08	0.04	1.15	0.16	0.63	0.05	0.646667	3.69302	0.00197439	0.00879078	-
ncbi_102621517	47	23	33	189	390	773	1.49	0.89	1.18	5.67	13.93	26.22	1.18667	15.2733	3.68603	4.13e-14	1.99e-12	MTDH
ncbi_102625393	1	5	8	51	70	74	0.04	0.24	0.35	1.88	3.08	3.09	0.21	2.68333	3.67557	1.15e-08	2.16e-07	-
ncbi_102609610	19	17	14	562	70	93	1.06	1.15	0.87	29.46	4.37	5.51	1.02667	13.1133	3.67499	2.81e-08	4.84e-07	TIF5A
ncbi_102609145	137	74	78	1147	1304	1366	3.31	2.17	2.11	26.16	35.41	35.22	2.53	32.2633	3.67269	4.79e-51	5.11e-48	GLO5
ncbi_102608837	0	0	3	4	16	21	0	0	0.15	0.16	0.78	0.97	0.05	0.636667	3.67054	0.00895148	0.0311356	-
ncbi_102611972	1	1	2	11	11	33	0.03	0.04	0.07	0.32	0.38	1.08	0.0466667	0.593333	3.66838	0.000829677	0.00421806	P2C08
ncbi_102625256	22	34	15	471	227	292	0.76	1.43	0.58	15.45	8.86	10.83	0.923333	11.7133	3.66516	3.98e-22	5.18e-20	MYB44
ncbi_102631434	3	6	1	70	17	55	0.06	0.15	0.02	1.33	0.38	1.18	0.0766667	0.963333	3.65136	5.57e-06	5.29e-05	Y2685
ncbi_102621748	3	1	0	21	6	15	0.03	0.01	0	0.23	0.08	0.19	0.0133333	0.166667	3.64386	0.00581564	0.021689	TMVRN
ncbi_102626585	19	21	18	253	204	307	0.7	0.94	0.74	8.82	8.47	12.09	0.793333	9.79333	3.6258	4.48e-29	1.24e-26	XTH22
ncbi_102628690	41	7	17	321	262	237	1.04	0.21	0.48	7.57	7.37	6.37	0.576667	7.10333	3.62269	5.91e-17	4.35e-15	RING4
ncbi_102607021	360	16	38	2718	1773	579	9.54	0.51	1.13	67.96	52.78	16.37	3.72667	45.7033	3.61634	0.00320535	0.0131695	DDC
ncbi_102619984	78	64	46	844	731	864	1.9	1.89	1.26	19.41	20.01	22.46	1.68333	20.6267	3.61512	2.41e-60	3.85e-57	C76B6
ncbi_102623789	0	1	1	17	3	10	0	0.03	0.02	0.33	0.06	0.22	0.0166667	0.203333	3.60881	0.0127802	0.0417982	Y3475
XLOC_026474	4	1	3	43	13	53	0.4	0.18	0.41	4.41	1.6	6.04	0.33	4.01667	3.60546	1.66e-05	0.000138624	Os06g0250600
ncbi_102610546	3	0	1	11	17	21	0.07	0	0.03	0.24	0.44	0.52	0.0333333	0.4	3.58496	0.00132032	0.00627282	Y5537
ncbi_107175514	3	0	0	10	6	18	0.22	0	0	0.7	0.5	1.42	0.0733333	0.873333	3.57399	0.0131613	0.0427823	-
ncbi_102627574	6	3	7	36	30	129	0.14	0.08	0.18	0.78	0.78	3.17	0.133333	1.57667	3.56377	2.34e-06	2.46e-05	C71BW
ncbi_102610170	6	10	12	246	56	75	0.25	0.5	0.55	9.5	2.57	3.27	0.433333	5.11333	3.56071	6.18e-09	1.23e-07	DRE1B
XLOC_019347	5199	1488	1316	44509	20480	32460	310.96	108	88.23	2512.56	1376.37	2071.36	169.063	1986.76	3.55478	3.54e-08	5.97e-07	-
ncbi_102625049	0	2	7	45	17	55	0	0.08	0.24	1.32	0.59	1.83	0.106667	1.24667	3.54689	9.8e-05	0.000652124	ACCH1
ncbi_102613199	11	8	7	124	100	98	0.42	0.37	0.3	4.46	4.28	3.98	0.363333	4.24	3.5447	8.75e-17	6.28e-15	-
ncbi_102616825	114	146	187	3334	851	1618	4.48	6.97	8.24	123.74	37.6	67.88	6.56333	76.4067	3.5412	1.7e-19	1.65e-17	TI10A
ncbi_102619046	3	0	2	37	19	6	0.06	0	0.05	0.71	0.44	0.13	0.0366667	0.426667	3.54057	0.00156901	0.00724654	SRF5
ncbi_102578039	1067	987	1956	16816	18452	14137	55.91	62.76	114.89	831.61	1086.42	790.3	77.8533	902.777	3.53554	2.33e-34	1e-31	ELIP1
ncbi_102627216	1	6	15	45	99	128	0.06	0.41	0.96	2.42	6.33	7.77	0.476667	5.50667	3.53013	1.61e-06	1.77e-05	RS242
ncbi_102607146	17	1	1	105	68	50	0.39	0.03	0.03	2.22	1.76	1.2	0.15	1.72667	3.52496	1.09e-05	9.52e-05	XYLF
ncbi_102631428	2	0	3	26	11	21	0.03	0	0.05	0.38	0.19	0.35	0.0266667	0.306667	3.52356	0.000719423	0.00372979	RLP12
ncbi_102618839	5	0	0	21	18	17	0.12	0	0	0.47	0.48	0.43	0.04	0.46	3.52356	0.00220201	0.00961689	GGLO6
ncbi_102611749	10	1	0	63	27	34	0.18	0.02	0	1.08	0.55	0.66	0.0666667	0.763333	3.51728	0.000158836	0.00100167	C83B1
ncbi_102622405	37	1	3	179	158	88	2.17	0.08	0.22	10.92	11.28	5.91	0.823333	9.37	3.5085	0.00631442	0.0232293	ST14
ncbi_102618475	25	37	7	481	231	159	1.12	2.01	0.35	20.32	11.62	7.59	1.16	13.1767	3.50579	7.77e-11	2.27e-09	ERF25
ncbi_102606955	84	49	58	803	718	737	2.38	1.69	1.84	21.49	22.88	22.3	1.97	22.2233	3.49581	1.04e-62	2.32e-59	PROT1
ncbi_102607363	2	0	4	44	15	12	0.09	0	0.21	1.96	0.8	0.6	0.1	1.12	3.48543	0.000855171	0.00432998	HD3A
ncbi_107178732	6	0	3	51	17	34	0.33	0	0.19	2.69	1.07	2.02	0.173333	1.92667	3.47449	6.76e-05	0.000471511	DSLE
ncbi_102626998	7	2	2	42	39	43	0.17	0.06	0.05	0.96	1.05	1.1	0.0933333	1.03667	3.47342	4.23e-07	5.38e-06	Y3720
ncbi_102607468	1	3	0	34	7	11	0.03	0.1	0	0.9	0.22	0.32	0.0433333	0.48	3.46949	0.00372553	0.0149582	TYDC3
ncbi_107175896	2	7	7	75	32	89	0.05	0.24	0.21	1.93	0.98	2.59	0.166667	1.83333	3.45943	1.18e-07	1.76e-06	C96AF
ncbi_102626251	22	9	15	191	142	187	0.37	0.18	0.28	3.04	2.69	3.36	0.276667	3.03	3.4531	8.39e-22	1.04e-19	BAMS
ncbi_102615338	5	1	2	34	33	20	0.1	0.02	0.04	0.62	0.72	0.41	0.0533333	0.583333	3.45121	3.08e-05	0.00023737	GAOA
ncbi_102621254	12	0	2	79	45	31	0.29	0	0.05	1.74	1.21	0.75	0.113333	1.23333	3.44392	5.56e-05	0.000399506	DTL
ncbi_102627316	48	13	9	390	250	144	1.31	0.43	0.27	10.03	7.65	4.18	0.67	7.28667	3.44303	1.37e-10	3.82e-09	DMC1
ncbi_102614615	8	2	5	113	44	17	0.19	0.06	0.13	2.53	1.17	0.43	0.126667	1.37667	3.44207	1.49e-05	0.000125207	CHR4
ncbi_102610840	3	0	0	15	10	8	0.07	0	0	0.32	0.25	0.19	0.0233333	0.253333	3.44057	0.0122244	0.0403043	PGLT1
ncbi_102618592	383	31	49	2625	1593	813	6.28	0.62	0.9	40.8	29.37	14.27	2.6	28.1467	3.43638	0.00106082	0.00520307	CMT3
ncbi_102609702	5	3	0	13	37	35	0.22	0.16	0	0.55	1.86	1.67	0.126667	1.36	3.4245	0.000342078	0.00197234	DRPE
ncbi_102614958	39	55	55	822	311	610	0.55	0.97	0.88	11.24	5.07	9.39	0.8	8.56667	3.42066	8.41e-23	1.18e-20	HERK
ncbi_102611416	7	1	0	45	23	17	0.24	0.04	0	1.46	0.89	0.63	0.0933333	0.993333	3.41181	0.000609399	0.00323549	GDL38
ncbi_102607627	5	0	0	15	8	27	0.19	0	0	0.55	0.35	1.12	0.0633333	0.673333	3.41028	0.00856736	0.0299764	RGP1
ncbi_102628377	492	118	65	1830	1997	3286	14.29	4.14	2.1	50.11	65.12	101.71	6.84333	72.3133	3.40149	5.55e-05	0.000398318	7SB1
ncbi_102622647	738	98	105	5023	3534	1461	53.97	8.7	8.61	346.67	290.37	113.98	23.76	250.34	3.39728	0.000370886	0.00211827	H32
ncbi_102627669	310	24	40	1673	1460	773	13.29	1.25	1.92	67.7	70.34	35.36	5.48667	57.8	3.39707	0.00089745	0.00452157	SILD
ncbi_102626153	7	21	12	173	134	132	0.23	0.79	0.33	5.22	4.58	4.39	0.45	4.73	3.39384	4.03e-14	1.96e-12	MAKR6
ncbi_102609335	12	2	6	81	84	48	0.34	0.07	0.19	2.17	2.67	1.45	0.2	2.09667	3.39003	1.54e-08	2.82e-07	CCD41
ncbi_102627784	47	7	2	270	225	92	1.45	0.26	0.07	7.83	7.77	3.02	0.593333	6.20667	3.3869	0.00276952	0.0116524	AIL1
ncbi_102628074	101	18	13	690	411	302	1.5	0.32	0.22	9.67	6.86	4.79	0.68	7.10667	3.38557	7.73e-05	0.000528756	TSO1
ncbi_107175772	48	2	7	282	201	108	1.64	0.08	0.27	9.11	7.73	3.94	0.663333	6.92667	3.38436	0.00234683	0.0101466	-
ncbi_102614568	619	425	432	4524	5678	5855	12.7	10.58	9.94	87.62	130.93	128.19	11.0733	115.58	3.38373	1.47e-57	1.82e-54	U74B1
XLOC_010450	9	1	0	58	28	16	0.78	0.1	0	4.86	2.81	1.5	0.293333	3.05667	3.38135	0.000946074	0.00472404	-
ncbi_102610890	11	10	11	97	84	164	0.19	0.21	0.21	1.6	1.65	3.05	0.203333	2.1	3.36847	4.84e-13	1.99e-11	Y3236
ncbi_102608291	253	52	52	1188	1655	814	5.09	1.25	1.16	22.54	37.37	17.47	2.5	25.7933	3.367	7.91e-06	7.18e-05	GRF2
ncbi_102615213	19	0	3	97	73	52	0.92	0	0.16	4.43	3.97	2.69	0.36	3.69667	3.36016	4.31e-05	0.000318553	-
ncbi_102616051	57	33	18	951	38	243	1.76	1.23	0.62	27.68	1.32	7.99	1.20333	12.33	3.35706	0.00284528	0.0119196	SOT15
ncbi_102623135	5	0	0	16	11	22	0.17	0	0	0.52	0.42	0.8	0.0566667	0.58	3.35548	0.00658276	0.0240584	FATB
ncbi_102629037	14	5	12	165	121	50	0.57	0.25	0.55	6.33	5.52	2.17	0.456667	4.67333	3.35524	1.76e-09	3.91e-08	LOG5
ncbi_102619297	6	3	2	41	31	29	0.19	0.1	0.06	1.31	1.2	1.07	0.116667	1.19333	3.35453	7.22e-06	6.67e-05	PLP2
ncbi_102613587	62	4	13	315	300	185	1.01	0.08	0.24	4.83	5.48	3.21	0.443333	4.50667	3.3456	1.36e-07	2e-06	IMK2
ncbi_102616936	12	4	7	81	83	77	0.32	0.13	0.21	2.03	2.48	2.18	0.22	2.23	3.34147	1.07e-11	3.53e-10	WSD1
ncbi_102610033	61	37	32	487	457	431	3.03	2.23	1.78	22.85	25.53	22.86	2.34667	23.7467	3.33904	2.58e-38	1.41e-35	AGP20
ncbi_102609261	1	0	2	19	8	7	0.03	0	0.06	0.47	0.24	0.2	0.03	0.303333	3.33787	0.00885868	0.0308703	WTR42
ncbi_102623479	46	37	54	1151	99	303	2.12	2.07	2.79	50.1	5.13	14.91	2.32667	23.38	3.32894	0.00017981	0.00111634	-
ncbi_102617283	122	21	13	708	650	198	2.87	0.6	0.34	15.73	17.19	4.97	1.27	12.63	3.31395	0.000847259	0.00429769	IQD1
ncbi_102611729	18	18	39	351	212	247	0.41	0.5	1	7.54	5.43	6	0.636667	6.32333	3.31208	8.3e-20	8.26e-18	5MAT
ncbi_102621126	2	2	0	10	15	15	0.08	0.1	0	0.4	0.71	0.67	0.06	0.593333	3.30581	0.00408445	0.0161875	TOE2
ncbi_102625671	39	5	2	172	194	77	0.65	0.1	0.04	2.71	3.64	1.37	0.263333	2.57333	3.28868	1.5e-05	0.000126026	CHX25
ncbi_102606822	116	15	24	895	429	231	3.8	0.6	0.88	27.64	15.77	8.07	1.76	17.16	3.2854	0.000300937	0.00175867	PYM
ncbi_102618985	10	16	7	63	87	190	0.19	0.37	0.15	1.14	1.88	3.9	0.236667	2.30667	3.28488	1.67e-08	3.04e-07	FLS2
ncbi_102609092	475	298	329	5068	2230	4177	19.85	15.11	15.41	199.87	104.7	186.22	16.79	163.597	3.28447	3.19e-38	1.66e-35	BH035
ncbi_102619801	2	0	4	30	23	8	0.09	0	0.21	1.32	1.2	0.4	0.1	0.973333	3.28293	0.00194024	0.00867147	-
ncbi_102622203	147	64	74	1894	391	722	2.8	1.48	1.58	33.99	8.35	14.65	1.95333	18.9967	3.28174	5.34e-13	2.17e-11	NDA1
ncbi_107175670	6	0	2	32	34	9	0.25	0	0.09	1.28	1.61	0.41	0.113333	1.1	3.27886	0.00154029	0.00713744	WOX1
ncbi_102630831	7	12	10	115	117	71	0.14	0.28	0.22	2.12	2.56	1.48	0.213333	2.05333	3.26679	6.96e-12	2.38e-10	MATE1
XLOC_015684	14	8	23	105	141	207	0.49	0.34	0.9	3.45	5.51	7.68	0.576667	5.54667	3.26581	5.47e-12	1.9e-10	-
ncbi_102613663	16	0	3	66	80	31	0.55	0	0.12	2.15	3.1	1.14	0.223333	2.13	3.25358	0.000182804	0.00113304	YUC4
ncbi_102625298	303	83	65	1749	1629	985	6.6	2.19	1.59	35.97	39.88	22.9	3.46	32.9167	3.24997	5.36e-13	2.17e-11	ASOL
ncbi_102623900	25	42	17	312	194	364	0.33	0.66	0.26	3.85	2.85	5.08	0.416667	3.92667	3.23634	2.23e-16	1.49e-14	RLP12
ncbi_102618685	6	13	11	62	55	238	0.52	1.19	1.01	4.03	3.92	17.68	0.906667	8.54333	3.23615	2.57e-07	3.45e-06	RLP12
ncbi_102630502	2	3	2	35	17	21	0.1	0.17	0.11	1.58	0.92	1.07	0.126667	1.19	3.23185	0.000103026	0.00068116	MYB4
ncbi_102623113	12	2	16	154	83	61	0.61	0.12	0.92	7.42	4.76	3.32	0.55	5.16667	3.23173	6.25e-08	9.92e-07	21KD
ncbi_102617527	121	41	29	811	460	573	3.58	1.45	0.95	22.56	15.23	18.02	1.99333	18.6033	3.22231	4.27e-15	2.43e-13	GDL82
ncbi_102629752	9	9	2	68	59	64	0.66	0.8	0.14	4.86	4.94	5.11	0.533333	4.97	3.22014	1.2e-08	2.25e-07	GTPS
ncbi_102626293	49	39	60	531	466	465	1.63	1.58	2.26	16.73	17.48	16.55	1.82333	16.92	3.21408	3.08e-43	2.23e-40	XTH23
ncbi_102606900	95	108	77	1700	352	843	2.08	2.87	1.89	35.1	8.65	19.68	2.28	21.1433	3.2131	4.66e-14	2.23e-12	ASOL
ncbi_102611213	8	5	4	19	63	77	0.26	0.19	0.14	0.57	2.27	2.63	0.196667	1.82333	3.21275	1.08e-05	9.45e-05	TGT3A
ncbi_102615519	7	7	4	81	44	55	0.25	0.3	0.16	2.7	1.75	2.07	0.236667	2.17333	3.19898	5.52e-09	1.1e-07	AGL8
ncbi_102617332	113	15	21	588	523	258	3.08	0.5	0.64	15.13	16.03	7.51	1.40667	12.89	3.1959	0.000191592	0.00117773	KCS11
ncbi_102617925	5	0	2	26	11	25	0.1	0	0.04	0.49	0.25	0.54	0.0466667	0.426667	3.19265	0.00160223	0.00737679	Y4885
ncbi_102621669	36	6	10	220	164	99	1.79	0.36	0.56	10.3	9.14	5.24	0.903333	8.22667	3.18698	7.15e-09	1.41e-07	-
ncbi_102623046	5	4	0	11	22	51	0.25	0.24	0	0.51	1.22	2.68	0.163333	1.47	3.16993	0.00143956	0.00673618	ERG1
ncbi_102628935	25	3	1	135	92	33	0.92	0.13	0.04	4.69	3.8	1.3	0.363333	3.26333	3.16698	0.000216098	0.00130933	BCAT2
ncbi_102622856	0	4	1	22	11	17	0	0.18	0.04	0.78	0.47	0.69	0.0733333	0.646667	3.14048	0.00387358	0.0154777	SWET7
ncbi_102622067	57	18	8	289	252	203	4.91	1.88	0.77	23.48	24.38	18.65	2.52	22.17	3.13711	7.63e-10	1.82e-08	BABL
XLOC_024337	1	10	0	40	39	15	0.04	0.35	0	1.21	1.73	0.48	0.13	1.14	3.13245	0.00591443	0.0219852	At5g26707
ncbi_102630628	372	78	88	2042	1766	929	11.78	3	3.13	61.04	62.83	31.38	5.97	51.75	3.11576	1.25e-05	0.000107535	KIP1L
ncbi_102631162	2	6	2	4	31	58	0.05	0.18	0.06	0.09	0.87	1.55	0.0966667	0.836667	3.11356	0.00265135	0.0112365	C87A3
ncbi_102628305	137	15	15	645	536	260	3.73	0.5	0.46	16.58	16.4	7.55	1.56333	13.51	3.11133	0.00180972	0.00817456	TMM
ncbi_102608011	33	16	19	150	182	287	0.5	0.3	0.33	2.1	3.05	4.56	0.376667	3.23667	3.10315	6.38e-15	3.54e-13	SERK1
XLOC_016854	16	3	4	83	75	45	0.35	0.08	0.1	1.69	1.82	1.04	0.176667	1.51667	3.1018	6.48e-07	7.84e-06	-
ncbi_102613997	597	468	772	7113	3648	6147	16.21	15.42	23.49	182.26	111.28	178.05	18.3733	157.197	3.09689	3.12e-36	1.52e-33	SAMT
ncbi_102607241	20	3	2	63	80	68	0.34	0.06	0.04	1.01	1.52	1.23	0.146667	1.25333	3.09516	9.65e-06	8.58e-05	RFS2
ncbi_102618196	21	79	33	597	388	292	0.77	3.51	1.36	20.65	15.98	11.42	1.88	16.0167	3.09077	1.19e-10	3.35e-09	DRE1D
ncbi_102626992	16	15	44	499	72	150	0.43	0.49	1.31	12.55	2.16	4.27	0.743333	6.32667	3.08936	1.27e-06	1.43e-05	PCS1
ncbi_102623931	5	7	0	35	49	27	0.16	0.27	0	1.03	1.72	0.9	0.143333	1.21667	3.08549	0.000126847	0.000818841	ABIL2
ncbi_102609787	44	11	12	197	173	205	2.58	0.78	0.79	10.91	11.44	12.85	1.38333	11.7333	3.08439	9.05e-12	3.03e-10	TYDC3
ncbi_102620836	24	14	35	251	159	244	0.36	0.26	0.6	3.6	2.72	3.96	0.406667	3.42667	3.07489	8.29e-18	6.51e-16	FERON
ncbi_102622479	5	2	2	34	24	20	0.27	0.13	0.12	1.75	1.47	1.16	0.173333	1.46	3.07435	9.92e-05	0.000659107	GEML4
ncbi_102630901	276	231	259	4889	359	1964	6.45	6.56	6.79	107.92	9.43	49.01	6.6	55.4533	3.07074	0.000459079	0.00253848	TRPB
ncbi_102629212	1	3	2	43	9	5	0.02	0.09	0.05	0.96	0.24	0.13	0.0533333	0.443333	3.05528	0.00725683	0.0261213	C84A1
ncbi_102608447	5	7	0	9	37	57	0.16	0.27	0	0.27	1.34	1.96	0.143333	1.19	3.05352	0.00244578	0.0104993	WTR14
ncbi_102612994	2	0	4	7	14	29	0.06	0	0.14	0.21	0.49	0.96	0.0666667	0.553333	3.05311	0.00740114	0.0265512	-
ncbi_102613540	227	58	36	790	1169	697	6.42	1.99	1.14	21.07	37.12	21.02	3.18333	26.4033	3.05211	5.64e-05	0.000402926	ZHD5
ncbi_107177630	57	14	7	243	263	144	2.31	0.69	0.32	9.3	11.98	6.23	1.10667	9.17	3.0507	1.45e-07	2.12e-06	PER18
ncbi_102617427	22	83	92	622	647	521	1.41	6.46	6.61	37.64	46.62	35.64	4.82667	39.9667	3.0497	1.85e-11	5.86e-10	MT2
ncbi_102622974	86	43	9	459	299	426	2.83	1.72	0.33	14.27	11.07	14.98	1.62667	13.44	3.04654	5.56e-09	1.11e-07	ALMT2
ncbi_102625407	58	32	27	348	368	288	1.92	1.29	1	10.87	13.69	10.17	1.40333	11.5767	3.04429	7.74e-23	1.09e-20	ABHD6
ncbi_102617423	204	73	89	354	908	1752	10.45	4.54	5.11	17.11	52.24	95.71	6.7	55.02	3.03772	5.4e-05	0.000389331	KIWEL
ncbi_102629381	11	4	2	49	66	26	0.49	0.22	0.1	2.07	3.31	1.24	0.27	2.20667	3.03084	2.55e-05	0.000201981	IAA16
ncbi_102628354	41	15	8	394	95	73	1.32	0.59	0.29	11.98	3.44	2.51	0.733333	5.97667	3.0268	5.05e-06	4.86e-05	CXE6
ncbi_102614168	79	17	20	544	265	172	1.82	0.47	0.52	11.81	6.85	4.22	0.936667	7.62667	3.02545	1.72e-08	3.12e-07	WEE1
ncbi_102617250	54	9	18	272	239	158	0.63	0.13	0.24	3.01	3.14	1.97	0.333333	2.70667	3.02148	1.29e-09	2.95e-08	-
ncbi_107177516	10	4	1	58	42	25	0.3	0.15	0.03	1.64	1.42	0.8	0.16	1.28667	3.00749	5.05e-05	0.000366688	Y3720
XLOC_027795	5	2	0	16	18	23	0.52	0.26	0	1.55	2.13	2.58	0.26	2.08667	3.00462	0.00210219	0.00927131	-
ncbi_102630706	5	6	3	25	49	44	0.23	0.33	0.15	1.07	2.49	2.13	0.236667	1.89667	3.00254	1.15e-05	9.98e-05	HS22M
ncbi_102610705	990	144	168	4876	3536	2094	9.11	1.61	1.73	42.36	36.57	20.56	4.15	33.1633	2.99841	0.000421891	0.00236259	TOP2
ncbi_102617284	50	2	4	194	175	67	1.65	0.08	0.15	6.05	6.5	2.36	0.626667	4.97	2.98748	0.0158695	0.0497726	JADE1
ncbi_107177665	35	3	4	94	180	48	1.22	0.13	0.16	3.1	7.07	1.79	0.503333	3.98667	2.9856	0.000187986	0.0011613	GRF5
ncbi_107175701	13	7	6	100	40	77	0.33	0.21	0.17	2.38	1.13	2.07	0.236667	1.86	2.97437	3.08e-08	5.25e-07	M310
ncbi_102610289	35	7	2	126	155	60	0.49	0.12	0.03	1.67	2.44	0.9	0.213333	1.67	2.96867	5.97e-05	0.000424552	QKY
ncbi_102627490	376	74	56	1939	1457	617	7.78	1.86	1.3	37.85	33.86	13.61	3.64667	28.44	2.96327	0.000653955	0.00344835	EB1C
ncbi_102622105	34	37	10	294	166	220	1.79	2.37	0.59	14.63	9.83	12.37	1.58333	12.2767	2.95488	5.23e-12	1.83e-10	-
ncbi_102623151	11	0	0	33	25	25	0.2	0	0	0.56	0.5	0.49	0.0666667	0.516667	2.9542	0.0087743	0.0306096	CSLE6
ncbi_102617718	539	67	101	2567	1920	1014	14.89	2.25	3.13	66.92	59.59	29.88	6.75667	52.13	2.94773	0.00077392	0.0039661	-
ncbi_102623688	40	3	9	154	164	77	1.63	0.15	0.41	5.92	7.51	3.35	0.73	5.59333	2.93774	1.34e-05	0.000114148	EPFL4
ncbi_102629246	22	24	48	283	177	315	0.9	1.19	2.2	10.93	8.14	13.75	1.43	10.94	2.93553	1.18e-14	6.24e-13	BAP2
ncbi_102618170	81	17	17	425	293	183	2.28	0.58	0.54	11.27	9.25	5.49	1.13333	8.67	2.93546	2.47e-08	4.31e-07	CCB23
ncbi_102610988	1	2	4	29	9	22	0.03	0.06	0.11	0.69	0.25	0.59	0.0666667	0.51	2.93546	0.00172479	0.0078655	ROGF8
ncbi_102611114	49	4	8	201	157	97	2.02	0.21	0.33	7.99	7.31	4.27	0.853333	6.52333	2.93443	1.74e-05	0.000144547	Y3918
ncbi_102628247	37	40	40	352	320	285	2.1	2.75	2.54	18.84	20.39	17.24	2.46333	18.8233	2.93384	8.36e-30	2.6e-27	MZM1
ncbi_102626066	47	8	12	211	216	83	1.91	0.4	0.55	8.14	9.96	3.61	0.953333	7.23667	2.92427	8.92e-07	1.05e-05	LBD6
ncbi_102622213	15	2	2	45	64	31	0.39	0.06	0.06	1.11	1.88	0.86	0.17	1.28333	2.91629	0.000195088	0.00119725	ENO
ncbi_102624789	94	45	33	548	471	331	2.23	1.28	0.88	12.25	12.53	8.36	1.46333	11.0467	2.91628	1.18e-16	8.28e-15	AXEP
ncbi_102631072	9	3	7	43	53	53	0.17	0.07	0.15	0.76	1.12	1.06	0.13	0.98	2.91427	4.09e-07	5.22e-06	GEX3
ncbi_102611996	75	14	21	451	271	130	1.49	0.34	0.47	8.47	6.06	2.76	0.766667	5.76333	2.91023	1.92e-07	2.69e-06	-
ncbi_107177584	7	4	4	28	51	37	0.45	0.31	0.29	1.69	3.67	2.53	0.35	2.63	2.90964	1.16e-05	0.000100311	-
ncbi_102617267	290	31	39	1261	953	479	6.33	0.82	0.95	25.97	23.37	11.15	2.7	20.1633	2.9007	0.00278649	0.0117106	CCA11
ncbi_102610065	12	3	1	47	50	23	0.52	0.16	0.05	1.93	2.45	1.07	0.243333	1.81667	2.90029	0.000266941	0.00158062	OFP8
ncbi_102610919	32	12	13	118	90	228	2.37	1.08	1.08	8.24	7.48	18	1.51	11.24	2.89602	5.92e-09	1.18e-07	NIMI2
ncbi_102614738	1033	260	302	5537	4521	2099	23.69	7.24	7.76	119.86	116.51	51.36	12.8967	95.91	2.89468	2.87e-05	0.000223836	GUN17
ncbi_102625936	899	655	416	6829	4093	4702	32.4	28.64	16.81	232.28	165.74	180.79	25.95	192.937	2.89432	2.56e-29	7.64e-27	SSL4
ncbi_102620602	423	54	52	2122	1226	642	6.25	0.97	0.86	29.58	20.35	10.12	2.69333	20.0167	2.89374	0.0030624	0.0126978	ATK1
ncbi_102624964	252	47	43	1240	915	413	5.96	1.35	1.15	27.71	24.5	10.61	2.82	20.94	2.89249	0.000606837	0.00322418	-
ncbi_102627122	856	375	404	4955	5152	2478	11.96	6.37	6.33	65.3	80.84	36.91	8.22	61.0167	2.89199	9.89e-18	7.75e-16	ARFI
ncbi_102613223	58	11	15	271	243	118	1.92	0.44	0.56	8.46	9.03	4.16	0.973333	7.21667	2.89033	1.11e-07	1.66e-06	-
ncbi_102612530	20	10	2	131	61	59	0.54	0.33	0.06	3.34	1.85	1.7	0.31	2.29667	2.8892	4.94e-06	4.77e-05	SKA1
ncbi_102620791	4	3	2	24	10	35	0.1	0.09	0.06	0.59	0.29	0.97	0.0833333	0.616667	2.88753	0.000985981	0.00489386	Y3720
ncbi_107177276	302	90	65	1264	1317	851	17.1	6.19	4.13	67.57	83.81	51.42	9.14	67.6	2.88676	5.55e-11	1.65e-09	-
ncbi_102630515	166	64	93	1829	362	410	4.6	2.15	2.89	47.87	11.28	12.13	3.21333	23.76	2.88639	0.000112068	0.00073466	HST
ncbi_102622667	81	65	59	226	273	1072	2.27	2.21	1.84	5.98	8.6	32.1	2.10667	15.56	2.88481	4.58e-08	7.52e-07	CDR1
ncbi_107174369	0	3	3	14	16	13	0	0.34	0.34	1.46	2.01	1.53	0.226667	1.66667	2.87832	0.00909516	0.0315569	WRK16
ncbi_102607249	296	44	47	1260	1094	502	5.27	0.95	0.94	21.17	21.88	9.53	2.38667	17.5267	2.87648	0.00107685	0.00527016	-
ncbi_102624071	58	53	71	477	347	598	3.25	3.61	4.47	25.26	21.88	35.8	3.77667	27.6467	2.87192	9.44e-26	1.81e-23	ZAT12
ncbi_102607256	6	1	3	39	22	14	0.3	0.06	0.17	1.86	1.25	0.75	0.176667	1.28667	2.86454	0.000794274	0.00406204	MIZ1
ncbi_102607333	11	16	1	126	37	65	0.52	0.92	0.05	5.61	1.96	3.27	0.496667	3.61333	2.86298	8.15e-05	0.000554361	-
ncbi_102610320	15	6	8	92	65	85	0.28	0.16	0.22	1.58	1.56	1.66	0.22	1.6	2.8625	8.92e-11	2.57e-09	HARB1
ncbi_102618313	122	51	48	795	579	283	2.62	1.32	1.15	16.34	14.12	6.51	1.69667	12.3233	2.86062	4.13e-12	1.48e-10	FRA1
ncbi_102630196	103	137	131	463	543	1846	3.14	5.06	4.47	13.31	18.58	59.99	4.22333	30.6267	2.85833	2.87e-09	6.07e-08	SRG1
ncbi_102611147	4	3	3	20	23	37	0.03	0.03	0.02	0.13	0.18	0.27	0.0266667	0.193333	2.85798	0.000123032	0.000798126	U520
ncbi_102610244	5	3	2	16	30	26	0.32	0.25	0.16	1.04	2.32	1.93	0.243333	1.76333	2.8573	0.000466703	0.00257492	-
ncbi_102627888	2080	236	247	9623	6492	2602	112.3	15.46	14.95	490.34	393.83	149.88	47.57	344.683	2.85715	0.00763871	0.0272339	H32
ncbi_102606704	153	41	36	883	530	310	2.77	0.9	0.73	15.07	10.77	5.98	1.46667	10.6067	2.85436	5.97e-09	1.19e-07	-
ncbi_102611790	461	48	65	1918	1437	795	5.57	0.7	0.88	21.88	19.51	10.25	2.38333	17.2133	2.85247	0.0028634	0.0119839	TSO1
ncbi_102623018	9	10	6	61	102	25	0.3	0.42	0.23	1.95	3.98	0.93	0.316667	2.28667	2.85221	1.91e-05	0.000155843	-
ncbi_102619590	300	46	97	1675	998	605	6.62	1.23	2.4	34.89	24.75	14.25	3.41667	24.63	2.84976	0.000222751	0.0013431	IQD1
ncbi_102621130	17	5	6	48	42	114	0.27	0.1	0.11	0.74	0.76	1.96	0.16	1.15333	2.84967	9.31e-06	8.31e-05	FERON
ncbi_102615179	61	17	15	379	163	160	1.08	0.36	0.3	6.3	3.23	3.01	0.58	4.18	2.84938	1.94e-08	3.47e-07	EXO1
ncbi_102616267	34	3	1	78	149	31	1.47	0.14	0.06	3.2	7.32	1.47	0.556667	3.99667	2.84391	0.00261901	0.0111173	-
ncbi_102610752	288	45	55	1550	827	473	3.03	0.57	0.65	15.41	9.78	5.31	1.41667	10.1667	2.84327	0.000942343	0.00470856	RQL4A
ncbi_102625500	12	9	2	75	38	62	0.55	0.5	0.1	3.24	1.96	3.03	0.383333	2.74333	2.83926	2.63e-06	2.72e-05	NUD17
ncbi_102616768	22	6	0	106	60	39	0.78	0.26	0	3.56	2.4	1.48	0.346667	2.48	2.83872	0.000806088	0.00411213	Y6944
ncbi_102630093	172	30	29	774	501	403	2.92	0.62	0.55	12.38	9.54	7.29	1.36333	9.73667	2.83629	0.000311272	0.00181433	CNDH2
XLOC_025855	115	63	107	1040	540	590	3.12	2.08	3.26	26.65	16.47	17.09	2.82	20.07	2.83127	2.87e-24	4.84e-22	-
ncbi_102626685	91	14	12	438	274	129	2.32	0.43	0.34	10.56	7.86	3.52	1.03	7.31333	2.82788	1.25e-05	0.000107391	ASHR3
ncbi_102611949	187	34	28	937	584	277	3.81	0.84	0.64	18.01	13.36	6.02	1.76333	12.4633	2.82131	0.00142415	0.00667657	CCA31
ncbi_102630392	2	3	4	21	21	26	0.06	0.11	0.13	0.59	0.7	0.83	0.1	0.706667	2.82103	0.000335769	0.00193837	-
ncbi_102613958	305	63	34	1339	1021	516	4.24	1.06	0.53	17.56	15.94	7.65	1.94333	13.7167	2.81932	0.00163081	0.00749338	HDG11
ncbi_102630823	102	20	12	491	292	185	2.02	0.48	0.27	9.16	6.48	3.9	0.923333	6.51333	2.81847	3.38e-06	3.39e-05	ZDH16
ncbi_102612519	266	60	44	1284	878	506	2.51	0.69	0.46	11.42	9.3	5.09	1.22	8.60333	2.81801	0.000327879	0.0018978	ASPM
ncbi_102629187	97	9	32	457	341	186	5.75	0.65	2.13	25.58	22.73	11.77	2.84333	20.0267	2.81627	1.61e-06	1.77e-05	-
ncbi_102609704	71	31	25	224	368	314	2.25	1.19	0.89	6.7	13.1	10.61	1.44333	10.1367	2.81211	2.87e-12	1.06e-10	TSJT1
ncbi_102625684	38	15	8	219	127	104	0.66	0.32	0.16	3.59	2.48	1.93	0.38	2.66667	2.81097	2.05e-08	3.65e-07	PRIPO
ncbi_102625074	1413	639	521	7966	5714	5097	29.71	16.3	12.28	158.09	135	114.34	19.43	135.81	2.80523	2.52e-20	2.67e-18	AAE12
ncbi_102613329	106	16	31	474	412	194	2.61	0.48	0.85	11.01	11.39	5.09	1.31333	9.16333	2.80264	2.27e-07	3.1e-06	RTNLR
ncbi_102611210	3	3	1	33	14	7	0.16	0.19	0.06	1.64	0.83	0.39	0.136667	0.953333	2.80232	0.0050467	0.0192583	-
ncbi_102614013	28	14	34	384	50	150	0.81	0.49	1.11	10.53	1.63	4.65	0.803333	5.60333	2.80221	3.79e-06	3.77e-05	PUB21
ncbi_102613678	39	23	26	111	154	367	1.57	1.12	1.16	4.2	6.93	15.71	1.28333	8.94667	2.80145	9.7e-09	1.86e-07	-
ncbi_102617132	26	18	16	123	114	207	0.62	0.51	0.43	2.72	2.99	5.16	0.52	3.62333	2.80073	2.37e-12	8.77e-11	Y3720
ncbi_102619349	218	66	48	1229	676	489	3.06	1.12	0.75	16.26	10.65	7.31	1.64333	11.4067	2.79518	2.35e-09	5.08e-08	-
ncbi_102614498	291	221	231	2018	2226	1181	10.4	9.58	9.25	68.06	89.38	45.03	9.74333	67.49	2.79219	4.27e-25	7.77e-23	YAB1
ncbi_102609508	61	22	11	312	192	174	1.02	0.45	0.21	4.92	3.61	3.1	0.56	3.87667	2.79132	9.85e-09	1.88e-07	Y3037
ncbi_102616827	198	22	34	838	596	337	2.22	0.3	0.43	8.87	7.51	4.03	0.983333	6.80333	2.79049	0.00212855	0.00936546	POK2
ncbi_102608042	295	42	71	1301	996	556	4.05	0.7	1.09	16.85	15.36	8.14	1.94667	13.45	2.78853	0.000454172	0.00251756	NACK1
ncbi_102629899	381	70	73	1616	1340	696	8.6	1.92	1.85	34.44	34	16.77	4.12333	28.4033	2.78418	0.000406505	0.00228902	MS5L2
ncbi_102608283	754	91	118	3049	2358	1239	17.84	2.61	3.13	68.08	62.69	31.28	7.86	54.0167	2.7808	0.00232605	0.0100741	CDC21
ncbi_102617340	14	12	11	56	91	114	0.24	0.25	0.21	0.92	1.78	2.11	0.233333	1.60333	2.78061	1.76e-08	3.18e-07	CNGC1
ncbi_102616631	320	41	62	1357	925	645	3.11	0.48	0.67	12.43	10.09	6.68	1.42	9.73333	2.77704	0.000915834	0.0045925	ULK4
ncbi_102627322	5181	1500	864	23726	15215	14165	185.78	65.26	34.73	802.93	613.01	541.89	95.2567	652.61	2.77633	0.000108528	0.000714168	XTH9
ncbi_102629679	1949	812	502	4864	6103	11614	58.53	29.59	16.9	137.87	205.94	372.12	35.0067	238.643	2.76915	2.17e-05	0.000174553	GDL79
ncbi_102624700	2633	2892	1924	17238	21351	15259	167.83	223.68	137.47	1037	1529.14	1037.66	176.327	1201.27	2.76823	2.41e-28	5.86e-26	NLTP
ncbi_102628489	62	33	34	441	327	200	1	0.65	0.62	6.41	5.71	3.34	0.756667	5.15333	2.76778	1.09e-15	6.71e-14	MA654
ncbi_102619155	2	2	6	24	28	20	0.03	0.03	0.09	0.3	0.43	0.29	0.05	0.34	2.76553	0.000541337	0.00292051	-
ncbi_102611143	6	11	12	56	79	79	0.26	0.54	0.56	2.16	3.65	3.43	0.453333	3.08	2.76429	6e-08	9.59e-07	5MAT
ncbi_102627639	74	8	14	342	218	101	0.92	0.12	0.19	3.99	3.03	1.33	0.41	2.78333	2.76312	2.62e-05	0.000207122	KIF22
ncbi_102625328	32	21	9	74	82	278	0.81	0.65	0.26	1.78	2.34	7.54	0.573333	3.88667	2.76109	7.63e-06	6.97e-05	NRAM5
ncbi_102608484	7	8	5	68	20	60	0.33	0.46	0.27	3.06	1.07	3.05	0.353333	2.39333	2.75992	1.99e-05	0.00016154	-
ncbi_102607105	302	540	698	6745	2451	2483	7.83	16.98	20.28	164.96	71.37	68.65	15.03	101.66	2.75784	8.59e-12	2.88e-10	GPT2
ncbi_102623898	54	13	9	207	194	75	1.51	0.39	0.26	5.78	6.37	2.38	0.72	4.84333	2.74993	1.69e-05	0.000140481	PAIR1
ncbi_107177514	148	20	16	513	494	224	7.26	1.19	0.88	23.77	27.25	11.73	3.11	20.9167	2.74967	0.00446328	0.0174146	-
ncbi_102616405	300	51	53	1448	805	526	3.71	0.77	0.73	16.9	11.19	6.94	1.73667	11.6767	2.74924	0.000932501	0.00466771	K125
ncbi_102618811	1265	155	159	5512	3653	1551	66.69	9.92	9.4	274.28	216.41	87.24	28.67	192.643	2.74832	0.00572495	0.021416	H2AX
ncbi_102618816	265	51	60	1162	897	503	3.31	0.77	0.84	13.69	12.59	6.7	1.64	10.9933	2.74486	0.000203188	0.00124356	K125
ncbi_102626445	45	15	9	30	173	251	1.52	0.62	0.34	0.96	6.58	9.07	0.826667	5.53667	2.74364	0.000189779	0.00117044	PER52
ncbi_102607618	102	19	18	461	285	204	1.44	0.33	0.28	6.13	4.51	3.07	0.683333	4.57	2.74153	7.37e-07	8.82e-06	-
ncbi_102620693	138	31	31	685	456	233	3	0.82	0.76	14.06	11.15	5.41	1.52667	10.2067	2.74105	1.67e-07	2.38e-06	MA655
ncbi_102609815	293	42	69	1350	947	445	2.99	0.52	0.79	13	10.86	4.85	1.43333	9.57	2.73914	0.00103535	0.00509933	SMC21
ncbi_102613320	296	70	95	1439	1107	609	5.72	1.64	2.06	26.26	24.05	12.56	3.14	20.9567	2.73857	7.37e-10	1.76e-08	NPK1
ncbi_102618171	287	43	38	988	995	460	8.56	1.56	1.27	27.81	33.34	14.64	3.79667	25.2633	2.73424	0.00255212	0.0108932	-
ncbi_102619653	95	30	24	392	360	262	2.11	0.81	0.6	8.22	8.99	6.21	1.17333	7.80667	2.73409	2.36e-10	6.22e-09	AB8G
ncbi_102618624	127	28	40	600	459	273	1.72	0.46	0.61	7.65	6.97	3.94	0.93	6.18667	2.73386	4e-09	8.26e-08	QKY
ncbi_102610115	53	13	18	281	213	76	3.33	0.96	1.25	16.66	15.01	5.11	1.84667	12.26	2.73096	1.19e-06	1.36e-05	RS27A
ncbi_102619187	656	140	139	3233	2001	1142	6.64	1.72	1.58	30.86	22.74	12.32	3.31333	21.9733	2.7294	0.000311494	0.00181515	FRA1
ncbi_102631413	208	30	49	814	706	395	4.64	0.81	1.22	17.12	17.68	9.39	2.22333	14.73	2.72796	0.000513531	0.00279228	EDE1
ncbi_102615846	113	30	48	540	547	208	2.21	0.71	1.05	9.95	11.99	4.33	1.32333	8.75667	2.72621	5.65e-09	1.13e-07	AIL6
ncbi_102610514	36	15	15	125	109	214	2	1.01	0.93	6.56	6.81	12.7	1.31333	8.69	2.72612	9.78e-10	2.28e-08	WIN1
ncbi_102623322	4	3	1	11	13	31	0.28	0.25	0.08	0.72	1.01	2.29	0.203333	1.34	2.72031	0.00424996	0.0167162	CHS2
ncbi_102609341	54	19	10	289	170	107	1.22	0.52	0.25	6.18	4.33	2.59	0.663333	4.36667	2.71873	4.97e-07	6.19e-06	-
ncbi_102612266	5	3	0	22	5	28	0.12	0.09	0	0.51	0.14	0.73	0.07	0.46	2.71621	0.0141196	0.0452395	CCD8B
ncbi_102619938	204	22	26	786	521	353	3.1	0.41	0.44	11.29	8.91	5.72	1.31667	8.64	2.71414	0.00446663	0.0174247	KIF11
ncbi_102624220	83	9	12	333	213	141	2.18	0.29	0.35	8.24	6.27	3.94	0.94	6.15	2.70985	2.9e-05	0.000225643	PCH2
ncbi_102629678	176	108	73	967	947	531	8.09	6.02	3.76	41.95	48.91	26.04	5.95667	38.9667	2.70966	6.3e-16	3.95e-14	Y1583
ncbi_102621416	46	25	17	140	207	243	2.34	1.54	0.97	6.72	11.82	13.18	1.61667	10.5733	2.70934	6.79e-11	2e-09	WRK51
ncbi_102628358	107	54	51	416	614	391	2.65	1.62	1.41	9.73	17.09	10.32	1.89333	12.38	2.70901	1.98e-15	1.17e-13	SPL7
ncbi_102608885	345	68	57	1580	909	651	3.32	0.79	0.61	14.34	9.82	6.68	1.57333	10.28	2.70794	0.000709875	0.0036928	TIO
ncbi_102624823	18	4	2	80	45	33	0.87	0.24	0.11	3.74	2.49	1.74	0.406667	2.65667	2.7077	0.000245509	0.00146612	ATL2
XLOC_000564	24	19	10	172	112	88	0.59	0.57	0.28	3.99	3.09	2.31	0.48	3.13	2.70506	2.24e-10	5.94e-09	UGT73C3
XLOC_025696	5	1	4	24	24	19	0.34	0.08	0.31	1.54	1.84	1.38	0.243333	1.58667	2.70499	0.000737474	0.00381247	-
ncbi_102618601	7	4	3	43	33	19	0.22	0.15	0.1	1.27	1.16	0.63	0.156667	1.02	2.7028	0.000136556	0.000875709	STAD6
ncbi_102610370	43	17	13	195	184	110	0.61	0.29	0.21	2.61	2.93	1.67	0.37	2.40333	2.69944	2.29e-09	4.96e-08	RBOHB
ncbi_102615649	62	19	23	327	225	147	1.4	0.52	0.58	6.96	5.7	3.54	0.833333	5.4	2.69599	8.52e-10	2.01e-08	CDA7L
ncbi_102609711	447	78	97	1985	1370	751	6.93	1.47	1.69	29.06	23.88	12.43	3.36333	21.79	2.6957	0.000581562	0.00310536	ORTH2
ncbi_102611371	30	35	44	350	98	327	0.79	1.11	1.29	8.65	2.88	9.13	1.06333	6.88667	2.69521	2.11e-09	4.62e-08	YDQ4
ncbi_102618064	33	3	5	87	132	39	1.73	0.19	0.29	4.31	7.79	2.19	0.736667	4.76333	2.69289	0.000539603	0.00291185	ATB51
ncbi_102621851	1119	149	149	4688	3186	1382	62.55	10.11	9.34	247.32	200.1	82.42	27.3333	176.613	2.69186	0.00523262	0.0198457	H32
ncbi_102612837	44	26	23	262	243	125	1.91	1.37	1.12	10.75	11.87	5.8	1.46667	9.47333	2.69133	6.6e-12	2.27e-10	-
ncbi_102622001	2	3	1	14	17	10	0.2	0.37	0.11	1.35	1.95	1.09	0.226667	1.46333	2.69061	0.00699664	0.0253231	EPFL8
ncbi_102611364	192	65	60	848	802	452	8.5	3.49	2.98	35.42	39.88	21.34	4.99	32.2133	2.69055	2.77e-11	8.58e-10	BABL
ncbi_102608592	93	47	86	972	163	457	1.9	1.17	1.97	18.78	3.75	9.98	1.68	10.8367	2.68939	2.98e-08	5.09e-07	ILL6
ncbi_107175579	2	3	1	8	10	21	0.06	0.11	0.03	0.24	0.35	0.7	0.0666667	0.43	2.6893	0.0129779	0.0423275	FB329
ncbi_102627117	12	7	0	34	34	57	0.36	0.25	0	0.96	1.14	1.82	0.203333	1.30667	2.68397	0.000904623	0.00454554	Y5262
ncbi_102621418	537	59	96	2093	1553	826	11.83	1.58	2.37	43.53	38.45	19.42	5.26	33.8	2.68389	0.00322442	0.0132357	FZR3
ncbi_102615715	82	29	28	426	317	184	2.01	0.86	0.77	9.84	8.72	4.8	1.21333	7.78667	2.68203	3.79e-10	9.57e-09	UBC37
ncbi_102614885	38	5	18	170	116	114	0.63	0.1	0.34	2.67	2.17	2.02	0.356667	2.28667	2.6806	2.19e-07	3.02e-06	Y103
ncbi_102630138	11607	8021	10023	39375	87278	67909	414.45	347.53	401.17	1326.95	3501.7	2587.03	387.717	2471.89	2.67254	1.18e-17	9.12e-16	LEC2
ncbi_102627271	568	92	131	2371	1831	905	18.66	3.67	4.82	73.51	67.58	31.72	9.05	57.6033	2.67016	0.000767906	0.00394521	SY111
ncbi_102625033	112	10	14	463	248	162	2.23	0.24	0.31	8.69	5.54	3.44	0.926667	5.89	2.66815	0.00883574	0.0308096	RNF5
ncbi_102630658	168	31	45	756	483	294	2.05	0.47	0.61	9.04	6.87	3.97	1.04333	6.62667	2.66708	2.78e-07	3.71e-06	CDC7
ncbi_102611904	5	11	2	75	14	46	0.07	0.19	0.03	0.96	0.2	0.67	0.0966667	0.61	2.65772	0.000704077	0.00366775	Y4885
ncbi_102622138	115	15	17	460	296	181	2.88	0.46	0.48	10.89	8.34	4.84	1.27333	8.02333	2.65559	1.89e-05	0.000154552	TLP8
ncbi_102607074	373	76	84	1572	1201	643	9.08	2.25	2.29	36.12	32.86	16.7	4.54	28.56	2.65323	0.000323694	0.00187552	CCNB1
ncbi_107176605	155	67	79	718	717	523	10.34	5.47	5.89	45.28	53.81	37.32	7.23333	45.47	2.65218	3.08e-19	2.9e-17	C93B1
ncbi_102617532	389	56	86	1805	1141	461	10.35	1.81	2.57	45.33	34.11	13.09	4.91	30.8433	2.65116	0.00275753	0.0116128	HMGB7
ncbi_107176342	4	2	0	18	14	8	0.11	0.07	0	0.47	0.43	0.23	0.06	0.376667	2.65025	0.0146842	0.0466365	-
ncbi_102621097	535	176	147	1954	1989	1463	30.82	12.23	9.23	107.43	129.44	90.61	17.4267	109.16	2.64708	9.27e-12	3.09e-10	SERK1
ncbi_102618774	453	92	132	1973	1401	959	4.4	1.08	1.44	18.09	15.29	9.94	2.30667	14.44	2.64619	4.68e-09	9.52e-08	KN12B
XLOC_019348	8	1	1	25	24	12	0.45	0.08	0.07	1.4	1.61	0.73	0.2	1.24667	2.64	0.00651895	0.0238719	-
XLOC_007878	96	13	22	381	290	155	1.19	0.2	0.31	4.47	4.05	2.06	0.566667	3.52667	2.63773	5.22e-06	5e-05	-
ncbi_102613406	184	139	79	1531	387	808	10.38	9.52	5	81.52	24.53	48.63	8.3	51.56	2.63507	2.13e-10	5.69e-09	OSS2
ncbi_102608696	922	129	144	3482	2819	1164	60.3	10.24	10.56	214.92	207.15	81.22	27.0333	167.763	2.63362	0.0040795	0.0161736	H2A5
ncbi_102628187	19	8	1	73	60	45	0.91	0.46	0.05	3.29	3.22	2.29	0.473333	2.93333	2.63161	0.000150662	0.000955499	-
ncbi_102615702	327	54	70	1326	900	604	6.64	1.33	1.59	25.43	20.55	13.09	3.18667	19.69	2.62734	0.000638869	0.00337835	CCB24
XLOC_001992	9	5	1	13	19	62	0.72	0.49	0.09	0.99	1.72	5.32	0.433333	2.67667	2.62689	0.00433044	0.0169851	-
ncbi_102608436	366	368	655	2773	3362	2962	23.17	28.22	46.48	165.55	239.03	199.93	32.6233	201.503	2.62683	2.07e-20	2.2e-18	-
ncbi_102620839	131	23	16	528	359	179	3.25	0.69	0.44	12.32	9.98	4.72	1.46	9.00667	2.62502	0.00395092	0.015739	PRI2
ncbi_102627449	349	76	92	1506	1146	602	6.13	1.62	1.81	24.98	22.63	11.29	3.18667	19.6333	2.62319	0.000175287	0.00109098	-
ncbi_102616320	6	0	3	30	7	21	0.09	0	0.04	0.39	0.11	0.3	0.0433333	0.266667	2.62149	0.0111383	0.0373725	Y4885
ncbi_102627411	885	520	563	5398	4456	2911	36.41	25.96	25.96	209.6	205.99	127.78	29.4433	181.123	2.62096	6.17e-26	1.19e-23	-
ncbi_102615914	338	61	67	1479	872	579	1.57	0.34	0.35	6.47	4.54	2.87	0.753333	4.62667	2.61861	0.000851369	0.00431463	POK2
ncbi_102609629	12	6	2	81	34	17	0.42	0.26	0.08	2.68	1.34	0.64	0.253333	1.55333	2.61626	0.000796414	0.00406911	-
ncbi_102627373	140	27	23	558	398	228	5.49	1.28	1.01	20.63	17.52	9.53	2.59333	15.8933	2.61554	3.08e-06	3.14e-05	-
ncbi_102608311	667	95	109	2592	2092	698	44.44	7.68	8.14	162.98	156.61	49.61	20.0867	123.067	2.61513	0.00549089	0.0206459	H2B
ncbi_102627973	32	19	17	161	165	108	1.52	1.09	0.9	7.2	8.79	5.46	1.17	7.15	2.61143	5.69e-12	1.97e-10	TYDC1
ncbi_102627641	47	26	7	103	158	237	1.85	1.24	0.31	3.83	6.99	9.95	1.13333	6.92333	2.61089	4.24e-06	4.17e-05	XTH22
ncbi_102624147	55	7	16	225	134	121	0.65	0.1	0.21	2.53	1.79	1.54	0.32	1.95333	2.60979	4.37e-06	4.28e-05	SRS2L
ncbi_102620521	10	1	3	28	43	15	0.3	0.04	0.1	0.78	1.43	0.47	0.146667	0.893333	2.60666	0.00233379	0.0101038	FLA19
ncbi_102619963	86	27	19	449	228	164	0.88	0.34	0.22	4.35	2.63	1.79	0.48	2.92333	2.60651	2.92e-07	3.88e-06	PRD1
XLOC_010409	7	7	11	44	54	62	0.28	0.34	0.49	1.67	2.43	2.65	0.37	2.25	2.60433	1.07e-06	1.23e-05	-
ncbi_102609060	148	490	285	2807	1644	1840	2.96	11.89	6.39	52.97	36.93	39.25	7.08	43.05	2.60419	1.8e-10	4.89e-09	LTI65
ncbi_102619103	389	287	183	1624	2209	1601	10.59	9.48	5.58	41.72	67.56	46.49	8.55	51.9233	2.60239	4.18e-19	3.85e-17	GRF12
ncbi_102626503	18	10	7	87	104	30	0.31	0.25	0.14	1.51	2.11	0.63	0.233333	1.41667	2.60204	2.08e-05	0.000168198	ARFD
ncbi_102623310	8	5	2	22	43	26	0.23	0.17	0.06	0.6	1.39	0.8	0.153333	0.93	2.60056	0.000552651	0.00297224	AGAL
ncbi_102630563	897	192	208	3433	3075	1462	46.55	12.09	12.1	168.13	179.29	80.94	23.58	142.787	2.59823	0.000376408	0.00214434	ENL1
ncbi_102626875	93	29	21	466	226	210	2.67	1.01	0.67	12.61	7.28	6.42	1.45	8.77	2.59652	8.16e-08	1.26e-06	-
ncbi_102623828	10	4	10	82	44	29	0.18	0.09	0.2	1.39	0.89	0.56	0.156667	0.946667	2.59516	2.33e-05	0.000185732	GPDL7
ncbi_102609416	78	27	23	340	280	178	1.49	0.63	0.49	6.13	6.01	3.63	0.87	5.25667	2.59506	2.02e-09	4.43e-08	Y5325
XLOC_025272	1	7	5	34	30	25	0.04	0.32	0.21	1.19	1.25	1	0.19	1.14667	2.59337	0.000467217	0.00257648	At2g19790
ncbi_102620301	145	38	31	607	468	238	4.04	1.28	0.97	15.95	14.64	7.07	2.09667	12.5533	2.5819	3.39e-07	4.42e-06	TMM
ncbi_102631384	51	11	21	268	147	101	1.18	0.31	0.54	5.83	3.81	2.48	0.676667	4.04	2.57784	4.32e-07	5.48e-06	Y4211
ncbi_102625603	89	21	16	352	285	131	1.11	0.32	0.22	4.13	3.98	1.74	0.55	3.28333	2.57766	4.78e-06	4.64e-05	Y4361
ncbi_102627878	353	371	651	2711	4536	1486	13.77	17.61	28.53	98.79	197.22	61.39	19.97	119.133	2.57667	3.1e-10	7.98e-09	CHI1
ncbi_102622460	7	6	6	67	21	34	0.09	0.1	0.09	0.86	0.32	0.49	0.0933333	0.556667	2.57635	8.28e-05	0.000561395	HMA5
ncbi_102619724	59	44	27	208	284	312	2.91	2.64	1.49	9.69	15.75	16.43	2.34667	13.9567	2.57227	2.51e-13	1.08e-11	ERF03
ncbi_102615032	8	4	8	42	48	36	0.13	0.08	0.15	0.64	0.88	0.62	0.12	0.713333	2.57154	7.73e-06	7.05e-05	-
ncbi_102629897	139	29	40	431	584	224	5.32	1.35	1.72	15.57	25.11	9.15	2.79667	16.61	2.57027	7.14e-07	8.58e-06	ZHD1
ncbi_102619869	155	38	22	456	455	375	5.38	1.6	0.86	14.93	17.74	13.88	2.61333	15.5167	2.56986	8.21e-07	9.72e-06	ARP1
ncbi_102622164	33	4	8	116	88	65	1.84	0.27	0.5	6.09	5.5	3.86	0.87	5.15	2.56549	3.99e-05	0.00029784	-
ncbi_102616630	30	21	25	206	144	139	0.58	0.48	0.52	3.64	2.97	2.74	0.526667	3.11667	2.56504	2.25e-16	1.5e-14	-
ncbi_102618062	6	4	5	31	41	21	0.17	0.14	0.16	0.83	1.31	0.64	0.156667	0.926667	2.56435	0.000168	0.00105235	Y9871
ncbi_102614598	279	58	34	1130	825	275	12.42	3.13	1.7	47.49	41.28	13.07	5.75	33.9467	2.56164	0.00743067	0.0266358	KITH
ncbi_102616937	160	82	66	512	512	849	4.03	2.5	1.86	12.16	14.48	22.79	2.79667	16.4767	2.55864	4.92e-14	2.34e-12	BZP61
ncbi_102612895	36	18	20	94	168	175	0.77	0.49	0.48	1.94	4.15	4.12	0.58	3.40333	2.55282	4.6e-09	9.36e-08	C79A2
ncbi_102618858	118	19	33	485	334	196	2.49	0.49	0.78	9.68	7.94	4.42	1.25333	7.34667	2.55132	1.68e-06	1.83e-05	-
ncbi_102622283	589	127	144	2452	1834	866	18.6	4.87	5.1	73.1	65.09	29.18	9.52333	55.79	2.55047	0.000545776	0.00294195	CKB12
ncbi_102623955	5693	1165	972	17503	19596	8856	126.23	31.35	24.16	366.29	488.22	209.5	60.58	354.67	2.54956	0.00286894	0.0119986	PDF1
ncbi_102613254	153	27	28	606	377	256	6.15	1.32	1.26	22.98	17.02	10.97	2.91	16.99	2.54559	3.92e-06	3.88e-05	-
ncbi_102620985	286	68	68	1200	809	523	4.59	1.33	1.22	18.14	14.57	8.93	2.38	13.88	2.54397	6.65e-08	1.05e-06	KIFC3
XLOC_008943	4	1	4	29	13	13	0.34	0.1	0.38	2.34	1.25	1.19	0.273333	1.59333	2.54331	0.00464836	0.0180144	-
ncbi_102626256	40	18	25	220	167	121	0.79	0.43	0.55	4.08	3.69	2.54	0.59	3.43667	2.54222	4.42e-12	1.57e-10	SKS1
ncbi_102609972	2397	1150	1614	11208	11547	8475	50.39	29.34	38.04	222.43	272.8	190.13	39.2567	228.453	2.54089	2.16e-26	4.45e-24	C93B1
ncbi_102607220	71	11	24	300	227	104	1.38	0.26	0.52	5.48	4.94	2.15	0.72	4.19	2.54088	6.58e-06	6.13e-05	CCB31
ncbi_102615729	52	10	24	259	174	84	3.28	0.77	1.7	15.42	12.33	5.65	1.91667	11.1333	2.53821	2.59e-06	2.69e-05	PDF1
ncbi_102623253	26	4	5	114	65	29	0.8	0.15	0.17	3.3	2.24	0.95	0.373333	2.16333	2.53472	0.000551854	0.00297103	-
ncbi_102624543	70	36	37	363	330	172	2.9	1.81	1.72	14.2	15.37	7.61	2.14333	12.3933	2.53164	7.82e-12	2.65e-10	-
ncbi_102607625	28	16	25	259	72	106	0.32	0.22	0.32	2.77	0.92	1.28	0.286667	1.65667	2.53084	1.53e-07	2.21e-06	RPK1
ncbi_102630058	818	147	151	2754	2590	1141	12.33	2.69	2.55	39.17	43.85	18.34	5.85667	33.7867	2.5283	0.00202075	0.00896511	IMK2
ncbi_102629519	16	8	18	209	28	37	0.21	0.12	0.26	2.5	0.4	0.5	0.196667	1.13333	2.52675	0.000506613	0.00276131	ACA13
ncbi_102623680	262	123	92	693	807	1315	9.62	5.48	3.79	24.02	33.3	51.52	6.29667	36.28	2.52651	1.09e-11	3.58e-10	CHIA
ncbi_102612038	407	193	117	1331	1653	1251	10.21	5.87	3.29	31.5	46.58	33.47	6.45667	37.1833	2.52579	3.4e-12	1.24e-10	CDL1
ncbi_102620377	243	97	80	1101	932	472	6.89	3.34	2.54	29.47	29.7	14.28	4.25667	24.4833	2.524	3.22e-10	8.25e-09	NEP1
ncbi_102627493	205	45	51	887	535	371	5.33	1.49	1.49	21.76	15.63	10.29	2.77	15.8933	2.52046	1.81e-07	2.56e-06	CCNB1
ncbi_102630570	97	14	24	428	234	131	0.96	0.17	0.27	4.02	2.61	1.38	0.466667	2.67	2.51638	2.15e-05	0.000173119	TONS
ncbi_102617101	35	15	16	106	170	102	0.96	0.51	0.53	2.83	5.51	3.1	0.666667	3.81333	2.51602	3.56e-08	6e-07	AHL1
ncbi_102619831	93	58	76	990	240	204	4.04	3.06	3.7	40.6	11.72	9.45	3.6	20.59	2.51588	3.92e-07	5.04e-06	TRXM3
ncbi_102626710	169	27	38	567	481	301	4.03	0.78	1.02	12.77	12.9	7.67	1.94333	11.1133	2.51569	1.84e-06	1.99e-05	TPX2
ncbi_102615495	119	48	22	477	432	204	2.54	1.24	0.53	9.61	10.36	4.65	1.43667	8.20667	2.51407	5.71e-07	7e-06	JP630
ncbi_102630346	213	32	30	841	457	306	4.44	0.82	0.71	16.58	10.73	6.76	1.99	11.3567	2.5127	0.00509116	0.0193817	CCA21
ncbi_102611238	67	29	7	351	194	101	1.5	0.9	0.19	7.46	4.89	2.42	0.863333	4.92333	2.51165	3.41e-05	0.00025919	-
ncbi_102623392	2424	1477	1724	10639	15614	7003	155.2	114.75	123.73	642.9	1123.29	478.37	131.227	748.187	2.51134	3.58e-16	2.32e-14	GRP1
ncbi_102611664	899	154	195	3370	2480	1373	31.11	6.47	7.56	110.07	96.44	50.69	15.0467	85.7333	2.51041	0.00129166	0.00615208	CKB22
ncbi_102626838	2175	273	288	8124	5319	2334	121.11	18.55	18.16	426.52	332.57	138.65	52.6067	299.247	2.50802	0.0147173	0.0467217	H2A
ncbi_102578034	946	259	239	3484	3088	1809	21.38	7.1	6.05	74.3	78.4	43.61	11.51	65.4367	2.50721	6.87e-05	0.000477322	PME3
ncbi_102626587	60	17	11	255	168	93	1.04	0.36	0.21	4.16	3.26	1.71	0.536667	3.04333	2.50355	8.7e-06	7.81e-05	DCR1A
ncbi_102626551	121	226	269	1705	1008	1131	4.33	9.81	10.78	57.56	40.51	43.16	8.30667	47.0767	2.50267	3.3e-14	1.62e-12	ERF5
ncbi_102630272	246	47	42	987	643	308	3.9	0.9	0.75	14.78	11.46	5.21	1.85	10.4833	2.5025	0.00304321	0.012626	DRP5A
ncbi_102618391	68	17	14	294	156	127	1.52	0.46	0.35	6.21	3.93	3.03	0.776667	4.39	2.49885	3.33e-06	3.36e-05	BUB1
XLOC_004128	47	16	11	173	164	89	0.92	0.38	0.24	3.21	3.62	1.87	0.513333	2.9	2.49809	1.17e-06	1.33e-05	At3g47200
ncbi_102627256	193	32	56	723	633	248	3.85	0.77	1.25	13.62	14.19	5.28	1.95667	11.03	2.49496	0.00183505	0.00826451	C71A1
ncbi_102617919	41	4	1	121	105	30	1.73	0.2	0.05	4.81	4.97	1.35	0.66	3.71	2.49088	0.0071904	0.0259197	SPCH
ncbi_102630171	53	20	16	261	143	120	2.28	1.04	0.77	10.58	6.9	5.5	1.36333	7.66	2.49021	5.33e-08	8.61e-07	HOP2
ncbi_102609639	13	4	5	66	45	19	0.42	0.16	0.18	2	1.62	0.65	0.253333	1.42333	2.49016	0.000331585	0.00191628	KPSS1
ncbi_102609083	29	30	27	204	177	146	0.83	1.05	0.87	5.38	5.64	4.43	0.916667	5.15	2.4901	4.02e-16	2.59e-14	NAP1B
ncbi_102627410	49	32	26	100	172	346	1.32	1.05	0.79	2.55	5.22	9.97	1.05333	5.91333	2.48901	3.75e-07	4.85e-06	BIK1
ncbi_102612188	180	22	30	575	435	296	3.72	0.55	0.7	11.22	10.1	6.53	1.65667	9.28333	2.48636	0.0041663	0.0164566	-
ncbi_102620165	20	13	11	56	72	137	0.7	0.51	0.42	1.72	2.63	4.78	0.543333	3.04333	2.48574	8.85e-07	1.04e-05	-
ncbi_102613936	104	24	23	443	247	185	1.48	0.41	0.36	5.91	3.91	2.78	0.75	4.2	2.48543	1.51e-06	1.67e-05	MPH1L
ncbi_102624461	247	47	69	930	725	416	4.51	1.04	1.41	16.02	14.83	8.11	2.32	12.9867	2.48483	3.17e-07	4.17e-06	CND2
ncbi_102623428	591	99	125	2069	1652	890	6.57	1.33	1.56	21.69	20.62	10.55	3.15333	17.62	2.48226	0.00157412	0.00726566	KN12B
ncbi_102610333	147	23	24	643	268	206	3.01	0.57	0.55	12.41	6.16	4.5	1.37667	7.69	2.4818	0.00526846	0.0199718	EHD2
ncbi_102618735	8	5	3	20	10	63	0.14	0.1	0.06	0.32	0.19	1.16	0.1	0.556667	2.47681	0.00443547	0.0173182	BOR4
ncbi_102616879	2100	249	340	6497	5492	2982	49.17	7.07	8.92	143.57	144.48	74.49	21.72	120.847	2.47608	0.00605389	0.022407	HMG13
ncbi_102617826	4	5	14	78	21	44	0.21	0.3	0.79	3.69	1.18	2.35	0.433333	2.40667	2.47349	0.000442161	0.00246072	MYB4
ncbi_102624182	165	28	54	704	437	268	1.84	0.38	0.68	7.42	5.48	3.19	0.966667	5.36333	2.47204	1.12e-06	1.28e-05	-
ncbi_102620466	362	48	50	1184	886	496	10.19	1.64	1.58	31.46	28.03	14.9	4.47	24.7967	2.4718	0.00679486	0.0247042	Y5986
ncbi_102611963	263	28	37	797	727	289	4.86	0.63	0.77	13.91	15.11	5.7	2.08667	11.5733	2.47153	0.0119503	0.0395461	LRX2
ncbi_102614680	40	21	18	114	125	211	1.21	0.77	0.61	3.27	4.26	6.83	0.863333	4.78667	2.47103	5.41e-09	1.08e-07	LRX6
ncbi_102606661	2198	391	443	7200	6628	3271	60.71	12.72	13.62	185.13	200.46	96.93	29.0167	160.84	2.47067	0.00160248	0.00737679	TBA2
ncbi_102626244	25	16	5	124	86	59	1.07	0.83	0.24	5.01	4.14	2.7	0.713333	3.95	2.4692	5.28e-06	5.05e-05	-
ncbi_102610224	12	11	8	76	31	79	0.44	0.48	0.33	2.6	1.26	3.06	0.416667	2.30667	2.46884	4.63e-06	4.51e-05	-
ncbi_102611322	151	50	26	517	565	197	2.42	0.97	0.47	7.82	10.17	3.37	1.28667	7.12	2.46824	6.12e-06	5.75e-05	-
ncbi_102626091	25	24	23	66	83	267	0.34	0.4	0.35	0.86	1.28	3.89	0.363333	2.01	2.46783	1.35e-05	0.000115021	GSO2
ncbi_102615119	39	10	9	144	125	58	1.82	0.57	0.47	6.36	6.57	2.89	0.953333	5.27333	2.46766	2.28e-05	0.000182121	-
ncbi_102611032	117	121	216	1717	274	828	1.59	1.97	3.28	21.78	4.14	11.86	2.28	12.5933	2.46555	4.76e-07	5.96e-06	GLR36
ncbi_102607614	38	19	18	158	145	127	1.14	0.69	0.61	4.48	4.89	4.07	0.813333	4.48	2.46158	4.88e-12	1.72e-10	MYBF
ncbi_102619661	107	26	24	417	327	141	5.14	1.52	1.29	18.91	17.65	7.23	2.65	14.5967	2.46157	5.44e-06	5.19e-05	-
ncbi_102619466	132	27	26	410	311	306	4.13	1.02	0.91	12.15	10.97	10.25	2.02	11.1233	2.46116	9.49e-07	1.11e-05	GDL15
ncbi_102624212	3	3	7	21	24	33	0.16	0.22	0.41	1.07	1.45	1.83	0.263333	1.45	2.46109	0.000706912	0.00367824	LRE
ncbi_102628058	41	6	9	168	104	43	0.71	0.13	0.17	2.74	2.02	0.79	0.336667	1.85	2.45813	0.000321165	0.0018652	MCM8
ncbi_102613108	406	93	78	1319	1199	692	12.19	3.39	2.63	37.39	40.46	22.17	6.07	33.34	2.45749	0.000703774	0.00366702	CCD31
ncbi_102617218	126	88	70	704	431	523	2.89	2.45	1.8	15.24	11.13	12.8	2.38	13.0567	2.45575	1.39e-23	2.15e-21	GTPS
ncbi_102610254	395	99	91	1270	1404	568	23.4	7.12	6.04	71	93.44	35.89	12.1867	66.7767	2.45404	0.000712383	0.00370327	-
ncbi_102615822	278	56	61	988	906	386	7.48	1.88	1.93	24.14	27.02	10.6	3.76333	20.5867	2.45163	0.00113201	0.00549686	CDC21
ncbi_102612529	74	12	22	286	140	183	2.59	0.52	0.88	9.54	5.45	6.8	1.33	7.26333	2.44921	2.65e-06	2.75e-05	GRF5
ncbi_102631250	144	33	26	500	449	178	2.9	0.81	0.59	9.49	10.14	3.82	1.43333	7.81667	2.44718	1.27e-05	0.000108928	FBL17
ncbi_102607754	192	135	299	2212	512	1030	3.9	3.32	6.8	42.37	11.68	22.3	4.67333	25.45	2.44514	1.15e-08	2.17e-07	LIP
ncbi_102619211	371	119	100	1475	1167	656	4.94	1.93	1.5	18.66	17.5	9.41	2.79	15.19	2.44478	1.19e-08	2.24e-07	ATK4
ncbi_102625945	583	173	139	2032	1839	1092	13.52	4.87	3.61	44.46	47.91	27.01	7.33333	39.7933	2.43999	1.77e-08	3.19e-07	SCP17
ncbi_102626641	18	1	2	61	14	41	0.61	0.04	0.08	1.95	0.53	1.48	0.243333	1.32	2.43953	0.00959638	0.033035	BH093
ncbi_102615677	50	31	49	376	182	200	1.43	1.08	1.57	10.16	5.86	6.11	1.36	7.37667	2.43936	2.25e-13	9.78e-12	BAHD1
ncbi_102613143	128	32	42	596	287	259	1.65	0.5	0.61	7.24	4.15	3.56	0.92	4.98333	2.43741	1.05e-07	1.58e-06	ATK4
ncbi_102615638	95	20	37	475	223	161	1.35	0.34	0.59	6.36	3.55	2.44	0.76	4.11667	2.43741	1.41e-06	1.57e-05	-
ncbi_102611431	41	20	10	128	75	195	0.76	0.45	0.21	2.25	1.57	3.87	0.473333	2.56333	2.43709	2.87e-06	2.95e-05	WAKLB
ncbi_102610137	8	14	8	90	20	68	0.17	0.36	0.2	1.86	0.5	1.59	0.243333	1.31667	2.43588	0.000190236	0.00117262	DOX1
ncbi_102623199	103	14	11	317	215	159	1.7	0.28	0.2	4.95	4	2.81	0.726667	3.92	2.43149	0.000191411	0.00117726	-
XLOC_023405	20	5	7	45	55	73	0.95	0.29	0.37	2.02	2.95	3.71	0.536667	2.89333	2.43063	3.5e-05	0.000265867	EPF1
ncbi_102608685	405	44	56	1323	776	644	6.21	0.82	0.96	19.15	13.38	10.54	2.66333	14.3567	2.43042	0.00924632	0.031992	TPX2
ncbi_102625204	76	16	9	257	151	147	2.49	0.64	0.33	7.95	5.56	5.14	1.15333	6.21667	2.43033	5.04e-05	0.000366688	GLIP5
ncbi_102623502	30	6	4	131	63	27	0.54	0.13	0.08	2.22	1.27	0.52	0.25	1.33667	2.41864	0.00154183	0.00714191	PMTF
ncbi_102624830	939	147	162	3220	2146	1390	23.84	4.53	4.61	77.16	61.22	37.65	10.9933	58.6767	2.41616	0.0036398	0.0146745	PATL4
ncbi_102620400	4	3	2	29	7	17	0.12	0.11	0.07	0.82	0.23	0.55	0.1	0.533333	2.41504	0.00800565	0.0282983	-
ncbi_102624299	48	31	22	297	109	174	2.2	1.72	1.15	12.88	5.6	8.54	1.69	9.00667	2.41397	2.95e-09	6.23e-08	GTPS
ncbi_102624300	36	68	22	196	334	187	1.3	2.99	0.88	6.7	13.62	7.22	1.72333	9.18	2.41329	5.31e-07	6.56e-06	THCAI
ncbi_102624044	128	62	73	650	362	462	4.26	2.5	2.72	20.42	13.54	16.41	3.16	16.79	2.40961	4.7e-18	3.75e-16	SOT12
ncbi_102623454	23	9	17	82	62	126	0.32	0.15	0.27	1.08	0.97	1.88	0.246667	1.31	2.40893	3.27e-07	4.28e-06	-
ncbi_102618854	60	53	54	379	174	399	1.82	1.93	1.84	10.83	5.93	12.89	1.86333	9.88333	2.40711	2.35e-13	1.02e-11	PLP2
ncbi_102626025	326	51	86	1217	858	423	3.76	0.71	1.11	13.25	11.12	5.21	1.86	9.86	2.40629	0.00237938	0.0102615	CND3
ncbi_102578024	19	4	7	45	33	83	0.94	0.24	0.39	2.1	1.83	4.38	0.523333	2.77	2.40408	0.000235789	0.00141372	CHI4
ncbi_102627722	7	2	4	19	35	14	0.07	0.02	0.05	0.18	0.4	0.16	0.0466667	0.246667	2.4021	0.00392704	0.0156662	POL3
ncbi_102620294	47	13	6	176	117	65	1.13	0.38	0.16	3.99	3.16	1.67	0.556667	2.94	2.40093	0.000139325	0.000891682	BUBR1
ncbi_102628575	194	28	50	781	356	340	2.79	0.49	0.81	10.61	5.76	5.22	1.36333	7.19667	2.40019	8.92e-06	7.99e-05	KIF11
ncbi_102618207	17	7	3	70	46	33	0.74	0.37	0.15	2.87	2.25	1.53	0.42	2.21667	2.39993	0.000176463	0.00109738	CCJ18
ncbi_102615840	19	29	24	197	86	136	0.52	0.97	0.74	5.11	2.66	3.99	0.743333	3.92	2.39877	2.44e-09	5.23e-08	EF109
XLOC_026218	36	8	10	168	44	84	3.69	1.04	1.11	16.35	5.14	9.25	1.94667	10.2467	2.39608	0.000126798	0.000818761	-
ncbi_102625424	884	637	531	3266	4314	3679	31.2	27.28	21.01	108.79	171.08	138.53	26.4967	139.467	2.39604	2.18e-24	3.79e-22	EXO
ncbi_102614497	3	6	1	12	15	31	0.1	0.24	0.04	0.37	0.55	1.08	0.126667	0.666667	2.39593	0.00860255	0.0300854	NUDT2
ncbi_102608530	131	24	27	495	324	158	2.61	0.58	0.6	9.32	7.26	3.36	1.26333	6.64667	2.3954	2.91e-05	0.000226394	CDC45
ncbi_102623035	282	91	68	824	942	588	12.66	4.96	3.42	34.92	47.53	28.17	7.01333	36.8733	2.39441	2.46e-08	4.29e-07	ALL9
ncbi_102618257	21	8	29	109	85	128	0.47	0.23	0.72	2.29	2.12	3.05	0.473333	2.48667	2.39328	1.15e-07	1.72e-06	FGGY
ncbi_102608959	480	298	338	1768	2213	2112	11.28	8.49	8.9	39.2	58.41	52.93	9.55667	50.18	2.39253	6.91e-28	1.65e-25	KCS17
ncbi_102610047	609	157	134	2323	1578	955	8.83	2.76	2.18	31.8	25.72	14.78	4.59	24.1	2.39247	0.000563835	0.00302295	FH11
ncbi_102609090	5	6	4	22	17	46	0.16	0.24	0.15	0.67	0.62	1.59	0.183333	0.96	2.38857	0.00115131	0.00557124	OPR2
ncbi_102623115	406	66	98	1539	915	617	6.37	1.23	1.72	22.55	15.93	10.26	3.10667	16.2467	2.3867	0.00181993	0.00821571	MA653
ncbi_102621576	747	286	291	3211	2488	1494	13.05	6.06	5.69	52.96	48.83	27.85	8.26667	43.2133	2.3861	1.6e-11	5.09e-10	ICR2
ncbi_102607852	63	3	8	183	127	75	1.03	0.06	0.15	2.83	2.34	1.31	0.413333	2.16	2.38565	0.00219607	0.00959655	SCC13
ncbi_102612748	318	63	106	1274	839	500	5.55	1.33	2.07	20.97	16.44	9.3	2.98333	15.57	2.38377	4.08e-07	5.21e-06	CYPR4
ncbi_102623206	23	12	11	108	71	74	0.7	0.44	0.38	3.1	2.42	2.4	0.506667	2.64	2.38143	2.17e-08	3.85e-07	MBD7
ncbi_107174216	2557	1452	1392	9580	9479	10258	84.9	58.53	51.83	300.25	353.68	363.43	65.0867	339.12	2.38136	5.6e-29	1.49e-26	PER3
ncbi_102621972	866	570	1001	5265	4356	3836	28.58	22.83	37.03	163.99	161.53	135.07	29.48	153.53	2.38071	8.86e-29	2.31e-26	CLH1
ncbi_102607475	65	46	94	473	326	360	2.57	2.26	4.32	17.7	14.59	15.27	3.05	15.8533	2.37791	2.66e-17	2.03e-15	TYRA1
ncbi_102614723	44	15	11	136	171	62	2.4	0.99	0.67	7	10.48	3.61	1.35333	7.03	2.37701	2.68e-05	0.00021053	GG3
XLOC_000475	37	9	1	117	89	32	1.61	0.47	0.05	5.04	4.46	1.55	0.71	3.68333	2.37512	0.00593341	0.0220522	EFR
ncbi_102614162	8	12	4	98	20	26	0.36	0.67	0.2	4.13	1.02	1.23	0.41	2.12667	2.3749	0.00151168	0.00701894	DRE1C
ncbi_102622031	8	12	4	98	20	26	0.36	0.67	0.2	4.13	1.02	1.23	0.41	2.12667	2.3749	0.00151168	0.00701894	DRE1C
ncbi_102621080	179	167	165	729	1342	693	3.26	3.69	3.37	12.54	27.48	13.48	3.44	17.8333	2.3741	5.01e-13	2.05e-11	PP449
ncbi_102629131	77	16	24	183	242	184	1.89	0.48	0.66	4.23	6.66	4.81	1.01	5.23333	2.37337	9.8e-07	1.14e-05	LAC17
ncbi_102611499	401	257	380	2193	1613	1888	9.61	7.47	10.21	49.6	43.43	48.27	9.09667	47.1	2.37232	1.52e-43	1.22e-40	-
ncbi_102629070	526	86	94	1877	1170	677	8.73	1.73	1.75	29.39	21.81	11.98	4.07	21.06	2.3714	0.00471035	0.0181941	MCM7
ncbi_102609642	234	72	88	1036	625	460	2.98	1.11	1.25	12.43	8.93	6.24	1.78	9.2	2.36976	2.29e-09	4.95e-08	ATK4
ncbi_102623254	124	75	84	287	256	975	3.49	2.56	2.66	7.62	8.09	29.25	2.90333	14.9867	2.3679	7.85e-07	9.36e-06	CDR1
ncbi_102623872	115	43	43	411	405	252	3.17	1.44	1.33	10.69	12.54	7.41	1.98	10.2133	2.36688	5.27e-10	1.29e-08	IQD1
ncbi_102613592	278	44	70	980	698	376	5.38	1.03	1.52	17.91	15.19	7.77	2.64333	13.6233	2.36565	0.00240797	0.0103648	-
ncbi_102619318	32	3	10	116	90	29	1.2	0.14	0.42	4.11	3.8	1.16	0.586667	3.02333	2.36553	0.00132495	0.00628801	-
ncbi_102628548	45	10	6	166	114	47	0.51	0.14	0.08	1.76	1.44	0.56	0.243333	1.25333	2.36476	0.000444968	0.00247511	BRC2B
ncbi_102614579	175	23	52	546	515	235	3.04	0.49	1.01	8.96	10.06	4.36	1.51333	7.79333	2.36451	1.93e-05	0.000157479	-
ncbi_102629607	34	12	5	165	70	41	1.21	0.52	0.2	5.56	2.81	1.56	0.643333	3.31	2.36319	0.000475454	0.00261788	Y5828
XLOC_022423	9	18	20	98	72	94	0.38	0.93	0.95	3.93	3.43	4.26	0.753333	3.87333	2.36222	9.02e-08	1.38e-06	SDHAF4
ncbi_102619013	73	7	15	248	175	68	1.23	0.14	0.28	3.94	3.32	1.22	0.55	2.82667	2.3616	0.000662427	0.003484	BHLHW
ncbi_102623001	390	83	120	1660	910	640	6.04	1.77	2.08	24.38	15.83	10.61	3.29667	16.94	2.36135	2.98e-07	3.96e-06	DDM1
ncbi_107176215	7	4	4	23	9	49	0.7	0.48	0.45	2.16	1.01	5.2	0.543333	2.79	2.36036	0.00472976	0.0182547	PAE8
ncbi_102615859	775	104	121	2379	2000	780	11.19	1.82	1.96	32.41	32.43	12.01	4.99	25.6167	2.35997	0.0112897	0.0377707	MCM6
ncbi_102616906	39	17	7	152	114	69	1.14	0.6	0.23	4.2	3.75	2.15	0.656667	3.36667	2.35809	1.8e-05	0.000148482	MYB44
ncbi_102612383	509	85	123	1835	1257	653	5.67	1.15	1.54	19.29	15.73	7.76	2.78667	14.26	2.35536	0.00270445	0.0114215	SMC4
XLOC_007681	7	16	5	97	4	64	0.49	1.35	0.39	6.36	0.31	4.74	0.743333	3.80333	2.35518	0.0109768	0.0368803	-
ncbi_102631196	173	22	29	647	332	188	1.88	0.29	0.35	6.64	4.06	2.18	0.84	4.29333	2.35364	0.0115494	0.0384711	CNDG2
ncbi_102627011	26	5	3	86	65	26	1.28	0.3	0.17	3.99	3.59	1.36	0.583333	2.98	2.35292	0.00200059	0.00888973	PSF2
ncbi_102618770	113	44	40	313	314	403	8.42	3.98	3.34	22.02	26.3	32.04	5.24667	26.7867	2.35204	9.93e-11	2.85e-09	-
ncbi_102611819	10	4	5	36	35	31	0.47	0.23	0.27	1.61	1.86	1.48	0.323333	1.65	2.35137	0.000114244	0.000747174	LUL4
ncbi_102626740	138	109	105	746	430	740	4.12	3.95	3.51	21.01	14.42	23.56	3.86	19.6633	2.34884	5.03e-23	7.22e-21	PERR
ncbi_102617943	147	42	65	628	441	255	3.75	1.3	1.86	15.41	12.85	6.93	2.30333	11.73	2.34841	2.97e-08	5.08e-07	BUBR1
ncbi_102616322	43	10	11	92	157	75	1	0.28	0.29	2.02	4.11	1.86	0.523333	2.66333	2.34743	5.74e-05	0.000409987	ATL4
ncbi_107175384	6	2	3	33	10	14	0.14	0.06	0.07	0.74	0.27	0.36	0.09	0.456667	2.34314	0.00947024	0.0326309	Y3475
ncbi_102607503	10	4	5	25	54	18	0.61	0.29	0.34	1.43	3.69	1.17	0.413333	2.09667	2.34272	0.00175653	0.00798421	SNE
ncbi_102614233	55	73	48	282	258	428	1.13	1.83	1.14	5.44	5.96	9.37	1.36667	6.92333	2.34081	6.16e-13	2.49e-11	CB60C
ncbi_102621726	126	27	30	433	342	170	5.38	1.4	1.43	17.43	16.39	7.74	2.73667	13.8533	2.33974	8.96e-06	8.01e-05	CTDSL
ncbi_102609016	77	20	8	255	189	98	1.82	0.57	0.21	5.68	5.01	2.47	0.866667	4.38667	2.33958	0.000211894	0.00128944	-
ncbi_102630234	338	119	108	1096	1147	701	8.04	3.44	2.93	24.54	30.49	17.86	4.80333	24.2967	2.33865	7.71e-10	1.83e-08	IQD31
ncbi_102613490	236	90	110	973	386	954	11.34	5.25	5.92	44.11	20.83	48.89	7.50333	37.9433	2.33824	4.9e-10	1.21e-08	CFI3
ncbi_102606922	26	9	24	126	120	66	0.61	0.26	0.63	2.78	3.15	1.65	0.5	2.52667	2.33724	6.22e-07	7.56e-06	CHLP
ncbi_102607827	1695	375	428	6266	4854	1798	146.53	39.34	41.47	511.25	471.5	165.83	75.78	382.86	2.33693	0.00315445	0.0130009	H4
ncbi_102616895	134	49	29	402	466	221	3.66	1.62	0.89	10.37	14.31	6.44	2.05667	10.3733	2.3345	1.28e-06	1.44e-05	FAF2
ncbi_102608855	337	70	112	1284	863	547	2.02	0.51	0.75	7.25	5.8	3.49	1.09333	5.51333	2.33419	3.03e-07	4.03e-06	POK1
ncbi_102623744	419	207	152	1628	1788	649	7.86	4.71	3.19	28.8	37.66	12.98	5.25333	26.48	2.3336	1.36e-08	2.53e-07	VAB
ncbi_102630547	726	117	105	2495	1510	855	10	1.96	1.62	32.43	23.37	12.56	4.52667	22.7867	2.33167	0.00884891	0.0308501	MCM2
ncbi_102631026	232	80	115	1052	569	630	6.16	2.58	3.42	26.37	16.98	17.85	4.05333	20.4	2.33139	2.27e-12	8.45e-11	SF21
ncbi_102628089	41	9	11	89	71	150	1.17	0.33	0.35	2.42	2.28	4.61	0.616667	3.10333	2.33126	4.32e-05	0.000319519	7SB1
ncbi_102619078	97	22	37	323	307	169	1.83	0.5	0.78	5.75	6.5	3.4	1.03667	5.21667	2.33118	5.2e-07	6.44e-06	-
ncbi_102628826	6	7	8	39	22	53	0.29	0.41	0.43	1.77	1.18	2.73	0.376667	1.89333	2.32957	0.000174122	0.00108584	GEML8
ncbi_102617720	26	16	12	98	63	124	1.22	0.91	0.63	4.33	3.31	6.19	0.92	4.61	2.32506	1.28e-07	1.9e-06	GSTU7
ncbi_102618543	96	24	20	358	250	111	1.29	0.39	0.3	4.55	3.78	1.59	0.66	3.30667	2.32484	3.67e-05	0.000276662	RQL5
ncbi_102616286	20	1	6	45	63	25	0.74	0.04	0.25	1.57	2.61	0.98	0.343333	1.72	2.32473	0.00411737	0.0162823	-
ncbi_102630504	91	18	20	302	236	119	1.86	0.45	0.46	5.84	5.43	2.6	0.923333	4.62333	2.32401	3.26e-05	0.000248825	FIGL1
ncbi_102615709	209	49	62	785	549	308	2.68	0.76	0.89	9.51	7.92	4.22	1.44333	7.21667	2.32193	9.18e-07	1.07e-05	NACK2
ncbi_102616313	29	5	4	93	61	38	0.74	0.15	0.11	2.23	1.74	1.03	0.333333	1.66667	2.32193	0.00109923	0.00536208	SMYD3
XLOC_007714	15	1	9	67	50	23	0.81	0.13	0.82	4.56	2.7	1.5	0.586667	2.92	2.31536	0.00108738	0.00531353	-
XLOC_026868	22	4	12	81	73	39	0.95	0.21	0.58	3.3	3.54	1.8	0.58	2.88	2.31194	9.5e-05	0.000634723	HIDM
ncbi_102629056	24	8	3	93	56	31	1.1	0.45	0.15	4.03	2.89	1.52	0.566667	2.81333	2.31171	0.000933076	0.00466955	-
ncbi_102628406	2300	2064	1583	10501	9947	10821	112.15	122.1	86.5	483.18	544.91	562.84	106.917	530.31	2.31035	2.96e-38	1.58e-35	SODC
XLOC_009923	6	5	3	10	27	34	0.47	0.47	0.26	0.74	2.37	2.84	0.4	1.98333	2.30986	0.00491482	0.0188449	-
ncbi_102614670	1338	419	443	5316	3987	1950	80.14	30.45	29.74	300.51	268.33	124.61	46.7767	231.15	2.30497	0.000186708	0.00115405	H4
ncbi_102615993	2	5	3	21	8	25	0.05	0.16	0.09	0.53	0.24	0.71	0.1	0.493333	2.30256	0.0102186	0.0347708	P2B11
ncbi_102610539	41	16	12	142	100	111	1.27	0.6	0.42	4.14	3.48	3.67	0.763333	3.76333	2.30163	1.62e-07	2.32e-06	-
ncbi_102623797	28	12	9	106	76	64	0.79	0.43	0.28	2.92	2.4	2.07	0.5	2.46333	2.30061	2.17e-06	2.3e-05	C3H43
ncbi_102623660	243	202	96	1079	961	786	11.44	11.53	5.08	47.91	50.77	39.45	9.35	46.0433	2.29995	1.54e-13	6.83e-12	ADHL2
ncbi_102624558	2578	813	821	7239	8338	5501	59.29	22.69	21.16	157.12	215.45	134.97	34.38	169.18	2.29892	7.48e-10	1.78e-08	ASPG1
ncbi_102631149	168	39	59	582	465	294	1.09	0.31	0.43	3.56	3.4	2.03	0.61	2.99667	2.29648	1.87e-07	2.62e-06	-
ncbi_102617528	195	57	57	792	406	379	6	2.13	1.96	22.98	14.03	12.43	3.36333	16.48	2.29275	1.16e-07	1.73e-06	F179B
ncbi_102622839	73	29	14	276	210	103	1.51	0.73	0.32	5.39	4.88	2.27	0.853333	4.18	2.29232	1.72e-05	0.000142856	CMR1
ncbi_102621522	505	74	96	1539	1233	565	7.36	1.31	1.57	21.16	20.18	8.78	3.41333	16.7067	2.29117	0.00757894	0.0270547	MCM3
ncbi_102613370	3	5	5	10	21	36	0.14	0.27	0.25	0.43	1.07	1.73	0.22	1.07667	2.291	0.00646638	0.0237182	UMEC
ncbi_107176338	20	6	2	43	58	38	0.92	0.36	0.11	1.86	2.99	1.94	0.463333	2.26333	2.28833	0.00121625	0.00583509	-
ncbi_102608877	1033	219	208	3297	2799	1125	48.11	12.38	10.86	144.92	146.47	55.9	23.7833	115.763	2.28316	0.00416194	0.0164451	-
ncbi_102631232	37	53	26	72	100	426	1.85	3.22	1.46	3.4	5.63	22.75	2.17667	10.5933	2.28296	0.000372436	0.00212658	WRK50
ncbi_102625272	4771	2647	2026	18375	16945	12562	304.1	204.73	144.75	1105.4	1213.59	854.26	217.86	1057.75	2.27953	1.24e-16	8.61e-15	NLTP3
ncbi_102611444	11	18	5	78	49	57	0.17	0.34	0.09	1.13	0.85	0.93	0.2	0.97	2.27798	2.27e-05	0.000181396	INT3
ncbi_102623597	28	3	7	91	54	42	1.57	0.2	0.44	4.8	3.39	2.5	0.736667	3.56333	2.27414	0.000963068	0.00479918	-
ncbi_102614147	259	75	62	617	729	586	6.04	2.12	1.62	13.59	19.12	14.59	3.26	15.7667	2.27393	1.42e-07	2.08e-06	BZP61
ncbi_102624775	6	3	7	48	18	19	0.21	0.13	0.27	1.56	0.69	0.7	0.203333	0.983333	2.27383	0.00177339	0.00804613	-
ncbi_102613271	69	29	41	305	279	118	1.21	0.62	0.81	5.05	5.5	2.21	0.88	4.25333	2.27302	8.47e-08	1.3e-06	SLK2
ncbi_102608908	129	62	37	533	326	297	1.64	0.96	0.53	6.41	4.67	4.04	1.04333	5.04	2.27222	5.37e-09	1.08e-07	STIL2
ncbi_102611082	193	51	59	733	478	302	1.88	0.6	0.65	6.74	5.23	3.14	1.04333	5.03667	2.27127	4.81e-07	6.01e-06	ZRAB3
ncbi_102623878	55	45	75	279	337	275	1.87	1.85	2.87	8.96	12.87	9.97	2.19667	10.6	2.27068	2.69e-14	1.33e-12	NAC90
ncbi_102617289	46	21	29	111	114	251	0.8	0.44	0.57	1.83	2.23	4.67	0.603333	2.91	2.26999	4.44e-07	5.6e-06	PNS1
ncbi_107178531	14	24	15	122	15	151	0.37	0.79	0.45	3.05	0.44	4.27	0.536667	2.58667	2.269	0.00134372	0.00635811	Y3475
ncbi_102626019	2	7	1	26	14	14	0.11	0.47	0.06	1.37	0.88	0.83	0.213333	1.02667	2.26679	0.0148257	0.0469925	-
ncbi_102628791	111	92	81	970	206	337	3.56	3.58	2.91	29.33	7.42	11.52	3.35	16.09	2.26393	4.17e-07	5.32e-06	MKKA
ncbi_102628301	115	81	86	605	470	365	1.87	1.6	1.57	9.28	8.58	6.33	1.68	8.06333	2.26292	1.59e-20	1.72e-18	HSP83
ncbi_102621853	1608	492	379	4963	4360	2846	39.79	14.77	10.51	115.9	121.21	75.13	21.69	104.08	2.26259	0.000430424	0.00240556	CCD31
ncbi_102631172	62	86	66	458	279	379	1.8	3.04	2.15	12.58	9.13	11.77	2.33	11.16	2.25994	2.11e-16	1.42e-14	GGAP1
ncbi_102625396	102	79	60	315	438	449	2.37	2.22	1.56	6.9	11.42	11.12	2.05	9.81333	2.25912	3.62e-14	1.77e-12	PGLR4
ncbi_102615259	1147	638	714	4196	4883	3343	44.65	30.14	31.16	154.17	213.59	138.85	35.3167	168.87	2.25749	1.19e-20	1.3e-18	PPA1
ncbi_102608242	1095	586	535	2111	3470	5253	13.26	8.61	7.26	24.13	47.22	67.88	9.71	46.41	2.25689	2.4e-10	6.31e-09	RB12B
XLOC_005988	28	29	36	149	158	166	1.2	1.51	1.73	6.03	7.6	7.59	1.48	7.07333	2.25679	1.07e-12	4.18e-11	-
XLOC_025316	220	28	32	491	459	381	13.31	2.05	2.16	27.97	31.18	24.56	5.84	27.9033	2.2564	0.00916723	0.0317632	At5g37990
ncbi_102623077	6	8	7	37	52	17	0.2	0.31	0.25	1.14	1.9	0.59	0.253333	1.21	2.2559	0.00104829	0.00514835	-
ncbi_102621652	247	37	56	692	607	334	3.78	0.69	0.96	10.01	10.45	5.46	1.81	8.64	2.25504	0.00420791	0.0165887	KIF19
ncbi_102611350	14	17	10	68	67	74	1.3	1.92	1.04	5.97	7	7.35	1.42	6.77333	2.25398	3.05e-07	4.05e-06	-
ncbi_102613708	28	21	26	129	67	184	0.75	0.68	0.78	3.26	2.02	5.26	0.736667	3.51333	2.25376	2.01e-07	2.79e-06	PUB21
ncbi_102626219	207	291	231	1406	585	1798	6.9	11.76	8.63	44.2	21.9	63.9	9.09667	43.3333	2.25207	5.82e-10	1.41e-08	WRK40
ncbi_102628261	15	12	11	81	72	39	0.43	0.41	0.35	2.18	2.3	1.18	0.396667	1.88667	2.24984	5.69e-06	5.4e-05	KNAT6
ncbi_102628091	167	57	76	709	499	278	2.42	1	1.24	9.71	8.14	4.3	1.55333	7.38333	2.2489	1.82e-08	3.28e-07	CHUP1
ncbi_102616720	40	29	42	128	149	275	0.53	0.47	0.62	1.6	2.22	3.88	0.54	2.56667	2.24886	1.63e-08	2.97e-07	RBOHD
ncbi_102611500	212	57	94	680	738	343	3.78	1.23	1.88	11.43	14.77	6.52	2.29667	10.9067	2.2476	1.18e-07	1.76e-06	PIN1
ncbi_102626553	201	52	62	266	473	748	6.41	2.01	2.21	8.01	16.92	25.44	3.54333	16.79	2.24442	6.57e-06	6.12e-05	FL3H
ncbi_102615984	83	29	33	297	207	208	1.74	0.74	0.77	5.87	4.87	4.65	1.08333	5.13	2.24348	1.08e-09	2.49e-08	PPA15
ncbi_102616403	166	70	108	727	520	452	1.41	0.71	1.01	5.82	4.89	4.1	1.04333	4.93667	2.24234	2.49e-15	1.44e-13	FACD2
ncbi_102620789	301	155	180	1273	1062	749	22.65	14.16	15.32	92.35	92.63	61.4	17.3767	82.1267	2.2407	6.04e-17	4.43e-15	RS27A
ncbi_102624463	91	29	65	470	251	202	1.91	0.74	1.53	9.31	5.92	4.52	1.39333	6.58333	2.24028	2.14e-08	3.79e-07	TPS9
ncbi_102610731	19	10	18	149	50	42	0.62	0.4	0.66	4.62	1.84	1.47	0.56	2.64333	2.23886	8.43e-05	0.000570622	P2C47
ncbi_102611144	9	11	5	30	35	60	0.24	0.36	0.15	0.76	1.06	1.72	0.25	1.18	2.23879	0.000283608	0.00167003	PME33
XLOC_006965	1581	694	641	4889	5005	4285	110.32	58.75	50.13	321.98	392.42	319.01	73.0667	344.47	2.23709	1.02e-14	5.47e-13	-
ncbi_102612477	2047	719	691	8524	5910	2556	101.14	43.16	38.37	397.48	327.95	134.73	60.89	286.72	2.23537	0.000326821	0.00189265	H2AV1
ncbi_102608732	16	17	12	84	78	64	0.56	0.72	0.47	2.78	3.07	2.39	0.583333	2.74667	2.23529	1.01e-07	1.53e-06	HAT7
ncbi_102615974	9	4	12	33	24	68	0.2	0.11	0.3	0.69	0.59	1.59	0.203333	0.956667	2.23417	0.000765351	0.00393479	Y4885
ncbi_107177706	7	3	1	26	17	11	0.46	0.24	0.07	1.6	1.25	0.77	0.256667	1.20667	2.23306	0.0127697	0.041777	SNAK2
ncbi_102610354	292	126	97	846	844	803	6.59	3.44	2.46	17.99	21.37	19.3	4.16333	19.5533	2.2316	1.77e-11	5.6e-10	GDL76
ncbi_102618612	237	88	44	876	543	382	8.1	3.65	1.69	28.27	20.86	13.93	4.48	21.02	2.23019	2.95e-06	3.02e-05	AUR1
ncbi_102630884	52	6	8	151	114	48	1.25	0.18	0.22	3.43	3.08	1.23	0.55	2.58	2.22987	0.00185187	0.00832635	MCM10
ncbi_102608805	950	215	201	2844	2437	1231	47.62	13.08	11.29	134.54	137.25	65.83	23.9967	112.54	2.22953	0.00233986	0.0101281	-
ncbi_102619978	24	36	9	45	25	275	0.91	1.66	0.38	1.61	1.07	11.14	0.983333	4.60667	2.22797	0.00754185	0.0269395	PLY15
ncbi_102626532	77	41	62	163	171	537	1.51	0.98	1.36	3.02	3.77	11.24	1.28333	6.01	2.22747	4.18e-06	4.11e-05	LRK91
ncbi_102627225	48	34	65	396	125	229	1.89	1.62	2.86	14.68	5.52	9.6	2.12333	9.93333	2.22595	4.92e-08	8.01e-07	-
ncbi_102620122	2735	650	619	7018	7675	4197	112.09	32.33	28.44	271.46	353.44	183.52	57.62	269.473	2.2255	0.00119873	0.0057572	TLPH
ncbi_102616581	105	14	17	303	244	94	2.39	0.39	0.43	6.5	6.23	2.28	1.07	5.00333	2.22528	0.000703029	0.003664	E2FE
ncbi_102625031	140	103	117	771	445	585	4.36	3.9	4.09	22.68	15.59	19.46	4.11667	19.2433	2.22481	2.39e-25	4.46e-23	VESTR
ncbi_102627980	357	108	87	904	1123	584	10.81	3.97	2.95	25.82	38.19	18.86	5.91	27.6233	2.22466	7.03e-07	8.44e-06	CCD11
XLOC_022956	28	12	18	94	108	77	0.74	0.38	0.53	2.34	3.2	2.16	0.55	2.56667	2.22239	1.3e-07	1.92e-06	-
ncbi_102624886	727	277	201	2337	1984	1476	22.68	10.49	7.03	68.81	69.54	49.12	13.4	62.49	2.22139	2.91e-09	6.15e-08	GDL29
ncbi_102615129	147	110	99	453	728	516	4.88	4.27	3.72	14.26	27.3	18.41	4.29	19.99	2.22023	1.31e-13	5.91e-12	MYB3
ncbi_102614418	287	55	44	953	467	418	8.55	1.99	1.47	26.8	15.64	13.29	4.00333	18.5767	2.21422	0.00698372	0.0252845	-
ncbi_102615351	240	154	178	1002	1135	645	5.02	3.88	4.17	19.67	26.54	14.38	4.35667	20.1967	2.21282	4.14e-16	2.65e-14	INVB
ncbi_102625605	22	41	20	186	101	136	0.71	1.59	0.71	5.62	3.64	4.66	1.00333	4.64	2.20932	9.77e-08	1.48e-06	XTH23
ncbi_102612087	261	214	161	688	761	1521	5.43	5.36	3.78	13.86	19.05	34.39	4.85667	22.4333	2.20761	2.03e-10	5.46e-09	SARD1
ncbi_102627824	227	102	74	542	635	727	8.15	4.45	2.98	18.37	25.63	27.86	5.19333	23.9533	2.20549	4.94e-10	1.22e-08	Y2012
ncbi_107176111	42	19	10	180	97	68	1.98	1.09	0.53	8.01	5.14	3.42	1.2	5.52333	2.2025	3.39e-05	0.000257965	-
ncbi_102622497	265	283	216	2247	892	741	9.77	12.66	8.93	78.21	36.96	29.16	10.4533	48.11	2.20237	6.21e-10	1.5e-08	SDT1
ncbi_102616243	7	2	8	33	31	18	0.21	0.08	0.26	0.91	1.05	0.57	0.183333	0.843333	2.20163	0.00211386	0.00930996	-
ncbi_102611392	121	19	26	239	225	298	1.55	0.3	0.37	2.89	3.24	4.08	0.74	3.40333	2.20135	4.68e-05	0.000342483	SBT12
ncbi_102615420	28	8	51	142	128	148	0.46	0.16	0.95	2.22	2.38	2.61	0.523333	2.40333	2.19923	2.09e-05	0.000168575	ACCR4
ncbi_102607440	274	337	582	3056	1163	1812	4.99	7.44	11.87	52.48	23.78	35.18	8.1	37.1467	2.19724	8.19e-10	1.94e-08	CIGR1
ncbi_102621929	290	69	68	1072	561	394	7.21	2.08	1.9	25.16	15.68	10.46	3.73	17.1	2.19675	9.23e-06	8.24e-05	CCB14
ncbi_102620234	143	31	37	402	400	177	3.09	0.81	0.9	8.2	9.71	4.08	1.6	7.33	2.19574	2.3e-05	0.000183572	ARP1
ncbi_102617827	30	4	6	72	67	44	1.78	0.29	0.4	4.04	4.48	2.79	0.823333	3.77	2.19502	0.00121745	0.00583961	-
ncbi_102622014	544	294	322	1201	2031	2208	19.04	12.49	12.63	39.68	79.88	82.46	14.72	67.34	2.19369	1.23e-12	4.76e-11	CRR38
ncbi_102623528	7	6	5	17	15	56	0.12	0.13	0.1	0.28	0.29	1.03	0.116667	0.533333	2.19265	0.00486824	0.0187106	CRK25
ncbi_102630487	156	53	53	629	438	179	3.47	1.43	1.32	13.22	10.96	4.25	2.07333	9.47667	2.19243	4.48e-06	4.37e-05	-
XLOC_023269	40	32	34	172	189	151	0.71	0.69	0.67	2.87	3.75	2.84	0.69	3.15333	2.19221	4.65e-13	1.92e-11	-
ncbi_102620120	1834	613	539	5597	5253	3142	46.04	18.67	15.17	132.62	148.19	84.16	26.6267	121.657	2.19187	1.58e-08	2.89e-07	GUN8
ncbi_102620541	97	40	42	403	286	168	1.01	0.51	0.49	3.96	3.35	1.87	0.67	3.06	2.1913	3.65e-08	6.14e-07	CENPE
ncbi_102610185	111	55	48	365	374	276	1.19	0.72	0.58	3.7	4.51	3.16	0.83	3.79	2.19101	1.02e-11	3.37e-10	AB15B
ncbi_102618741	330	151	205	1257	1324	675	6.17	3.43	4.3	22.18	27.82	13.47	4.63333	21.1567	2.19099	8.48e-12	2.86e-10	GRF1
ncbi_102619313	142	53	70	725	323	237	3.83	1.74	2.12	18.49	9.8	6.82	2.56333	11.7033	2.19083	1.93e-07	2.69e-06	5MAT
ncbi_102608966	16	3	5	52	41	19	0.74	0.17	0.26	2.27	2.13	0.94	0.39	1.78	2.19033	0.00266804	0.0112997	DYL
ncbi_102611575	31	19	27	42	121	196	1.12	0.83	1.09	1.43	4.9	7.53	1.01333	4.62	2.18878	0.000121128	0.000788052	RDR1
ncbi_102609064	12	17	8	86	13	88	0.41	0.71	0.31	2.78	0.5	3.22	0.476667	2.16667	2.18442	0.00220558	0.00962599	QORL
ncbi_102618169	198	30	68	674	482	219	2.66	0.49	1.02	8.54	7.27	3.14	1.39	6.31667	2.18408	5.45e-05	0.000392403	TOP3A
ncbi_102624707	135	77	73	507	424	426	7.38	5.11	4.47	26.17	26.05	24.85	5.65333	25.69	2.18403	1.76e-19	1.7e-17	-
ncbi_102612622	43	36	57	230	211	211	1.49	1.51	2.22	7.57	8.27	7.81	1.74	7.88333	2.17972	7.93e-15	4.31e-13	CB2
ncbi_102617819	1531	624	706	2794	5040	5293	59.01	29.18	30.5	101.64	218.27	217.65	39.5633	179.187	2.17923	5.26e-10	1.29e-08	CHLY
ncbi_102625896	28	4	4	42	50	63	0.45	0.07	0.07	0.65	0.92	1.1	0.196667	0.89	2.17805	0.00344167	0.0139966	Y4885
ncbi_102608716	605	155	115	1798	1409	833	14.43	4.48	3.07	40.46	37.75	21.19	7.32667	33.1333	2.17705	0.00240366	0.0103502	PME68
ncbi_107176394	3	13	3	28	25	42	0.13	0.67	0.14	1.13	1.2	1.92	0.313333	1.41667	2.17673	0.00475475	0.0183284	-
ncbi_102623179	838	510	569	3381	3305	2402	22.28	16.46	16.96	84.85	98.75	68.14	18.5667	83.9133	2.17619	2.84e-24	4.83e-22	AS1
ncbi_102608255	149	50	66	558	403	283	1.48	0.6	0.73	5.22	4.48	2.99	0.936667	4.23	2.17505	5.27e-09	1.06e-07	DNA2
ncbi_102611366	6	11	12	39	34	68	0.24	0.53	0.54	1.47	1.53	2.9	0.436667	1.96667	2.17115	0.000213002	0.00129548	-
ncbi_102621728	36	21	27	164	136	90	0.85	0.62	0.7	3.73	3.69	2.34	0.723333	3.25333	2.16919	7.08e-09	1.39e-07	-
ncbi_102612452	25	28	47	148	206	123	0.93	1.26	1.95	5.18	8.57	4.86	1.38	6.20333	2.16838	1.24e-07	1.85e-06	ELO3L
ncbi_102615139	31	7	11	120	65	44	0.97	0.28	0.38	3.56	2.3	1.46	0.543333	2.44	2.16697	0.000234667	0.0014085	6HN3M
XLOC_017249	7	14	10	23	45	80	0.58	1.41	0.93	1.81	4.21	7.08	0.973333	4.36667	2.16553	0.00112141	0.00545131	-
ncbi_102615783	52	26	21	180	174	108	0.99	0.6	0.45	3.23	3.72	2.19	0.68	3.04667	2.16363	6.31e-08	1e-06	VIL2
ncbi_102610070	43	74	29	107	123	470	0.89	1.86	0.67	2.09	2.86	10.37	1.14	5.10667	2.16335	0.000344385	0.00198204	PTR53
ncbi_102628817	96	36	30	331	260	157	1.36	0.61	0.47	4.39	4.15	2.36	0.813333	3.63333	2.15938	6.19e-07	7.53e-06	PS1
ncbi_102625470	37	19	20	196	99	69	1.49	0.93	0.9	7.42	4.46	2.95	1.10667	4.94333	2.15926	2.51e-06	2.61e-05	YAB4
ncbi_102621655	6	2	4	17	26	12	0.42	0.17	0.31	1.11	2.02	0.89	0.3	1.34	2.1592	0.00962217	0.0331034	ARG7
ncbi_102607248	60	20	13	208	125	97	1.09	0.44	0.26	3.56	2.55	1.88	0.596667	2.66333	2.15824	2.94e-05	0.000228284	CDT1B
ncbi_102606770	10	4	4	14	36	30	0.65	0.32	0.29	0.87	2.65	2.1	0.42	1.87333	2.15715	0.00473609	0.018269	BBX22
ncbi_102625493	96	41	74	336	212	435	4.56	2.36	3.94	15.06	11.32	22.05	3.62	16.1433	2.15688	2.85e-10	7.4e-09	PTI5
ncbi_102620070	95	32	32	145	160	413	1.44	0.59	0.54	2.07	2.72	6.67	0.856667	3.82	2.15677	3.15e-05	0.000242061	OPT5
ncbi_102610234	295	116	102	829	755	767	5.03	2.4	1.95	13.34	14.46	13.95	3.12667	13.9167	2.15412	7.57e-11	2.22e-09	-
ncbi_102610165	228	137	123	997	774	523	6.99	5.1	4.23	28.85	26.66	17.11	5.44	24.2067	2.15373	3.91e-14	1.9e-12	-
ncbi_107178713	43	36	32	222	129	176	0.65	0.66	0.54	3.18	2.2	2.85	0.616667	2.74333	2.15337	7.9e-13	3.14e-11	RSLE2
ncbi_102625969	130	53	21	456	290	201	1.81	0.9	0.33	5.99	4.54	2.99	1.01333	4.50667	2.15295	2.48e-05	0.000196965	ERL2
ncbi_102616966	65	54	43	156	108	493	2.31	2.33	1.72	5.24	4.32	18.72	2.12	9.42667	2.15268	4.4e-05	0.000324886	GDL17
ncbi_102606638	38	34	38	78	200	228	0.85	0.93	0.96	1.65	5.05	5.46	0.913333	4.05333	2.1499	3.94e-06	3.9e-05	RDR1
ncbi_102618244	15	8	7	55	35	50	1.14	0.74	0.6	3.95	2.99	4.06	0.826667	3.66667	2.14909	3.95e-05	0.000295399	-
ncbi_102626175	841	330	276	1703	2583	2218	25.76	12.27	9.48	49.24	88.91	72.49	15.8367	70.2133	2.14848	3.83e-09	7.95e-08	DR100
ncbi_102606619	258	119	127	1114	591	654	5.24	2.93	2.89	21.36	13.49	14.18	3.68667	16.3433	2.14831	7.4e-13	2.97e-11	MEBL
ncbi_102619521	28	19	23	129	90	110	1.49	1.23	1.37	6.48	5.38	6.25	1.36333	6.03667	2.14661	2.12e-10	5.67e-09	PSRP5
ncbi_102623977	38	16	7	70	98	105	0.8	0.41	0.17	1.4	2.33	2.37	0.46	2.03333	2.14414	0.000100548	0.000666946	EDL16
ncbi_102622760	9	4	6	43	24	22	0.45	0.24	0.34	2.03	1.35	1.17	0.343333	1.51667	2.14322	0.00104765	0.00514634	-
ncbi_107177279	113	39	51	379	394	150	6.22	2.64	3.18	19.78	24.48	8.87	4.01333	17.71	2.14169	1.86e-06	2.01e-05	-
ncbi_102617127	327	379	471	3048	1247	1422	11.2	15.75	18.08	98.52	47.98	51.96	15.01	66.1533	2.13989	6.88e-12	2.36e-10	TI10A
ncbi_102613589	57	34	47	288	219	135	1.47	1.06	1.38	7.04	6.42	3.73	1.30333	5.73	2.13633	6.84e-10	1.64e-08	HPT1
ncbi_102614651	183	42	43	580	349	280	7.74	2.15	2.04	23.15	16.58	12.63	3.97667	17.4533	2.13387	1.19e-05	0.000102883	MAD2
ncbi_102615790	1763	584	478	5652	4215	2922	23.77	9.55	7.22	71.91	63.84	42.02	13.5133	59.2567	2.13259	7.06e-08	1.11e-06	QKY
ncbi_102615493	7	5	5	26	33	18	0.2	0.18	0.16	0.72	1.08	0.56	0.18	0.786667	2.12776	0.00202125	0.00896556	-
ncbi_107178089	4	3	4	19	13	19	0.46	0.42	0.51	2.06	1.68	2.33	0.463333	2.02333	2.12661	0.00745887	0.0267027	CXE2
ncbi_102627570	22	7	12	50	39	94	0.65	0.25	0.4	1.4	1.3	2.97	0.433333	1.89	2.12484	0.000208864	0.00127227	WRK60
ncbi_102617701	47	11	9	99	107	87	0.9	0.26	0.19	1.79	2.31	1.78	0.45	1.96	2.12286	0.000175089	0.00109005	PII2
ncbi_102616818	19	1	7	68	29	23	0.63	0.04	0.26	2.14	1.09	0.82	0.31	1.35	2.12262	0.00977334	0.033536	TBL30
ncbi_102609740	99	50	38	309	304	232	6.98	4.28	3	20.55	24.07	17.44	4.75333	20.6867	2.12169	5.3e-10	1.3e-08	EPF2
ncbi_102613036	21	7	17	121	47	42	0.61	0.25	0.55	3.3	1.53	1.3	0.47	2.04333	2.12019	0.000190178	0.00117258	E2FF
ncbi_102613859	645	128	193	1934	1578	767	8.61	2.07	2.89	24.37	23.68	10.93	4.52333	19.66	2.11981	0.00274289	0.0115577	SCL28
XLOC_019352	17	10	18	82	39	80	1.14	0.81	1.38	5.38	3.1	5.99	1.11	4.82333	2.11947	1.6e-05	0.000133808	-
ncbi_102621871	1025	173	210	2823	2129	1239	11.38	2.33	2.61	29.59	26.57	14.68	5.44	23.6133	2.11792	0.00704435	0.025467	CSLD5
ncbi_102625071	6	5	14	27	22	65	0.1	0.11	0.27	0.44	0.43	1.21	0.16	0.693333	2.11548	0.00333174	0.0136262	RLK1
ncbi_102625047	6	12	16	51	39	71	0.17	0.41	0.51	1.34	1.23	2.15	0.363333	1.57333	2.11446	0.000137103	0.000878716	HARB1
ncbi_102624490	936	334	317	3094	2496	1499	24.14	10.45	9.16	75.31	72.33	41.24	14.5833	62.96	2.11012	1.7e-08	3.09e-07	ATOX1
ncbi_102612706	83	12	18	283	98	122	0.96	0.17	0.23	3.09	1.27	1.51	0.453333	1.95667	2.10975	0.000694187	0.00362213	Y4862
ncbi_102618146	129	36	21	271	225	315	3.24	1.1	0.59	6.43	6.36	8.45	1.64333	7.08	2.10712	3.76e-05	0.000282353	GAOA
ncbi_102607796	121	53	28	421	306	179	4.64	2.47	1.2	15.25	13.19	7.33	2.77	11.9233	2.10583	6.2e-06	5.82e-05	AUR3
ncbi_102610345	66	14	17	177	162	83	3.99	1.03	1.15	10.09	11.08	5.35	2.05667	8.84	2.10374	0.000143457	0.000914522	HIP26
ncbi_102609302	181	126	182	866	697	664	4.11	3.46	4.63	18.56	17.77	16.06	4.06667	17.4633	2.10241	1.45e-27	3.3e-25	7OMT
ncbi_102609574	181	126	182	866	697	664	4.11	3.46	4.63	18.56	17.77	16.06	4.06667	17.4633	2.10241	1.45e-27	3.3e-25	7OMT
ncbi_102623495	112	32	105	363	128	628	3.68	1.28	3.88	11.23	4.71	22.01	2.94667	12.65	2.10198	8.9e-05	0.000599277	THCAI
ncbi_102627660	270	86	70	716	735	414	8.24	3.19	2.4	20.63	25.21	13.48	4.61	19.7733	2.10072	1.35e-06	1.51e-05	HIP26
ncbi_102616463	22	13	8	48	45	97	0.33	0.24	0.13	0.68	0.76	1.56	0.233333	1	2.09954	0.000167818	0.00105179	Y4885
ncbi_102623620	163	53	55	524	462	208	4.61	1.82	1.73	14.02	14.69	6.24	2.72	11.65	2.09865	3.01e-06	3.07e-05	CCN1
ncbi_102631482	1481	367	322	3569	3776	2087	66.21	19.91	16.14	149.97	188.9	99.03	34.0867	145.967	2.09836	0.00219732	0.00959826	GASAE
ncbi_102609538	85	76	52	425	312	238	4.89	5.31	3.35	23.09	20.18	14.61	4.51667	19.2933	2.09477	1.58e-12	6.04e-11	-
ncbi_102614987	283	218	192	2147	337	798	6.61	6.18	5.03	47.34	8.85	19.89	5.94	25.36	2.09402	8.21e-06	7.42e-05	COL14
ncbi_102630804	288	258	176	1219	1146	902	8.45	9.19	5.79	33.77	37.79	28.25	7.81	33.27	2.09083	1.2e-18	1.05e-16	7SB1
ncbi_102619925	663	131	108	1884	1429	594	9.57	2.29	1.75	25.65	23.17	9.14	4.53667	19.32	2.09039	0.0146484	0.0465359	MCM4
ncbi_102630568	45	12	13	122	120	62	1.41	0.46	0.46	3.61	4.23	2.08	0.776667	3.30667	2.09001	0.000109642	0.000720651	Y5986
ncbi_102625904	75	20	23	230	161	125	2.27	0.73	0.78	6.57	5.48	4.04	1.26	5.36333	2.08971	8.1e-06	7.33e-05	M2K6
ncbi_102627272	70	61	86	454	328	212	1.49	1.58	2.05	9.12	7.85	4.82	1.70667	7.26333	2.08945	5.42e-11	1.62e-09	AFP3
ncbi_102628952	489	240	297	1860	1639	1068	21.75	12.96	14.81	78.09	81.92	50.69	16.5067	70.2333	2.08911	1.71e-14	8.83e-13	RS18
ncbi_102614251	24	6	14	67	78	46	1.05	0.32	0.68	2.76	3.82	2.14	0.683333	2.90667	2.0887	0.000107908	0.000710714	CPC
ncbi_102607789	54	37	21	69	92	330	0.64	0.54	0.28	0.78	1.23	4.2	0.486667	2.07	2.08862	0.000603392	0.00320816	GSO2
ncbi_102620720	130	175	136	741	564	723	4.25	6.94	4.98	22.85	20.71	25.2	5.39	22.92	2.08825	7.73e-19	6.9e-17	CCS
ncbi_102611797	666	126	125	2090	1242	666	9.74	2.24	2.05	28.85	20.41	10.39	4.67667	19.8833	2.08801	0.0112078	0.0375438	RIR1
ncbi_102623208	27	41	24	178	155	110	0.85	1.66	0.83	5.23	5.33	3.64	1.11333	4.73333	2.08797	1.57e-08	2.87e-07	RPC9
ncbi_102614404	3605	1089	1293	9344	11012	5533	83.76	30.7	33.68	204.91	287.49	137.16	49.38	209.853	2.08738	0.000441644	0.00245846	E133
ncbi_107178701	548	398	686	3365	2340	1724	12.09	10.66	16.97	70.09	58.03	40.59	13.24	56.2367	2.08661	3.68e-15	2.12e-13	MYC4
ncbi_102619169	80	19	51	283	203	171	1.36	0.39	0.97	4.55	3.88	3.11	0.906667	3.84667	2.08496	5.59e-07	6.86e-06	KIF22
ncbi_102578046	3565	3255	3781	28837	9127	11595	84.91	94.07	100.95	648.24	244.26	294.64	93.31	395.713	2.08435	2.34e-10	6.18e-09	C74B2
ncbi_102627331	414	88	119	1523	624	596	18.4	4.75	5.93	63.88	31.16	28.26	9.69333	41.1	2.08407	0.00305543	0.0126744	UBC20
ncbi_102623178	347	406	364	1827	1492	1767	8.05	11.43	9.47	40.02	38.91	43.75	9.65	40.8933	2.08326	2.76e-29	8.02e-27	-
ncbi_102617464	202	89	67	578	649	334	8.65	4.63	3.22	23.37	31.24	15.26	5.5	23.29	2.08221	1.33e-07	1.97e-06	ZHD2
ncbi_102622881	186	45	63	552	414	310	3.33	0.98	1.26	9.33	8.33	5.92	1.85667	7.86	2.08181	1.19e-06	1.36e-05	RHM1
ncbi_102610497	55	28	14	216	130	91	0.63	0.39	0.18	2.32	1.66	1.1	0.4	1.69333	2.08179	1.59e-05	0.000133093	MABP1
ncbi_102626848	29	19	17	96	54	139	0.53	0.42	0.35	1.66	1.11	2.73	0.433333	1.83333	2.08092	5.97e-06	5.63e-05	WAKLB
ncbi_102610843	109	60	79	429	434	235	3.34	2.23	2.72	12.42	14.96	7.69	2.76333	11.69	2.08079	1.08e-10	3.06e-09	-
ncbi_102624648	2289	655	759	7196	5751	3164	44.62	15.49	16.58	132.38	125.95	65.8	25.5633	108.043	2.07946	0.000662404	0.003484	TBB2
ncbi_102608958	18	8	7	57	64	23	0.56	0.3	0.24	1.66	2.22	0.76	0.366667	1.54667	2.07662	0.000928602	0.00465131	EPFL6
XLOC_017612	13	4	5	25	37	32	0.64	0.24	0.27	1.15	2.03	1.67	0.383333	1.61667	2.07635	0.00182326	0.00822473	-
ncbi_102609952	2343	1206	1133	6825	6898	6733	42.45	26.51	23.01	116.71	140.43	130.15	30.6567	129.097	2.07418	1.04e-17	8.08e-16	HMDH1
ncbi_102621371	204	32	36	419	409	321	8.36	1.6	1.67	16.17	18.77	13.99	3.87667	16.31	2.07287	0.000147682	0.000938194	MT878
ncbi_102618351	57	10	9	114	127	70	1.58	0.34	0.28	3.09	4.04	2.12	0.733333	3.08333	2.07195	0.00137823	0.00649467	HPT1
ncbi_102618954	8	6	3	25	25	25	0.34	0.31	0.14	1	1.19	1.13	0.263333	1.10667	2.07126	0.00221705	0.00966937	BAN
ncbi_102613136	62	57	92	361	271	318	1.61	1.79	2.68	8.84	7.9	8.8	2.02667	8.51333	2.07062	5.49e-15	3.07e-13	ACMAT
XLOC_005987	63	45	56	243	235	248	2.64	2.3	2.63	9.61	11.06	11.1	2.52333	10.59	2.0693	4.66e-17	3.48e-15	-
ncbi_102607277	274	47	78	851	456	411	4.73	0.99	1.51	13.88	8.85	7.58	2.41	10.1033	2.06773	2.97e-05	0.000230514	-
ncbi_102617900	101	40	24	362	143	221	2.41	1.16	0.64	8.16	3.84	5.63	1.40333	5.87667	2.06614	1.24e-05	0.000106729	FACR3
ncbi_102619823	133	63	39	538	275	226	2.91	1.67	0.96	11.1	6.76	5.27	1.84667	7.71	2.06181	1.27e-06	1.44e-05	JASON
ncbi_102610015	291	53	79	891	613	304	3.3	0.73	1	9.52	7.8	3.67	1.67667	6.99667	2.06107	0.00651261	0.0238565	Y4361
ncbi_102619815	69	17	24	240	131	104	2.11	0.63	0.82	6.94	4.51	3.4	1.18667	4.95	2.06051	3.28e-05	0.000250795	-
ncbi_102620501	6	11	4	32	21	43	0.32	0.7	0.24	1.59	1.24	2.42	0.42	1.75	2.05889	0.00208852	0.00922376	PRU1
ncbi_102622247	35	32	21	144	131	118	1.31	1.46	0.89	5.06	5.48	4.67	1.22	5.07	2.0551	5.6e-10	1.36e-08	ADHL2
ncbi_102616947	12	5	2	23	24	33	0.53	0.27	0.1	0.97	1.2	1.57	0.3	1.24667	2.05504	0.00578879	0.0215971	HYCCI
ncbi_102611731	14	3	4	20	30	38	0.77	0.2	0.26	1.03	1.87	2.21	0.41	1.70333	2.05466	0.00549143	0.0206459	FL3H
ncbi_102628068	15	3	3	21	30	35	0.27	0.06	0.06	0.35	0.6	0.67	0.13	0.54	2.05445	0.00810051	0.028589	RLK1
ncbi_102609168	451	73	108	1301	901	470	6.61	1.3	1.78	18.01	14.85	7.35	3.23	13.4033	2.05299	0.00963044	0.0331228	FAS1
ncbi_102608187	94	57	46	484	201	196	2.7	1.99	1.48	13.11	6.48	6	2.05667	8.53	2.05224	9.98e-08	1.51e-06	GDPD1
ncbi_102629049	2595	611	659	7860	5891	2681	147.76	42.22	42.06	422.4	376.91	162.87	77.3467	320.727	2.05193	0.00635934	0.0233676	H2B3
ncbi_102613316	82	12	4	204	112	94	1.62	0.29	0.09	3.81	2.49	1.99	0.666667	2.76333	2.05137	0.0072422	0.0260812	-
ncbi_102616758	186	129	178	841	728	594	5.37	4.52	5.76	22.92	23.62	18.3	5.21667	21.6133	2.05072	1.48e-22	2.01e-20	COR2
ncbi_102624243	46	21	22	142	163	76	0.44	0.24	0.23	1.27	1.73	0.77	0.303333	1.25667	2.05063	4.58e-06	4.46e-05	PDR1
ncbi_102624121	52	15	17	216	58	95	1.62	0.57	0.6	6.34	2.04	3.17	0.93	3.85	2.04956	0.000282044	0.00166214	5MAT
ncbi_102610313	127	69	70	275	308	552	3.86	2.54	2.38	7.89	10.52	17.9	2.92667	12.1033	2.04807	8.29e-09	1.62e-07	GDL15
ncbi_102624378	123	52	50	443	240	293	2.01	1.03	0.92	6.83	4.41	5.11	1.32	5.45	2.04572	3.75e-09	7.8e-08	GL3
ncbi_102622206	143	52	82	501	439	243	2.46	1.09	1.58	8.16	8.52	4.47	1.71	7.05	2.04363	3.29e-08	5.59e-07	Y4449
ncbi_102618200	156	134	118	441	568	754	4.63	4.83	3.93	12.36	18.95	23.89	4.46333	18.4	2.04351	3.46e-13	1.47e-11	WOX1
ncbi_102613018	108	80	102	446	412	406	4.98	4.47	5.27	19.39	21.33	19.95	4.90667	20.2233	2.04321	8.15e-24	1.29e-21	Y4844
ncbi_102610407	5239	2160	1810	14769	13636	10716	158.01	79.05	61.19	420.39	462.09	344.81	99.4167	409.097	2.04088	2.16e-10	5.75e-09	-
ncbi_102625136	131	169	139	925	497	554	4.75	7.44	5.65	31.68	20.27	21.43	5.94667	24.46	2.04027	4.31e-14	2.07e-12	EXOL2
ncbi_102614176	558	430	376	1109	1325	3406	11.96	11.18	9.04	22.44	31.92	77.9	10.7267	44.0867	2.03914	2.12e-07	2.93e-06	BCS1B
ncbi_102618284	19	8	12	69	50	49	0.3	0.16	0.22	1.05	0.9	0.84	0.226667	0.93	2.03666	1.75e-05	0.000145069	RLP12
ncbi_102615610	208	60	59	652	448	286	7.11	2.49	2.26	21.02	17.2	10.43	3.95333	16.2167	2.03634	5.27e-06	5.04e-05	-
ncbi_102627701	403	159	188	1003	1318	823	7.36	3.53	3.85	17.3	27.06	16.05	4.91333	20.1367	2.03505	9.49e-10	2.21e-08	IRKI
ncbi_102618506	67	66	43	165	231	360	1.59	1.9	1.15	3.7	6.17	9.13	1.54667	6.33333	2.0338	1.26e-07	1.87e-06	CX32
ncbi_102622863	176	162	234	1734	324	554	6.48	7.21	9.63	60.16	13.39	21.73	7.77333	31.76	2.03061	1.3e-05	0.000110994	OPR11
ncbi_102626775	364	343	614	1902	2070	1760	8.85	10.12	16.74	43.66	56.57	45.67	11.9033	48.6333	2.03058	6.97e-14	3.23e-12	PUMP4
ncbi_102622299	29	49	11	65	57	268	0.72	1.48	0.31	1.53	1.59	7.11	0.836667	3.41	2.02705	0.00396057	0.0157747	-
ncbi_102630464	35	6	9	65	104	33	2.49	0.52	0.72	4.37	8.32	2.51	1.24333	5.06667	2.02682	0.00350626	0.0142154	NFYC6
ncbi_102621038	107	38	40	382	262	142	4.32	1.86	1.81	14.54	11.87	6.11	2.66333	10.84	2.02506	4.87e-06	4.71e-05	-
ncbi_102616893	29	24	27	204	82	70	1.26	1.26	1.31	8.35	3.99	3.24	1.27667	5.19333	2.02428	8.67e-06	7.79e-05	MYB4
ncbi_102628229	10	9	8	51	33	38	0.24	0.29	0.23	1.22	0.92	0.95	0.253333	1.03	2.02354	7.72e-05	0.000528756	NHX4
ncbi_102626725	19	6	15	75	52	43	0.56	0.21	0.5	2.09	1.72	1.35	0.423333	1.72	2.02254	8.53e-05	0.000576219	G2OX2
ncbi_102606976	42	35	27	237	134	90	1.01	1.02	0.73	5.32	3.6	2.29	0.92	3.73667	2.02205	4.95e-07	6.18e-06	TKI1
ncbi_102627841	422	169	160	1369	1123	673	11.2	5.44	4.76	34.29	33.49	19.06	7.13333	28.9467	2.02075	1.8e-08	3.24e-07	-
ncbi_102620613	67	65	78	407	229	286	1.52	1.78	1.99	8.71	5.84	6.91	1.76333	7.15333	2.02031	1.55e-14	8.08e-13	GTPS
ncbi_102612989	206	211	200	1728	193	875	4.96	6.16	5.39	39.24	5.22	22.46	5.50333	22.3067	2.0191	0.00819946	0.0288695	AVT1
ncbi_102615441	192	133	138	800	659	528	8.99	7.56	7.24	35.36	34.67	26.38	7.93	32.1367	2.01883	1.72e-20	1.84e-18	CFI
ncbi_102620698	87	36	15	302	200	111	2.6	1.38	0.44	8.16	6.3	3.43	1.47333	5.96333	2.01704	0.000109891	0.000722076	TANB
ncbi_102620173	150	72	78	418	398	442	2.63	1.54	1.53	6.91	7.84	8.27	1.9	7.67333	2.01385	9.78e-14	4.44e-12	PALY
ncbi_102611510	16	7	7	26	43	56	0.17	0.09	0.08	0.25	0.5	0.62	0.113333	0.456667	2.01057	0.000941544	0.00470667	-
ncbi_102617899	934	225	264	2402	2322	1098	14.33	4.19	4.54	34.79	40.04	17.98	7.68667	30.9367	2.00889	0.00265107	0.0112365	ANT
ncbi_102609684	49	18	41	122	128	196	1.39	0.6	1.3	3.26	4.06	5.92	1.09667	4.41333	2.00874	7.55e-07	9.02e-06	C79A2
ncbi_102626284	290	112	100	749	868	452	10.78	5.05	4.17	26.27	36.25	17.92	6.66667	26.8133	2.00791	2.61e-07	3.5e-06	-
ncbi_102614803	1010	768	712	3207	3692	3602	31.59	29.15	24.94	94.63	129.7	120.15	28.56	114.827	2.00739	4.85e-26	9.7e-24	PER15
ncbi_102618511	695	215	244	2452	1143	1252	31.73	11.9	12.47	105.6	58.61	60.93	18.7	75.0467	2.00475	2.25e-07	3.08e-06	RLC1
ncbi_102620244	135	141	151	491	383	936	4.02	5.1	5.04	13.84	12.82	30.13	4.72	18.93	2.00382	5.77e-09	1.15e-07	CMTA4
ncbi_102613196	32	14	21	70	77	134	0.88	0.48	0.65	1.78	2.37	3.9	0.67	2.68333	2.00179	1e-05	8.89e-05	C79A2
ncbi_102608212	438	78	122	1215	890	496	2.55	0.55	0.8	6.69	5.83	3.09	1.3	5.20333	2.00092	0.00617572	0.0227826	DPOE1
ncbi_102621186	8	3	5	18	28	19	0.44	0.2	0.31	0.94	1.74	1.12	0.316667	1.26667	2	0.00705352	0.025496	DYL1
ncbi_102606680	119	57	90	595	352	185	4.64	2.7	3.96	21.96	15.49	7.73	3.76667	15.06	1.99936	4.64e-07	5.83e-06	PSF1
ncbi_102607784	581	198	210	1541	1722	782	11.84	4.9	4.8	29.65	39.44	17.01	7.18	28.7	1.99899	6.24e-07	7.58e-06	NAT2
ncbi_102622030	12	4	11	58	41	15	0.78	0.32	0.81	3.57	3.01	1.05	0.636667	2.54333	1.99811	0.0041719	0.0164729	LAML
ncbi_102625848	90	31	47	303	274	116	1.92	0.8	1.12	6.1	6.57	2.64	1.28	5.10333	1.9953	7.58e-06	6.93e-05	GTE2
ncbi_102609633	189	56	79	712	357	286	1.75	0.63	0.82	6.22	3.71	2.82	1.06667	4.25	1.99435	2.05e-06	2.19e-05	CND1
ncbi_102612396	17	9	3	56	34	31	0.71	0.45	0.14	2.2	1.59	1.38	0.433333	1.72333	1.99165	0.00204476	0.00906083	HMGB7
ncbi_102621537	469	443	427	2244	1496	1971	8.38	9.61	8.55	37.84	30.04	37.57	8.84667	35.15	1.99032	2.65e-34	1.12e-31	TOLB
ncbi_102620798	196	118	69	697	436	474	10.15	7.41	4	34.05	25.36	26.18	7.18667	28.53	1.98909	1.22e-09	2.81e-08	-
ncbi_102617244	3	9	8	52	8	34	0.05	0.14	0.12	0.64	0.11	0.48	0.103333	0.41	1.98832	0.0134045	0.0434467	Y3475
ncbi_102626747	151	48	61	444	356	264	4.01	1.54	1.81	11.12	10.61	7.47	2.45333	9.73333	1.98819	1.5e-07	2.17e-06	Y3707
ncbi_102613522	419	513	377	2042	1298	2267	9.4	13.96	9.48	43.23	32.71	54.25	10.9467	43.3967	1.98709	1.58e-15	9.46e-14	WRK46
XLOC_014680	102	82	76	425	366	312	5.23	5.1	4.37	20.4	20.9	16.91	4.9	19.4033	1.98545	1.56e-18	1.35e-16	-
ncbi_102626477	170	58	82	404	404	468	2.89	1.17	1.54	6.2	7.59	8.36	1.86667	7.38333	1.98381	1.3e-09	2.96e-08	IRX10
ncbi_102621120	711	273	303	2172	1882	1216	21.06	9.81	10.06	60.71	62.63	38.42	13.6433	53.92	1.98262	1.93e-09	4.27e-08	CML5
ncbi_102618760	56	63	50	293	164	266	0.93	1.27	0.93	4.58	3.05	4.7	1.04333	4.11	1.97794	1.5e-11	4.81e-10	CNGC1
ncbi_102614041	24	11	9	34	49	95	0.48	0.27	0.2	0.63	1.1	2.01	0.316667	1.24667	1.97704	0.000945	0.00472078	BH041
ncbi_102630774	130	39	31	359	298	150	5.63	2.06	1.52	14.72	14.55	6.97	3.07	12.08	1.97631	7.33e-05	0.000504777	-
ncbi_102613191	188	47	35	514	416	178	3.18	0.91	0.67	7.96	7.72	3.03	1.58667	6.23667	1.97478	0.000258448	0.00153439	-
ncbi_102620594	195	167	232	734	696	1038	2.55	2.65	3.4	9.07	10.24	14.49	2.86667	11.2667	1.97461	6.38e-16	3.99e-14	ACA2
ncbi_102623303	852	485	472	2915	2251	2298	14.57	10.06	9.05	47.03	43.24	41.91	11.2267	44.06	1.97254	2.91e-21	3.4e-19	NIK2
ncbi_102609868	430	692	757	3078	2196	2746	23.22	45.39	45.87	157.04	133.42	158.37	38.16	149.61	1.97107	3.56e-13	1.5e-11	ARG2
ncbi_102610790	430	692	757	3078	2196	2746	23.22	45.39	45.87	157.04	133.42	158.37	38.16	149.61	1.97107	3.56e-13	1.5e-11	ARG2
ncbi_102610190	267	99	121	880	681	424	4.34	1.95	2.2	13.49	12.43	7.35	2.83	11.09	1.97039	3.17e-08	5.4e-07	WDL1
ncbi_102619379	121	26	22	421	148	123	2.2	0.57	0.45	7.21	3.02	2.38	1.07333	4.20333	1.96944	0.00121823	0.00584209	-
ncbi_102625135	201	81	80	594	490	387	2.67	1.32	1.18	7.44	7.31	5.48	1.72333	6.74333	1.96826	3.63e-09	7.56e-08	TTC7B
ncbi_102613131	49	26	30	155	127	148	1.77	1.14	1.22	5.29	5.16	5.71	1.37667	5.38667	1.96821	3.01e-10	7.76e-09	-
ncbi_102609033	467	304	452	1863	1592	1600	11.46	9.05	12.43	43.13	43.88	41.87	10.98	42.96	1.96812	6.06e-30	1.91e-27	ALF5
XLOC_025923	53	35	31	115	114	275	4.12	3.28	2.84	8.17	10.2	21.69	3.41333	13.3533	1.96795	5.13e-06	4.92e-05	PAE8
ncbi_102606888	7	4	4	27	24	11	0.41	0.28	0.26	1.47	1.56	0.68	0.316667	1.23667	1.96542	0.0101063	0.034483	-
ncbi_102610570	178	74	93	654	496	260	5.5	2.77	3.22	19.07	17.22	8.57	3.83	14.9533	1.96505	1.5e-07	2.17e-06	RAD51
ncbi_102617711	25	11	11	41	83	63	0.86	0.46	0.43	1.33	3.22	2.28	0.583333	2.27667	1.96453	0.000280145	0.00165182	FQRL2
ncbi_102608461	98	54	61	318	228	200	2.94	1.97	1.99	10.28	9.19	7.45	2.3	8.97333	1.96401	9.86e-10	2.29e-08	GGH2
ncbi_102619359	638	213	199	1627	1536	1035	11.02	4.46	3.85	26.51	29.79	19.06	6.44333	25.12	1.96296	1.99e-07	2.77e-06	IQD1
ncbi_102619266	2004	724	644	6778	4811	2104	73.08	32.04	26.33	233.3	197.14	81.86	43.8167	170.767	1.96247	0.00161874	0.00744097	HMGYA
ncbi_102621337	515	308	239	1517	1404	1402	15.07	10.93	7.82	41.89	46.13	43.75	11.2733	43.9233	1.96207	1.19e-15	7.26e-14	ROMT
ncbi_102618302	157	84	84	519	496	306	3.81	2.47	2.29	11.89	13.53	7.93	2.85667	11.1167	1.96032	2.04e-10	5.47e-09	ENPP3
ncbi_102625805	322	141	110	1137	569	642	12.21	6.49	4.68	40.7	24.25	25.98	7.79333	30.31	1.95948	4.64e-08	7.6e-07	RAC7
ncbi_102623223	16	13	11	66	37	63	0.5	0.49	0.39	1.95	1.3	2.11	0.46	1.78667	1.95756	3.31e-05	0.000252581	Y4648
ncbi_102608667	60	25	23	149	136	148	1.12	0.57	0.48	2.62	2.85	2.95	0.723333	2.80667	1.95613	2.32e-07	3.16e-06	YODA
ncbi_102628873	504	151	170	1438	968	895	6.54	2.39	2.49	17.66	14.26	12.39	3.80667	14.77	1.95607	1.65e-07	2.35e-06	-
ncbi_102622591	63	32	30	210	126	172	1.44	0.87	0.76	4.51	3.22	4.16	1.02333	3.96333	1.95344	8.05e-09	1.57e-07	GTPS
ncbi_102616804	337	439	741	2296	1674	2380	17.1	27.05	42.12	109.88	95.37	128.81	28.7567	111.353	1.95318	2.6e-10	6.8e-09	CML45
XLOC_019785	46	39	43	176	200	144	1.33	1.39	1.41	4.9	6.54	4.55	1.37667	5.33	1.95296	2.63e-10	6.86e-09	LIP1
ncbi_102630886	83	15	20	264	111	99	1.82	0.41	0.51	5.47	2.76	2.37	0.913333	3.53333	1.95182	0.000883089	0.00445723	CCA24
ncbi_102619507	7	8	12	45	25	44	0.09	0.12	0.17	0.53	0.35	0.59	0.126667	0.49	1.95174	0.000591939	0.00315401	Y4117
ncbi_102621638	31	12	7	48	87	59	1.54	0.72	0.39	2.25	4.86	3.13	0.883333	3.41333	1.95015	0.000983126	0.00488293	DIR19
ncbi_102612245	41	51	41	220	162	171	1.19	1.8	1.34	6.05	5.3	5.31	1.44333	5.55333	1.94395	1.48e-11	4.75e-10	WRK23
ncbi_102619262	12	5	18	42	72	25	0.38	0.19	0.63	1.24	2.53	0.83	0.4	1.53333	1.9386	0.00338654	0.0138125	JAG
ncbi_102623984	22	2	5	38	27	47	0.69	0.08	0.18	1.12	0.95	1.57	0.316667	1.21333	1.93794	0.0112266	0.037601	ATB52
ncbi_102609641	60	57	42	166	205	269	0.77	0.88	0.6	2	2.94	3.67	0.75	2.87	1.93609	4.94e-09	1e-07	GSO2
ncbi_102631355	1917	1372	1598	10830	3676	5820	60.6	52.63	56.62	323.1	130.56	196.28	56.6167	216.647	1.93605	3.65e-11	1.11e-09	TI10A
ncbi_102619944	8	4	6	30	24	19	0.18	0.11	0.15	0.63	0.6	0.45	0.146667	0.56	1.93289	0.00350543	0.0142154	S47A2
ncbi_102631383	427	144	129	1136	796	826	7.64	3.13	2.59	19.2	16.02	15.78	4.45333	17	1.93258	1.64e-07	2.34e-06	PHO17
ncbi_102631322	49	13	11	101	125	55	2.13	0.69	0.54	4.14	6.1	2.55	1.12	4.26333	1.92848	0.00105116	0.00516134	RBE
ncbi_102616504	264	71	66	725	490	354	4.46	1.45	1.25	11.55	9.3	6.38	2.38667	9.07667	1.92717	2.32e-05	0.000184931	KIF22
ncbi_102620119	17	1	6	41	27	24	0.49	0.04	0.21	1.14	0.91	0.76	0.246667	0.936667	1.92497	0.0156964	0.0493197	ROMT
ncbi_102618965	92	86	94	483	291	339	2.69	3.05	3.08	13.32	9.56	10.57	2.94	11.15	1.92316	1.74e-16	1.19e-14	-
ncbi_102621800	246	106	103	786	738	268	5.27	2.75	2.47	15.89	17.76	6.12	3.49667	13.2567	1.92267	6.24e-06	5.85e-05	C71A1
ncbi_102606760	70	10	25	184	126	94	1.33	0.23	0.53	3.31	2.7	1.91	0.696667	2.64	1.922	0.000556195	0.00298843	LRKS7
ncbi_102608371	34	54	48	154	232	162	1.16	2.24	1.84	4.97	8.92	5.91	1.74667	6.6	1.91786	4.44e-07	5.6e-06	BBX19
ncbi_102628674	103	153	126	706	407	468	3.67	6.62	5.04	23.77	16.32	17.81	5.11	19.3	1.91721	9.22e-12	3.07e-10	GOLS2
ncbi_102630553	46	24	32	144	97	164	0.74	0.47	0.58	2.19	1.75	2.82	0.596667	2.25333	1.91706	3.34e-08	5.65e-07	Y1491
ncbi_102623352	587	182	136	1371	1286	830	13.08	4.92	3.4	28.83	32.19	19.73	7.13333	26.9167	1.91585	8.71e-06	7.82e-05	E132
ncbi_102609358	292	313	509	1240	1387	1836	15.19	19.76	29.68	60.88	81.07	101.89	21.5433	81.28	1.91566	7.78e-11	2.27e-09	KIC
XLOC_014065	606	896	828	2170	3369	3734	25.58	45.65	37.77	86.03	157.47	167.53	36.3333	137.01	1.91492	7.27e-10	1.74e-08	-
ncbi_102620314	147	30	21	337	268	217	3.18	0.87	0.53	6.45	6.11	4.71	1.52667	5.75667	1.91485	0.00026591	0.00157534	GTPS
ncbi_102620464	3125	1842	3224	13232	11536	7852	54.05	38.66	62.51	216.01	224.2	144.9	51.74	195.037	1.91439	1.17e-14	6.19e-13	PALY
ncbi_107178529	8	27	17	87	38	93	0.14	0.56	0.32	1.41	0.73	1.7	0.34	1.28	1.91254	0.00104482	0.00513807	Y3475
ncbi_102614455	6	3	6	18	20	21	0.19	0.11	0.21	0.53	0.7	0.69	0.17	0.64	1.91254	0.0085418	0.0298963	11SB
ncbi_102621219	767	366	314	2265	1873	1534	11.7	6.77	5.37	32.6	32.09	24.98	7.94667	29.89	1.91124	4.26e-11	1.28e-09	POT2
ncbi_102614108	122	183	193	561	663	781	2.86	5.21	5.08	12.42	17.48	19.55	4.38333	16.4833	1.91091	1.44e-10	3.98e-09	YP20
ncbi_102623258	259	95	104	763	695	323	14.25	6.33	6.39	39.57	42.91	18.93	8.99	33.8033	1.91077	2.12e-06	2.25e-05	-
ncbi_107177277	259	95	104	763	695	323	14.25	6.33	6.39	39.57	42.91	18.93	8.99	33.8033	1.91077	2.12e-06	2.25e-05	-
ncbi_102620571	2604	1102	1078	7240	6465	4901	82.93	42.58	38.48	217.61	231.34	166.52	54.6633	205.157	1.90808	1.44e-10	3.99e-09	EXPA4
ncbi_102612282	148	87	84	412	538	292	6.58	4.69	4.18	17.28	26.86	13.84	5.15	19.3267	1.90795	5.33e-09	1.07e-07	YE04
ncbi_102631119	42	38	39	223	89	171	0.61	0.67	0.64	3.07	1.46	2.66	0.64	2.39667	1.90489	1.56e-07	2.25e-06	Y4885
ncbi_102620002	85	41	42	152	310	177	2.25	1.32	1.25	3.81	9.22	5.01	1.60667	6.01333	1.90409	6.3e-06	5.89e-05	SPL16
ncbi_102630300	101	57	45	336	301	157	1.04	0.71	0.52	3.27	3.49	1.73	0.756667	2.83	1.90307	5.56e-07	6.83e-06	EMS1
ncbi_102624198	1610	414	427	4523	3511	1375	97.94	30.56	29.12	259.69	239.99	89.24	52.54	196.307	1.90162	0.0104434	0.0353851	H32
ncbi_102609124	11	4	10	50	32	16	0.18	0.08	0.19	0.79	0.6	0.29	0.15	0.56	1.90046	0.00560759	0.0210296	P5CS
ncbi_102612186	39	13	16	126	85	53	1.06	0.43	0.49	3.24	2.6	1.54	0.66	2.46	1.89812	0.000164711	0.00103551	MHCKB
ncbi_102628853	392	192	222	1262	1030	851	12.77	7.59	8.11	38.8	37.7	29.58	9.49	35.36	1.89764	3.25e-14	1.6e-12	SUCA2
ncbi_102621432	79	59	98	313	342	273	1.51	1.38	2.11	5.66	7.37	5.59	1.66667	6.20667	1.89685	6.9e-12	2.36e-10	EF4L1
ncbi_102617022	379	94	85	1096	546	507	14.72	4.42	3.7	40.13	23.9	20.99	7.61333	28.34	1.89624	7.39e-05	0.000508457	XTHB
ncbi_102625184	11	4	5	13	39	24	0.31	0.14	0.16	0.34	1.22	0.71	0.203333	0.756667	1.89581	0.0128824	0.0420755	ANX4
ncbi_102628296	912	442	480	2347	2221	2503	17.9	10.53	10.56	43.47	48.98	52.41	12.9967	48.2867	1.89348	1.91e-15	1.13e-13	INVB
ncbi_102613736	7	18	31	114	50	68	0.16	0.5	0.8	2.47	1.29	1.66	0.486667	1.80667	1.89232	0.00108113	0.00528996	Y5102
ncbi_102613380	37	18	17	127	96	58	0.75	0.45	0.39	2.44	2.2	1.26	0.53	1.96667	1.89169	2.94e-05	0.000228441	HASP
ncbi_102612928	336	164	143	1215	778	518	3.77	2.23	1.8	12.87	9.81	6.2	2.6	9.62667	1.88852	4.7e-08	7.69e-07	SMC6B
ncbi_102608921	201	132	129	768	485	567	4.15	3.31	2.99	14.96	11.25	12.48	3.48333	12.8967	1.88846	2.35e-18	1.99e-16	WRK33
ncbi_102615875	385	114	101	1028	678	582	8.89	3.19	2.61	22.41	17.6	14.34	4.89667	18.1167	1.88745	6.81e-06	6.31e-05	PME25
ncbi_102621524	33	23	40	165	106	109	1.38	1.17	1.87	6.51	4.98	4.86	1.47333	5.45	1.88717	3.97e-08	6.63e-07	-
ncbi_102610295	290	195	185	822	839	933	11.6	9.46	8.29	31.02	37.7	39.8	9.78333	36.1733	1.88653	7.77e-20	7.84e-18	FABG
ncbi_102625823	406	175	189	1003	1318	596	5.61	2.94	2.93	13.09	20.48	8.79	3.82667	14.12	1.88358	2.61e-07	3.5e-06	SCR
ncbi_102608623	95	59	25	305	129	266	3.56	2.68	1.05	10.79	5.43	10.64	2.43	8.95333	1.88147	2.98e-05	0.000231009	CHI4
ncbi_102618856	948	486	547	3206	2464	1995	22.09	13.74	14.29	70.51	64.51	49.6	16.7067	61.54	1.8811	5.94e-15	3.31e-13	E13B
ncbi_102617909	1090	842	1009	4500	3995	2994	54.13	50.74	56.16	210.9	222.91	158.62	53.6767	197.477	1.87932	1.55e-23	2.38e-21	RS15
ncbi_102624669	636	302	377	2294	1590	1206	10.02	5.77	6.66	34.12	28.15	20.28	7.48333	27.5167	1.87855	7.22e-12	2.45e-10	Y103
ncbi_102618513	67	42	33	82	145	310	0.62	0.47	0.34	0.71	1.5	3.04	0.476667	1.75	1.8763	0.000237635	0.00142365	AB3C
ncbi_102608149	6336	2976	2809	14675	15706	15521	177.55	101.19	88.23	388.11	494.52	464.02	122.323	448.883	1.87564	2.3e-12	8.54e-11	-
ncbi_102625492	59	45	45	197	181	206	4.29	3.97	3.63	13.32	14.46	15.83	3.96333	14.5367	1.87491	3.22e-13	1.37e-11	WRK57
ncbi_102620130	40	38	60	192	156	195	1.4	1.63	2.38	6.31	6.15	7.35	1.80333	6.60333	1.87253	5.5e-10	1.34e-08	-
ncbi_102625831	159	91	87	542	485	268	2.01	1.4	1.23	6.47	6.9	3.62	1.54667	5.66333	1.87249	1.01e-08	1.93e-07	AGO7
ncbi_102627303	63	33	68	313	146	184	3.35	2.13	4.05	15.71	8.72	10.44	3.17667	11.6233	1.87144	1.29e-07	1.9e-06	-
ncbi_102627578	192	102	132	485	802	316	5.06	3.26	3.9	12.07	23.76	8.88	4.07333	14.9033	1.87135	8.54e-07	1.01e-05	GRF3
ncbi_102627866	192	102	132	485	802	316	5.06	3.26	3.9	12.07	23.76	8.88	4.07333	14.9033	1.87135	8.54e-07	1.01e-05	GRF3
ncbi_102619626	22	10	7	50	63	33	0.75	0.42	0.27	1.62	2.43	1.21	0.48	1.75333	1.86899	0.00129223	0.0061535	U1125
ncbi_102631252	452	327	369	1755	1522	1160	23.89	20.97	21.86	87.55	90.39	65.41	22.24	81.1167	1.86684	2.25e-21	2.68e-19	RL222
ncbi_102623592	251	172	160	991	561	705	4.97	4.19	3.61	18.82	12.63	15.06	4.25667	15.5033	1.86478	1.84e-16	1.24e-14	PLCD4
ncbi_102617987	13	7	15	68	21	51	0.42	0.28	0.55	2.06	0.74	1.75	0.416667	1.51667	1.86394	0.00145467	0.00679694	C82A3
ncbi_102612625	70	22	12	178	101	111	2.66	1.01	0.51	6.39	4.31	4.5	1.39333	5.06667	1.8625	0.00057618	0.00307809	E131
ncbi_102625581	137	79	58	491	319	244	3.4	2.38	1.62	11.51	8.9	6.47	2.46667	8.96	1.86094	5.26e-08	8.5e-07	NUF2
ncbi_102626166	155	74	50	437	395	220	10.38	6.01	3.75	27.61	29.71	15.71	6.71333	24.3433	1.85843	3.71e-06	3.7e-05	-
ncbi_102608155	61	22	45	171	186	137	1.56	0.72	1.45	4.04	5.69	3.78	1.24333	4.50333	1.85678	2.69e-07	3.6e-06	DPNPH
ncbi_102613106	48	26	17	153	106	88	1.23	0.81	0.49	3.7	3.05	2.41	0.843333	3.05333	1.85621	8.81e-06	7.9e-05	XYNA
ncbi_107174354	13	4	9	34	42	22	0.48	0.18	0.38	1.17	1.74	0.85	0.346667	1.25333	1.85415	0.00359393	0.0145288	POLX
ncbi_102630072	2	7	11	29	19	32	0.04	0.15	0.22	0.49	0.38	0.61	0.136667	0.493333	1.8519	0.0119479	0.0395438	PLCD6
ncbi_102621449	73	36	9	219	141	88	1.07	0.64	0.15	3.02	2.32	1.37	0.62	2.23667	1.85101	0.00165704	0.00759054	MS5
ncbi_102629031	8032	5973	15741	46534	34931	33348	162.18	146.35	356.28	886.8	792.51	718.4	221.603	799.237	1.85064	9.07e-09	1.75e-07	INO1
ncbi_102629326	329	253	218	1233	519	1337	12.18	11.36	9.04	43.06	21.58	52.79	10.86	39.1433	1.84974	3.55e-09	7.44e-08	EXLA1
ncbi_102620023	586	190	156	1363	1120	963	63.68	25.05	19	139.79	136.75	111.64	35.91	129.393	1.84931	2.27e-06	2.4e-05	RLF34
ncbi_102622009	216	88	38	531	434	307	3.94	1.95	0.78	9.14	8.89	5.97	2.22333	8	1.84728	9.39e-05	0.000628469	GH31
ncbi_102610623	1563	558	497	4330	3356	2046	37.48	16.24	13.36	97.99	90.42	52.34	22.36	80.25	1.84358	1.33e-06	1.49e-05	TP1A
ncbi_102622441	12	28	26	70	58	130	0.55	1.56	1.34	3.03	2.99	6.36	1.15	4.12667	1.84334	0.000462057	0.00255242	Y8948
ncbi_102616248	21	7	9	34	31	70	0.63	0.26	0.3	0.97	1.05	2.25	0.396667	1.42333	1.84327	0.00303735	0.0126053	TROP
ncbi_102613912	27	9	5	62	52	37	0.63	0.26	0.13	1.37	1.37	0.92	0.34	1.22	1.84327	0.00293308	0.0122257	UGPI6
ncbi_102628394	87	30	63	212	245	206	2.61	1.09	2.12	6	8.26	6.6	1.94	6.95333	1.84165	1.83e-07	2.57e-06	GDL28
ncbi_102620676	35	47	34	114	108	221	0.26	0.43	0.29	0.81	0.92	1.78	0.326667	1.17	1.84062	1.02e-05	9.04e-05	GLR27
ncbi_102630005	13	9	20	44	29	85	0.35	0.3	0.61	1.14	0.89	2.48	0.42	1.50333	1.8397	0.00207313	0.00916299	Y5392
ncbi_102612588	323	154	422	1660	709	1074	11.49	6.64	16.82	55.71	28.33	40.74	11.65	41.5933	1.83602	1.81e-07	2.55e-06	-
ncbi_102617757	337	276	260	549	764	1932	2.75	2.73	2.37	4.22	6.99	16.8	2.61667	9.33667	1.83518	1.17e-05	0.000101107	AB3C
ncbi_102619689	122	81	54	206	375	358	3.11	2.49	1.54	4.95	10.73	9.72	2.38	8.46667	1.83083	1.44e-06	1.59e-05	C83B1
ncbi_102613222	19	22	22	87	45	110	0.93	1.31	1.21	4.01	2.48	5.77	1.15	4.08667	1.82929	6.15e-05	0.000434639	YOAA
ncbi_102615180	199	93	104	779	397	319	7.83	4.44	4.59	28.94	17.56	13.4	5.62	19.9667	1.82895	1.97e-07	2.75e-06	ERF81
ncbi_102617474	89	44	58	277	269	169	1.72	0.94	1.23	4.7	5.78	3.32	1.29667	4.6	1.82683	1.7e-08	3.09e-07	CND2
ncbi_102616757	140	76	86	534	291	309	1.98	1.3	1.37	7.16	4.64	4.69	1.55	5.49667	1.82629	2.13e-10	5.7e-09	TCX2
ncbi_102627024	867	1076	1096	4043	2846	4725	8.61	12.97	12.2	37.9	31.76	50.07	11.26	39.91	1.82554	7.36e-15	4.02e-13	UBC24
ncbi_102607899	150	54	34	395	231	250	3.81	1.67	0.97	9.48	6.6	6.78	2.15	7.62	1.82545	4.35e-05	0.000321189	DRB5
ncbi_102618567	24	54	36	169	87	190	0.85	2.27	1.39	5.55	3.38	7.04	1.50333	5.32333	1.82416	4.43e-05	0.000326177	PLP2
ncbi_102627400	846	190	231	2099	1771	709	28.56	7.78	8.74	66.88	67.18	25.54	15.0267	53.2	1.8239	0.0158346	0.0496843	PCNA
ncbi_102626069	111	135	165	613	470	487	2.78	4.1	4.62	14.47	13.2	12.99	3.83333	13.5533	1.82198	6.65e-14	3.1e-12	HFB2A
ncbi_102621683	228	62	43	608	289	322	5.73	1.89	1.21	14.41	8.15	8.63	2.94333	10.3967	1.8206	0.000282449	0.00166409	JASON
ncbi_102615758	78	29	25	158	156	163	1.95	0.88	0.7	3.73	4.38	4.35	1.17667	4.15333	1.81956	8.75e-06	7.86e-05	SCP31
ncbi_102628160	90	26	36	281	197	79	1.55	0.54	0.69	4.56	3.8	1.45	0.926667	3.27	1.81917	0.000453806	0.00251615	ORC3
ncbi_102611785	320	132	138	908	800	454	12.42	6.22	6.01	33.27	34.9	18.8	8.21667	28.99	1.81893	2.48e-07	3.34e-06	DYR
ncbi_102622373	37	42	35	171	124	139	1.42	1.96	1.51	6.2	5.35	5.7	1.63	5.75	1.81869	1.08e-09	2.49e-08	LOG3
ncbi_102625932	26	15	17	89	82	45	0.28	0.2	0.21	0.91	1	0.52	0.23	0.81	1.81629	6.9e-05	0.000478946	TERT
ncbi_102620308	70	65	38	320	89	253	1.78	2.01	1.08	7.68	2.54	6.87	1.62333	5.69667	1.81116	4.41e-05	0.000325371	LIP
ncbi_102578008	126	252	137	294	534	1100	5.04	12.23	6.14	11.1	23.99	46.93	7.80333	27.34	1.80885	0.000229796	0.00138409	CLH1
ncbi_102629609	50	29	87	169	211	227	0.94	0.66	1.84	3.01	4.47	4.57	1.14667	4.01667	1.80855	9.11e-06	8.14e-05	AB5G
ncbi_102626757	31	3	13	84	47	40	0.64	0.08	0.3	1.63	1.06	0.88	0.34	1.19	1.80735	0.0066304	0.0241891	PAXI1
XLOC_008714	15	9	14	47	44	49	0.98	0.72	1.03	2.88	3.24	3.43	0.91	3.18333	1.8066	0.000140187	0.000896942	RPS8
ncbi_102619526	99	59	34	358	237	117	3.1	2.24	1.19	10.58	8.34	3.91	2.17667	7.61	1.80578	7.04e-05	0.00048773	ORC6
ncbi_102617379	99	40	38	284	188	167	2.37	1.16	1.07	6.48	5.21	4.39	1.53333	5.36	1.80556	2.08e-06	2.22e-05	MGAT3
ncbi_102625224	24	8	4	56	20	55	0.52	0.21	0.1	1.14	0.49	1.27	0.276667	0.966667	1.80487	0.0106323	0.0359274	CNGC1
ncbi_102620158	372	156	149	1098	826	544	5.85	2.98	2.63	16.3	14.6	9.13	3.82	13.3433	1.80447	1.93e-07	2.69e-06	-
ncbi_102609424	421	153	166	1264	921	507	10.82	4.77	4.78	30.65	26.59	13.9	6.79	23.7133	1.80421	3.34e-06	3.36e-05	MURA1
ncbi_102614629	89	103	93	300	303	457	2.19	3.08	2.57	6.98	8.39	12.01	2.61333	9.12667	1.8042	3.75e-10	9.49e-09	1A1C
ncbi_102620884	73	38	60	295	152	190	1.93	1.22	1.78	7.35	4.51	5.35	1.64333	5.73667	1.80359	1.04e-08	1.98e-07	-
ncbi_102625849	119	73	57	442	272	210	3.3	2.46	1.77	11.57	8.48	6.21	2.51	8.75333	1.80215	9.23e-08	1.41e-06	VINSY
ncbi_102631431	360	147	123	557	786	890	5.45	2.7	2.09	7.96	13.37	14.37	3.41333	11.9	1.80171	1.32e-06	1.48e-05	C86A8
ncbi_102622921	1995	1712	2119	8561	6075	6853	32.58	34.93	38.83	136.73	114.9	119.02	35.4467	123.55	1.80137	1.25e-34	5.69e-32	PRR95
ncbi_102610117	3502	1433	1230	8184	9500	4362	137.84	68.42	54.27	304.01	420.14	183.17	86.8433	302.44	1.80016	1.89e-06	2.04e-05	TRNH4
ncbi_102629767	1437	601	662	4354	3776	1651	85.59	43.44	44.2	244.76	252.71	104.91	57.7433	200.793	1.79799	1.15e-06	1.31e-05	H4
ncbi_102622551	9	8	8	36	44	12	0.55	0.61	0.57	2.12	3.06	0.83	0.576667	2.00333	1.79659	0.0102721	0.0349235	PRE6
ncbi_102627770	9	8	8	36	44	12	0.55	0.61	0.57	2.12	3.06	0.83	0.576667	2.00333	1.79659	0.0102721	0.0349235	PRE6
ncbi_102621460	525	364	272	1329	1118	1782	17.96	15.12	10.39	42.87	43.01	64.98	14.49	50.2867	1.79512	5.4e-12	1.89e-10	SVP
ncbi_102613349	114	52	57	247	281	269	2.56	1.42	1.43	5.23	7.09	6.44	1.80333	6.25333	1.79396	1.07e-08	2.04e-07	C81E8
ncbi_102614120	121	43	58	379	281	176	6.41	2.55	3.66	18.59	15.62	9.54	4.20667	14.5833	1.79357	1.85e-06	2e-05	HTR12
ncbi_102613105	596	310	290	1811	1214	1322	11.54	7.28	6.29	33.09	26.41	27.3	8.37	28.9333	1.78943	7.88e-13	3.13e-11	F3PH
ncbi_107175304	17	29	12	52	44	120	0.62	1.29	0.49	1.78	1.81	4.68	0.8	2.75667	1.78485	0.00224159	0.00975361	BRL1
ncbi_102607520	99	117	99	412	402	347	5.46	7.83	6.12	21.45	24.92	20.41	6.47	22.26	1.78262	1.59e-13	7.02e-12	RS17
ncbi_102630982	129	65	51	439	281	170	4.12	2.52	1.83	13.24	10.09	5.8	2.82333	9.71	1.78207	8.41e-06	7.58e-05	GAT12
ncbi_102626092	6	5	5	22	20	17	0.25	0.25	0.23	0.85	0.92	0.74	0.243333	0.836667	1.78172	0.0102956	0.0349798	-
ncbi_102619681	13	10	13	53	34	45	0.18	0.17	0.2	0.7	0.53	0.66	0.183333	0.63	1.78088	0.000248685	0.0014835	ANK2
ncbi_102624219	175	87	123	531	482	348	5.92	3.53	4.67	17.12	18.62	12.76	4.70667	16.1667	1.78024	1.03e-10	2.95e-09	EB1A
ncbi_102631478	1298	475	522	2947	3167	1962	30.85	13.7	13.91	66.1	84.57	49.75	19.4867	66.8067	1.7775	1.67e-07	2.38e-06	PATL6
ncbi_102607677	812	343	334	2513	1916	906	15.36	7.88	7.08	44.88	40.74	18.29	10.1067	34.6367	1.77699	3.18e-06	3.22e-05	E131
ncbi_102613306	57	24	23	172	140	59	2.04	1.04	0.92	5.8	5.62	2.25	1.33333	4.55667	1.77294	0.000335965	0.00193859	IQD31
ncbi_102614019	73	43	46	223	154	208	1.21	0.87	0.86	3.49	2.87	3.68	0.98	3.34667	1.77187	1.89e-10	5.09e-09	NAC8
ncbi_102609084	91	51	110	475	253	197	3.36	2.29	4.56	16.58	10.51	7.77	3.40333	11.62	1.77159	1.77e-06	1.93e-05	DYR
ncbi_102616608	12	7	12	71	24	21	0.3	0.21	0.34	1.67	0.67	0.56	0.283333	0.966667	1.77052	0.00662587	0.0241765	PCP
ncbi_102629747	5	4	10	20	16	33	0.16	0.16	0.36	0.61	0.58	1.13	0.226667	0.773333	1.77052	0.0155644	0.0489803	NAC31
ncbi_102608085	148	45	48	405	298	147	4.69	1.73	1.7	12.11	10.61	4.97	2.70667	9.23	1.76981	0.000180383	0.00111928	-
ncbi_102615888	170	48	47	392	370	162	5.86	2.01	1.82	12.75	14.33	5.96	3.23	11.0133	1.76965	0.000313112	0.00182411	-
ncbi_102616671	385	169	217	1290	934	535	6.98	3.72	4.41	22.09	19.04	10.36	5.03667	17.1633	1.76879	1.55e-07	2.23e-06	-
ncbi_102619846	1042	959	1256	5666	3135	3220	56.69	63.31	76.59	290.92	191.63	186.89	65.53	223.147	1.76776	1.02e-14	5.47e-13	CML27
ncbi_102630430	232	240	186	801	783	802	11.21	14.07	10.07	36.52	42.5	41.34	11.7833	40.12	1.76757	3.44e-18	2.83e-16	TRXH
ncbi_102624213	15	5	9	17	43	39	1.31	0.53	0.88	1.4	4.22	3.63	0.906667	3.08333	1.76585	0.0100061	0.0341985	VICTR
XLOC_000179	6	13	16	53	54	36	0.14	0.46	0.41	1.16	1.39	0.88	0.336667	1.14333	1.76385	0.000676297	0.00354696	-
ncbi_102623972	59	53	19	81	78	306	1.32	1.44	0.48	1.71	1.97	7.32	1.08	3.66667	1.76344	0.0042831	0.0168318	AAE1
ncbi_102630201	101	78	39	267	275	236	3.25	3.05	1.41	8.11	9.94	8.1	2.57	8.71667	1.76201	2.44e-07	3.3e-06	GATA2
ncbi_102621164	46	31	35	129	118	152	1.24	1.01	1.05	3.27	3.56	4.36	1.1	3.73	1.76167	1.15e-08	2.17e-07	-
XLOC_012953	3	5	7	32	20	19	0.15	0.26	0.23	0.88	0.7	0.59	0.213333	0.723333	1.76155	0.00321599	0.0132083	CER7
ncbi_102629065	40	12	24	135	98	35	0.97	0.35	0.65	3.09	2.67	0.91	0.656667	2.22333	1.75949	0.0021888	0.00957412	LAC6
ncbi_102613470	266	311	207	930	803	1110	6.39	9.07	5.58	21.09	21.68	28.46	7.01333	23.7433	1.75935	5.1e-13	2.08e-11	ABAH1
ncbi_102615731	24	14	8	38	53	69	1.12	0.8	0.42	1.68	2.79	3.45	0.78	2.64	1.75899	0.00135538	0.00641056	WRK49
ncbi_102619413	27	27	34	134	106	81	0.76	0.92	1.07	3.54	3.34	2.42	0.916667	3.1	1.7578	1.07e-06	1.23e-05	ASF1B
ncbi_102614545	10	6	3	19	24	25	0.18	0.13	0.06	0.31	0.47	0.47	0.123333	0.416667	1.75633	0.0117404	0.0389781	SBT25
ncbi_102609663	187	41	54	341	350	270	4.83	1.29	1.56	8.32	10.17	7.45	2.56	8.64667	1.756	0.000134293	0.000862682	TT12
ncbi_102618236	188	168	144	616	662	509	3.66	3.96	3.14	11.31	14.47	10.56	3.58667	12.1133	1.75588	9.69e-15	5.22e-13	U72E1
ncbi_102613247	62	44	22	235	139	89	1.19	1.03	0.47	4.26	3	1.82	0.896667	3.02667	1.75509	0.000108017	0.000711224	-
ncbi_102607441	102	56	53	303	200	236	1.76	1.19	1	4.93	3.97	4.43	1.31667	4.44333	1.75475	1.21e-09	2.78e-08	ATH1
ncbi_102614874	2030	691	796	5097	4447	2657	39.69	16.51	17.53	94.63	98.17	55.85	24.5767	82.8833	1.75379	9.42e-07	1.1e-05	BGH3B
ncbi_107178426	21	5	12	60	46	27	0.69	0.19	0.44	1.84	1.67	0.94	0.44	1.48333	1.75327	0.00372302	0.0149521	Y4449
ncbi_102629384	16	18	14	52	53	68	0.36	0.5	0.36	1.11	1.35	1.65	0.406667	1.37	1.75226	8.16e-05	0.000554505	C71A1
ncbi_102612481	13	14	21	67	65	42	0.39	0.51	0.7	1.88	2.18	1.33	0.533333	1.79667	1.75221	0.000231419	0.00139237	-
ncbi_102616428	469	149	221	1397	944	599	4.3	1.66	2.27	12.1	9.74	5.87	2.74333	9.23667	1.75144	3.18e-06	3.22e-05	DNMT1
ncbi_102609393	898	598	622	2919	2699	1893	16.26	13.14	12.62	49.95	54.89	36.61	14.0067	47.15	1.75114	5.98e-16	3.77e-14	IRKI
ncbi_102623681	15	23	15	111	37	51	0.55	1.03	0.62	3.86	1.53	2.01	0.733333	2.46667	1.75002	0.00103463	0.00509691	-
ncbi_102611409	160	29	53	432	213	195	2.14	0.47	0.8	5.46	3.21	2.79	1.13667	3.82	1.74876	0.000573027	0.00306636	DDX11
ncbi_102630821	18	10	16	76	18	64	0.28	0.19	0.28	1.13	0.32	1.07	0.25	0.84	1.74846	0.0040956	0.0162173	Y4885
ncbi_102628205	171	42	33	390	253	201	4.33	1.29	0.94	9.33	7.2	5.44	2.18667	7.32333	1.74377	0.000695283	0.003627	FB2
ncbi_102617756	389	115	113	1044	457	650	20.66	7.41	6.73	52.34	27.28	36.84	11.6	38.82	1.74268	3.87e-05	0.000290552	-
ncbi_102621501	670	834	873	3683	2507	2442	24.75	37.39	36.15	128.39	104.05	96.22	32.7633	109.553	1.74148	4.42e-15	2.5e-13	CHAC2
ncbi_102630497	122	50	38	264	307	149	6.43	3.2	2.25	13.14	18.19	8.38	3.96	13.2367	1.74097	8.46e-05	0.000572185	GRXC1
ncbi_102630289	1110	808	865	5403	1859	2840	19.11	16.88	16.7	87.81	35.97	52.18	17.5633	58.6533	1.73965	3.96e-09	8.2e-08	INVC
ncbi_102623499	813	621	587	4000	1466	1879	18.59	17.23	15.04	86.31	37.66	45.83	16.9533	56.6	1.73923	6.13e-09	1.22e-07	ILVH1
ncbi_102608007	16	4	10	47	42	16	0.43	0.13	0.3	1.19	1.22	0.46	0.286667	0.956667	1.73864	0.0109175	0.0367196	FB341
ncbi_102630096	37	17	15	58	44	131	1.97	1.08	0.88	2.93	2.68	7.49	1.31	4.36667	1.73697	0.00227317	0.00986993	CML8
ncbi_102618993	116	62	70	291	336	228	4.66	3.02	3.15	11.05	15.18	9.79	3.61	12.0067	1.73376	1.13e-08	2.14e-07	CANB1
ncbi_102624501	211	178	157	745	513	678	4.33	4.45	3.61	14.45	11.85	14.87	4.13	13.7233	1.73242	8.98e-20	8.9e-18	PTR53
ncbi_102624785	11	7	11	33	40	28	0.2	0.16	0.23	0.58	0.83	0.55	0.196667	0.653333	1.73207	0.00215973	0.00947658	-
ncbi_102630352	878	391	531	1659	1693	2814	26.92	14.55	18.25	48	58.32	92.04	19.9067	66.12	1.73184	7.25e-09	1.43e-07	FL3H
ncbi_102607006	349	106	88	905	562	401	14.01	5.16	3.96	34.28	25.35	17.17	7.71	25.6	1.73134	0.000109471	0.000719952	VPS2B
ncbi_102612388	717	312	314	2349	1332	946	11.13	5.46	5.17	33.4	24.04	14.8	7.25333	24.08	1.73112	1.03e-06	1.19e-05	RIR1
ncbi_102607477	152	79	104	460	451	252	5.08	3.2	3.9	14.51	16.93	8.98	4.06	13.4733	1.73056	4.66e-08	7.64e-07	-
ncbi_102615707	115	44	60	240	283	222	2.79	1.29	1.63	5.49	7.71	5.74	1.90333	6.31333	1.72987	4.74e-07	5.94e-06	TGT2
ncbi_102627612	1566	1621	1685	6373	5489	5415	37.3	46.85	44.99	143.26	146.9	137.6	43.0467	142.587	1.72787	3.1e-28	7.46e-26	SLD2
ncbi_102611458	62	135	92	143	510	359	2.16	5.69	3.6	4.69	19.91	13.31	3.81667	12.6367	1.72723	0.000757002	0.00389723	6PGL1
ncbi_102614573	69	20	16	154	148	53	3.92	1.38	1.02	8.25	9.44	3.21	2.10667	6.96667	1.72551	0.00333859	0.0136462	-
ncbi_102608391	136	84	128	527	368	328	3.15	2.36	3.33	11.53	9.59	8.11	2.94667	9.74333	1.72533	3.38e-12	1.23e-10	AAPC
ncbi_102624404	965	447	417	2195	2202	1859	19.93	11.2	9.65	42.78	51.09	40.96	13.5933	44.9433	1.72521	7.13e-10	1.71e-08	SLD2
ncbi_102621023	156	53	64	330	292	306	5.62	2.32	2.58	11.22	11.81	11.75	3.50667	11.5933	1.72512	8.13e-07	9.65e-06	-
ncbi_102624839	77	89	50	352	178	278	3.06	4.58	2.54	13.49	7.86	12.29	3.39333	11.2133	1.72444	5.62e-08	9.03e-07	CNX3
ncbi_102629726	153	73	82	373	330	355	1.45	0.84	0.87	3.33	3.51	3.59	1.05333	3.47667	1.72274	1.36e-10	3.8e-09	HERC1
ncbi_102606898	252	93	76	830	362	277	6.91	3.1	2.34	21.49	11.16	8.11	4.11667	13.5867	1.72264	0.000161111	0.00101402	PAO
ncbi_102620897	1637	698	558	4775	2050	3234	34.01	17.6	13.01	93.66	47.86	71.71	21.54	71.0767	1.72236	1.2e-06	1.36e-05	RLC1
ncbi_102613838	86	87	99	399	251	316	2.67	3.28	3.45	11.71	8.77	10.49	3.13333	10.3233	1.72014	4.38e-13	1.82e-11	CML37
ncbi_102630233	561	264	245	1205	1244	1191	12.39	7.08	6.07	25.13	30.88	28.07	8.51333	28.0267	1.719	6.98e-10	1.68e-08	2022-10-04
ncbi_102614742	362	238	212	1416	667	785	6.04	4.82	3.96	22.3	12.51	13.97	4.94	16.26	1.71874	3.91e-10	9.82e-09	DONS
ncbi_102618054	16	16	7	45	50	40	0.59	0.72	0.29	1.58	2.09	1.59	0.533333	1.75333	1.71699	0.00117932	0.00568031	-
ncbi_102623618	3702	1419	1589	9243	7788	5818	44.47	20.68	21.4	104.79	105.12	74.57	28.85	94.8267	1.71672	2.37e-08	4.15e-07	EFR3A
ncbi_102623738	97	39	72	196	257	250	3.11	1.52	2.59	5.93	9.25	8.55	2.40667	7.91	1.71664	4.38e-07	5.55e-06	MOCA
ncbi_102628480	97	139	129	558	247	509	3.67	6.37	5.46	19.9	10.49	20.52	5.16667	16.97	1.71568	2.09e-07	2.89e-06	FB316
ncbi_102626762	174	114	124	884	162	436	3.45	2.74	2.76	16.55	3.61	9.23	2.98333	9.79667	1.71537	0.000144754	0.000922212	HXK3
ncbi_102614381	878	470	591	3705	1616	1528	13.46	8.77	10.14	53.53	27.78	24.94	10.79	35.4167	1.71473	2.91e-08	4.98e-07	LPAH1
ncbi_107174967	34	9	16	91	54	56	3.14	1.01	1.65	7.92	5.6	5.51	1.93333	6.34333	1.71415	0.00072527	0.00375371	-
ncbi_102614318	819	740	796	3070	3349	1772	39.66	43.45	43.18	140.27	182.2	91.51	42.0967	137.993	1.71282	9.53e-11	2.74e-09	Y5848
ncbi_102625420	819	740	796	3070	3349	1772	39.66	43.45	43.18	140.27	182.2	91.51	42.0967	137.993	1.71282	9.53e-11	2.74e-09	Y5848
ncbi_102625040	49	38	20	134	90	138	0.55	0.49	0.24	1.41	1.13	1.65	0.426667	1.39667	1.71081	1.4e-05	0.000118293	CSLD3
ncbi_102617131	7	12	31	79	43	57	0.15	0.32	0.75	1.62	1.05	1.32	0.406667	1.33	1.70951	0.00458761	0.0178314	DDPS2
ncbi_102620438	334	141	159	975	714	488	2.92	1.53	1.56	8.05	7.01	4.55	2.00333	6.53667	1.70615	1.6e-07	2.3e-06	FANCJ
ncbi_102618573	15	28	31	77	110	72	1.14	2.57	2.63	5.5	9.36	5.82	2.11333	6.89333	1.70568	0.000277599	0.00163939	SBP1
ncbi_102614169	44	18	32	129	123	62	1.4	0.68	1.14	3.92	4.46	2.11	1.07333	3.49667	1.70388	0.000155663	0.00098415	HYES
ncbi_102617766	361	182	144	796	719	806	6.81	4.16	3.04	14.16	15.23	16.21	4.67	15.2	1.70258	4.16e-09	8.56e-08	-
ncbi_102609477	956	328	313	2350	1877	1143	18.92	7.88	6.94	43.89	41.74	24.13	11.2467	36.5867	1.70182	9.38e-06	8.35e-05	FEI1
ncbi_102628193	564	175	184	1155	1249	659	8.26	3.11	3.02	15.96	20.55	10.29	4.79667	15.6	1.70144	2.94e-05	0.000228248	Y1680
ncbi_102617316	334	288	219	782	1130	950	7.81	8.17	5.74	17.25	29.68	23.69	7.24	23.54	1.70105	1.31e-10	3.67e-09	-
ncbi_102624575	45	13	17	116	92	43	1.02	0.36	0.43	2.49	2.35	1.04	0.603333	1.96	1.69983	0.00205038	0.00908217	RMI1
ncbi_102613460	176	68	65	488	367	188	2.97	1.39	1.23	7.78	6.97	3.39	1.86333	6.04667	1.69825	6.09e-05	0.000430739	ARIA
ncbi_102625389	1141	834	720	3493	3462	2260	34.4	30.49	24.34	99.39	117.29	72.69	29.7433	96.4567	1.69731	7.43e-13	2.97e-11	GIF1
ncbi_102622360	20	12	7	70	46	19	0.49	0.35	0.19	1.6	1.25	0.49	0.343333	1.11333	1.6972	0.00796608	0.0281918	DTX1
ncbi_102630875	165	84	106	503	345	363	2.44	1.5	1.75	7	5.71	5.7	1.89667	6.13667	1.69399	9.21e-12	3.07e-10	PRR37
ncbi_102607058	121	94	79	363	396	256	3.54	3.26	2.56	9.78	12.79	7.7	3.12	10.09	1.69331	1.55e-09	3.48e-08	AXEP
ncbi_102618274	1230	577	493	3922	2091	1470	44.58	24.08	19.33	137.61	88.99	57.88	29.33	94.8267	1.69292	7.5e-06	6.87e-05	MIOX1
ncbi_102608284	33	28	20	125	76	80	1.2	1.23	0.81	4.27	3.09	3.09	1.08	3.48333	1.68944	6.44e-06	6.01e-05	CCR1
ncbi_102611303	703	378	390	2421	1622	983	28.51	18.6	17.73	92.67	73.91	42.53	21.6133	69.7033	1.68931	6.8e-08	1.07e-06	SELH
ncbi_102610882	113	41	33	258	160	202	3.16	1.38	1.02	6.83	5.05	6.04	1.85333	5.97333	1.68841	5.31e-05	0.000383531	RLC1
ncbi_102624627	145	60	90	460	338	198	2.48	1.24	1.72	7.42	6.49	3.61	1.81333	5.84	1.68732	3.43e-06	3.45e-05	ORTH2
ncbi_102631385	212	76	78	333	266	594	3.98	1.72	1.65	5.98	5.66	12.03	2.45	7.89	1.68724	6.84e-05	0.000475488	Y1491
ncbi_102621045	56	38	29	140	154	115	1.19	0.99	0.68	2.84	3.81	2.56	0.953333	3.07	1.68719	1.43e-06	1.58e-05	Y3126
ncbi_102626501	170	102	132	425	329	608	4.19	3.05	3.65	9.91	9.14	16.01	3.63	11.6867	1.68682	1.66e-09	3.71e-08	C82G1
ncbi_102607420	365	224	291	993	1180	794	6.05	4.49	5.37	15.45	21.81	13.94	5.30333	17.0667	1.68621	4.37e-12	1.56e-10	CCR12
ncbi_102613092	65	27	26	183	113	101	1.36	0.69	0.61	3.63	2.67	2.26	0.886667	2.85333	1.68618	3.95e-05	0.000295253	D6KL2
ncbi_102621493	47	37	43	198	84	160	2.66	2.54	2.7	10.5	5.3	9.61	2.63333	8.47	1.68547	1.91e-06	2.06e-05	-
XLOC_026617	94	60	27	315	109	201	10.57	8.12	3.45	33.37	13.7	24.05	7.38	23.7067	1.6836	0.000264814	0.00156968	-
ncbi_102626131	5474	2173	1821	10467	9492	11248	100.76	48.54	37.57	181.84	196.32	220.9	62.29	199.687	1.68067	2.15e-07	2.96e-06	HTH
ncbi_102612425	82	115	105	363	341	339	2.42	4.12	3.47	10.1	11.3	10.67	3.33667	10.69	1.67978	1.37e-10	3.81e-09	GATLA
ncbi_102616570	273	142	153	861	521	539	10.64	6.7	6.71	31.64	22.81	22.54	8.01667	25.6633	1.67863	1.7e-10	4.63e-09	DEFA
ncbi_102623138	48	32	32	187	101	96	0.82	0.66	0.61	3.01	1.93	1.74	0.696667	2.22667	1.67635	3.44e-06	3.45e-05	-
ncbi_102622709	574	235	306	1587	1350	772	13.45	6.68	8.04	35.11	35.55	19.31	9.39	29.99	1.67528	3.24e-07	4.24e-06	IST1L
ncbi_102630537	393	122	151	939	739	517	6.04	2.27	2.6	13.61	12.76	8.47	3.63667	11.6133	1.67509	7.99e-06	7.24e-05	P4KG2
ncbi_102629587	9100	9860	12935	35701	32944	40125	205.19	269.77	326.93	759.74	834.64	965.25	267.297	853.21	1.67446	2.25e-15	1.31e-13	CAX1
ncbi_102621896	454	121	244	1303	949	462	9.2	2.98	5.54	24.93	21.61	9.99	5.90667	18.8433	1.67364	8.27e-05	0.000561395	MCMBP
ncbi_102615697	71	41	50	210	126	210	4.45	3.12	3.51	12.41	8.87	14.03	3.69333	11.77	1.67212	4.08e-08	6.78e-07	CYB5B
ncbi_102623230	56	10	14	85	90	82	1.57	0.34	0.45	2.23	2.84	2.45	0.786667	2.50667	1.67195	0.00343677	0.0139818	VEP1
ncbi_107177560	33	26	17	101	65	92	3.36	3.21	1.94	9.69	7.43	9.98	2.83667	9.03333	1.67106	1.58e-05	0.000132167	-
ncbi_102619360	578	253	253	1429	1236	921	17.43	9.26	8.55	40.68	41.89	29.63	11.7467	37.4	1.67079	2.79e-08	4.82e-07	RL7A
ncbi_102615570	16	9	12	42	50	39	0.36	0.26	0.32	0.86	1.23	0.9	0.313333	0.996667	1.66941	0.000455145	0.00252233	GLGL2
ncbi_102609703	155	93	127	508	507	239	3.45	2.52	3.17	10.69	12.7	5.68	3.04667	9.69	1.66927	6.33e-07	7.67e-06	-
ncbi_102620909	621	346	361	1568	1695	1132	13.58	9.18	8.85	32.36	41.65	26.41	10.5367	33.4733	1.66759	8.19e-11	2.38e-09	F3PH
ncbi_102614906	133	37	66	338	241	197	4.47	1.51	2.48	10.71	9.09	7.06	2.82	8.95333	1.66673	2.23e-05	0.000178741	-
ncbi_102613661	681	635	487	846	1899	3195	21.95	24.83	17.59	25.73	68.77	109.87	21.4567	68.1233	1.66672	6.5e-05	0.000455178	BCB1
ncbi_102626694	219	63	33	357	356	298	20.03	6.99	3.38	30.81	36.58	29.07	10.1333	32.1533	1.66586	0.00117873	0.00567941	GASA6
ncbi_102627207	128	101	151	226	478	561	1.65	1.6	2.13	2.69	6.8	7.55	1.79333	5.68	1.66325	1.16e-05	0.000100289	MANA
ncbi_102631158	5162	3766	3562	20260	13315	8747	89.03	78.82	68.87	329.8	258.04	160.96	78.9067	249.6	1.6614	3.36e-10	8.57e-09	SEOB
XLOC_009084	60	80	92	282	244	264	3.64	5.89	6.26	16.15	16.63	17.09	5.26333	16.6233	1.65916	2.36e-09	5.08e-08	AGP16
ncbi_102617918	2653	1898	2194	9089	7726	5786	186.38	161.88	173.12	602.85	609.2	433.43	173.793	548.493	1.6581	2.02e-18	1.73e-16	RL362
ncbi_102618566	690	205	230	1732	1238	697	5.89	2.12	2.2	13.96	11.88	6.35	3.40333	10.73	1.65663	7.65e-05	0.000524745	DPOLA
ncbi_102619451	21	11	14	41	50	59	2.85	1.81	2.13	5.25	7.62	8.53	2.26333	7.13333	1.65613	0.000630303	0.00333698	-
ncbi_102619305	57	32	17	80	198	60	3.25	2.21	1.09	4.31	12.68	3.65	2.18333	6.88	1.65588	0.00486894	0.0187106	SAU72
ncbi_102626751	379	197	226	1015	927	698	8.01	5.05	5.35	20.25	22.01	15.75	6.13667	19.3367	1.65581	3.34e-11	1.02e-09	PUX8
ncbi_102630212	102	66	108	536	189	221	2.37	1.86	2.82	11.77	4.94	5.48	2.35	7.39667	1.65421	1.31e-05	0.000111543	ALKB5
ncbi_102611374	1004	375	381	2445	2273	992	19.83	8.99	8.44	45.58	50.45	20.91	12.42	38.98	1.65007	3.08e-05	0.00023732	AIL5
ncbi_102622926	3579	2423	2581	11903	9589	7058	77.86	63.96	62.94	244.4	234.4	163.82	68.2533	214.207	1.65003	1.36e-15	8.28e-14	ASO
ncbi_102627629	57	28	29	88	147	132	1.85	1.12	1.06	2.7	5.36	4.57	1.34333	4.21	1.648	6.18e-05	0.000435977	C83B1
ncbi_102623140	26	19	8	22	51	97	1.17	1.04	0.41	0.94	2.59	4.68	0.873333	2.73667	1.64782	0.015528	0.0489002	GSTX6
ncbi_102610782	177	75	68	465	365	214	3.74	1.92	1.61	9.28	8.67	4.83	2.42333	7.59333	1.64774	2.14e-05	0.000172779	DPOE2
ncbi_102617797	124	104	126	281	356	526	1.59	1.62	1.82	3.41	5.14	7.21	1.67667	5.25333	1.64764	7.99e-08	1.23e-06	HSP7C
ncbi_102619361	263	175	133	273	591	967	8.43	6.81	4.78	8.26	21.29	33.04	6.67333	20.8633	1.64449	0.000174423	0.00108681	DNAJ1
ncbi_102607871	154	128	151	649	396	408	6.77	6.83	7.44	26.94	19.57	19.14	7.01333	21.8833	1.64166	2.55e-13	1.09e-11	MYB44
ncbi_102615153	11	6	13	40	21	38	0.25	0.17	0.33	0.87	0.54	0.93	0.25	0.78	1.64155	0.00550563	0.0206888	IST1L
ncbi_102615934	72	39	53	159	203	167	2.08	1.39	1.7	4.38	6.65	5.1	1.72333	5.37667	1.64151	2.45e-07	3.31e-06	MDHC
ncbi_102618537	29	11	21	45	56	96	0.58	0.28	0.49	0.87	1.27	2.07	0.45	1.40333	1.64086	0.00142045	0.0066607	CRK14
ncbi_102618282	189	133	143	602	543	388	12.29	10.49	10.42	36.93	39.66	26.91	11.0667	34.5	1.64038	4.45e-12	1.58e-10	TIM9
ncbi_102607242	30	19	20	68	46	111	1.26	0.97	0.94	2.7	2.18	4.99	1.05667	3.29	1.63857	0.000467395	0.00257682	CML19
ncbi_102616157	70	11	23	171	91	72	1.66	0.32	0.61	3.82	2.42	1.82	0.863333	2.68667	1.63783	0.00484242	0.0186279	EXO1
ncbi_102607474	382	271	284	1203	1014	870	11.27	9.7	9.39	33.49	33.6	27.38	10.12	31.49	1.63768	4.99e-19	4.54e-17	HAT3
ncbi_102609963	26	13	10	84	32	47	0.97	0.59	0.42	2.95	1.34	1.87	0.66	2.05333	1.63743	0.0026128	0.0110972	MND1
ncbi_102609514	59	25	26	173	111	75	1.9	0.98	0.94	5.27	4.03	2.58	1.27333	3.96	1.63689	0.000189414	0.00116884	GDL15
ncbi_102611275	124	70	44	318	252	204	2.23	1.51	0.88	5.39	5.08	3.89	1.54	4.78667	1.63609	4.17e-06	4.11e-05	S38A1
ncbi_102628590	295	264	313	1380	620	932	6	6.51	7.03	26.34	14.21	20.14	6.51333	20.23	1.63503	7.71e-11	2.25e-09	TPPA
ncbi_102627767	29	39	94	264	92	198	0.78	1.28	2.84	6.72	2.79	5.7	1.63333	5.07	1.63417	0.00137838	0.00649467	PUB22
ncbi_102608840	325	144	174	886	789	405	9.91	5.33	5.95	25.49	27.02	13.17	7.06333	21.8933	1.63207	2.17e-06	2.3e-05	BUB32
ncbi_102609862	16	17	9	35	55	48	0.68	0.9	0.43	1.42	2.66	2.15	0.67	2.07667	1.63204	0.00200857	0.0089231	ADT1
ncbi_102631215	127	117	129	375	478	366	3.24	3.62	3.69	9.03	13.7	9.96	3.51667	10.8967	1.63161	1.51e-10	4.14e-09	-
ncbi_102626347	1019	545	417	3000	2050	1424	23.74	15.41	10.89	65.97	53.67	35.4	16.68	51.68	1.63149	3.6e-07	4.67e-06	FAD3E
ncbi_102620906	60	21	33	118	116	128	1.7	0.72	1.05	3.16	3.7	3.88	1.15667	3.58	1.62999	2.07e-05	0.000167657	NOL9
ncbi_102624453	1975	602	631	4220	4132	1813	81.33	30.08	29.13	164.03	191.2	79.64	46.8467	144.957	1.6296	0.0104291	0.0353528	AGP30
ncbi_102625440	35	12	19	63	72	76	2.47	1.04	1.52	4.17	5.67	5.72	1.67667	5.18667	1.62921	0.000315013	0.00183375	DNJ16
ncbi_102617215	16	9	5	48	31	20	0.32	0.22	0.11	0.9	0.69	0.42	0.216667	0.67	1.62868	0.0108353	0.0364867	-
ncbi_102623754	27	34	30	177	57	79	0.55	0.84	0.68	3.39	1.3	1.71	0.69	2.13333	1.62844	0.000453129	0.00251327	TBL27
ncbi_102607705	226	209	282	1280	368	738	4.54	5.09	6.37	24.88	8.43	16.13	5.33333	16.48	1.62761	7.72e-06	7.04e-05	RUTD
ncbi_102625014	1476	1908	2516	4679	6212	8455	34.05	53.42	65.07	101.89	161.04	208.12	50.8467	157.017	1.62669	1.86e-07	2.61e-06	TDT
ncbi_102613096	1339	471	447	2823	2330	2026	25.8	11.01	9.66	51.35	50.45	41.66	15.49	47.82	1.62628	2.2e-06	2.33e-05	JP650
ncbi_102613988	96	26	37	261	143	108	2.88	0.95	1.24	7.38	4.82	3.45	1.69	5.21667	1.62611	0.000607633	0.00322765	-
ncbi_102630593	528	322	357	1577	1303	1048	9.83	7.27	7.45	27.71	27.26	20.81	8.18333	25.26	1.62609	1.15e-14	6.13e-13	COBL7
XLOC_023265	19	7	18	67	36	30	0.94	0.42	0.99	3.22	2.34	1.69	0.783333	2.41667	1.62532	0.00737607	0.026474	FH13
ncbi_102613703	359	138	163	886	755	470	3.47	1.62	1.76	8.07	8.19	4.84	2.28333	7.03333	1.62307	2.29e-06	2.41e-05	CNDD3
ncbi_102621078	87	34	37	189	115	202	3.12	1.47	1.49	6.4	4.62	7.7	2.02667	6.24	1.62244	2.82e-05	0.00022073	-
ncbi_102614385	1449	569	587	3524	3019	1775	40.66	19.37	18.46	93.32	95.18	53.14	26.1633	80.5467	1.62228	2.39e-06	2.5e-05	ACT
ncbi_102618359	414	174	231	1469	504	717	14.07	7.17	8.8	47.1	19.24	25.99	10.0133	30.7767	1.61991	7.86e-06	7.15e-05	ANXD2
ncbi_102608107	8	9	7	43	20	18	0.39	0.54	0.39	2	1.11	0.94	0.44	1.35	1.61738	0.0131053	0.0426621	-
ncbi_102615329	68	104	87	310	201	352	1.59	2.95	2.28	6.85	5.28	8.79	2.27333	6.97333	1.61704	3.92e-07	5.04e-06	-
ncbi_102609278	32	27	12	125	68	43	1.19	1.22	0.5	4.38	2.84	1.7	0.97	2.97333	1.61602	0.00217067	0.0095097	DEFA
ncbi_102613266	116	28	29	280	149	119	2.58	0.75	0.72	5.87	3.72	2.82	1.35	4.13667	1.61551	0.00206053	0.00911993	PRI1
ncbi_102610340	19	13	31	113	18	79	0.31	0.25	0.56	1.73	0.33	1.37	0.373333	1.14333	1.61471	0.013606	0.0439375	BAMS
ncbi_102627293	3967	4360	4508	16739	12285	13331	66.75	89.02	85.03	265.83	232.27	239.32	80.2667	245.807	1.61465	1.62e-21	1.96e-19	C3H29
ncbi_102612527	210	147	133	721	532	342	10.87	9.23	7.72	35.22	30.94	18.89	9.27333	28.35	1.61219	2.85e-08	4.91e-07	MLP43
XLOC_021156	47	49	65	215	113	204	1.42	1.78	2.18	6.11	3.79	6.54	1.79333	5.48	1.61153	1.29e-06	1.45e-05	-
ncbi_102606783	48	18	41	140	128	82	1.5	0.69	1.45	3.99	4.39	2.74	1.21333	3.70667	1.61115	6.48e-05	0.000453879	Y5625
ncbi_107174224	501	370	412	2843	514	983	14.08	12.61	12.96	75.4	16.24	29.48	13.2167	40.3733	1.61104	0.000286689	0.00168596	OPR2
ncbi_102611690	682	255	296	1285	1458	1111	11.54	5.23	5.65	20.59	27.77	20.1	7.47333	22.82	1.61048	4.67e-07	5.86e-06	U503A
ncbi_102621846	347	191	81	515	463	970	11.57	7.73	3.03	16.2	17.34	34.5	7.44333	22.68	1.6074	0.000360859	0.00206714	XTH2
ncbi_102624821	102	86	60	387	136	294	3.36	3.52	2.22	12.21	5.07	10.43	3.03333	9.23667	1.60647	1.33e-05	0.000113359	YAI5
ncbi_102623053	108	53	41	226	301	106	2.53	1.51	1.08	5	7.93	2.65	1.70667	5.19333	1.60548	0.000566217	0.00303427	BLH11
ncbi_102618067	78	32	21	191	150	74	2.41	1.2	0.73	5.56	5.2	2.44	1.44667	4.4	1.60477	0.00148658	0.00692728	HPT1
ncbi_102624914	13	12	7	51	25	30	0.29	0.33	0.18	1.08	0.63	0.72	0.266667	0.81	1.60288	0.00476633	0.0183699	-
ncbi_102606778	16	12	9	42	43	35	0.11	0.1	0.07	0.27	0.33	0.25	0.0933333	0.283333	1.60204	0.00142929	0.00669483	PDR3
ncbi_102621440	28	11	6	70	39	34	0.35	0.17	0.08	0.82	0.55	0.45	0.2	0.606667	1.6009	0.00910022	0.0315696	-
ncbi_102615826	394	319	344	1732	916	820	10.26	10.08	10.04	42.57	26.8	22.78	10.1267	30.7167	1.60086	4.73e-10	1.17e-08	COR2
ncbi_102630049	179	164	149	818	325	482	4.89	5.44	4.57	21.11	9.98	14.06	4.96667	15.05	1.59941	5.39e-08	8.68e-07	ANMT
ncbi_102622585	20	25	64	120	121	113	1.09	1.65	3.91	6.17	7.41	6.57	2.21667	6.71667	1.59935	0.000863975	0.0043706	-
ncbi_102626932	41	22	22	141	71	62	0.95	0.62	0.57	3.09	1.85	1.54	0.713333	2.16	1.59838	0.000286874	0.00168621	-
ncbi_102612876	7	16	11	34	42	35	0.14	0.38	0.24	0.63	0.93	0.74	0.253333	0.766667	1.59756	0.00587139	0.021847	ERDL7
ncbi_102630828	16	7	10	45	25	35	0.18	0.1	0.13	0.49	0.32	0.43	0.136667	0.413333	1.59664	0.00423669	0.0166787	Y3475
ncbi_102616612	86	81	89	256	235	334	7.71	8.71	8.86	21.32	23.28	31.75	8.42667	25.45	1.59463	5.08e-10	1.25e-08	-
ncbi_102616337	1397	792	846	4826	2036	2981	28.08	19.23	18.83	90.61	45.61	63.28	22.0467	66.5	1.59279	4.53e-09	9.25e-08	Y5262
ncbi_102623147	1104	555	559	2827	2583	1583	52.71	32.34	29.96	127.22	138.44	80.59	38.3367	115.417	1.59005	3.88e-08	6.49e-07	NLTL5
ncbi_102626087	35	21	10	72	62	73	1.6	1.17	0.51	3.11	3.19	3.57	1.09333	3.29	1.58935	0.000841561	0.00427557	TM136
ncbi_102609709	147	129	106	527	238	465	2.36	2.48	1.97	8	4.45	8.04	2.27	6.83	1.58919	7.24e-08	1.13e-06	SKOR
ncbi_102611481	81	98	136	268	404	331	3.69	5.42	6.95	11.53	20.69	16.1	5.35333	16.1067	1.58915	2.28e-06	2.4e-05	Y4276
ncbi_102628263	19	24	11	38	80	53	0.88	1.35	0.57	1.66	4.15	2.61	0.933333	2.80667	1.58839	0.00403583	0.0160231	AHL16
ncbi_102622362	817	321	392	1945	1893	919	37.97	18.1	20.42	85.3	98.84	45.56	25.4967	76.5667	1.58641	7.98e-06	7.24e-05	YAB1
ncbi_102631381	120	49	42	318	220	126	2.62	1.3	1.03	6.54	5.39	2.93	1.65	4.95333	1.58593	0.000273635	0.00161683	ABI5
ncbi_102613804	17	12	12	37	42	48	0.5	0.42	0.4	1.02	1.41	1.53	0.44	1.32	1.58496	0.00142454	0.00667657	ROMT
ncbi_102611271	10	11	12	19	39	44	0.75	0.99	1.04	1.34	3.4	3.58	0.926667	2.77333	1.5815	0.0113673	0.0379815	TMVRN
ncbi_102614064	328	206	312	998	679	1004	2.91	2.21	3.1	8.35	6.76	9.49	2.74	8.2	1.58145	5.91e-14	2.78e-12	AB34G
ncbi_102620320	44	22	40	123	110	99	1.14	0.69	1.16	3	3.19	2.74	0.996667	2.97667	1.57851	4.48e-06	4.37e-05	CSE
XLOC_000281	233	126	167	613	640	387	12.76	8.37	10.25	31.68	39.37	22.61	10.46	31.22	1.57759	2.68e-08	4.65e-07	-
ncbi_102615356	165	94	116	424	541	199	5.17	3.58	4.08	12.55	19.06	6.66	4.27667	12.7567	1.57669	4.18e-05	0.000310605	DOF34
ncbi_102624810	987	768	1991	6096	3026	3021	25.76	24.33	58.26	150.19	88.75	84.13	36.1167	107.69	1.57615	1.48e-05	0.000124687	HST
ncbi_102611986	2601	1968	3276	11225	5228	8765	57.29	52.6	80.88	233.33	129.38	205.96	63.59	189.557	1.57576	1.06e-09	2.46e-08	FAD3C
ncbi_102608665	722	460	507	1916	1860	1509	16.11	12.45	12.68	40.35	46.63	35.92	13.7467	40.9667	1.57537	3.97e-16	2.57e-14	CDPK
XLOC_000720	15	8	17	38	47	38	0.44	0.28	0.56	1.06	1.56	1.19	0.426667	1.27	1.57365	0.00284396	0.0119163	TBC1D13
ncbi_102625520	1074	404	467	2115	1977	1870	14.68	6.7	7.15	27.28	30.36	27.26	9.51	28.3	1.57328	1.21e-07	1.8e-06	TTL1
ncbi_102613031	94	35	45	246	172	123	2.27	1.03	1.22	5.61	4.67	3.17	1.50667	4.48333	1.57321	6.03e-05	0.000427532	-
ncbi_102614575	850	840	778	3472	2028	2435	30.5	36.58	31.3	117.6	81.78	93.23	32.7933	97.5367	1.57254	9.45e-17	6.67e-15	NAC2
ncbi_102617119	47	45	20	109	127	113	0.55	0.64	0.26	1.21	1.68	1.42	0.483333	1.43667	1.57163	0.000101922	0.000675154	STB5L
ncbi_102629459	228	97	180	508	608	433	5.55	2.88	4.9	11.71	16.66	11.24	4.44333	13.2033	1.57119	2.24e-07	3.06e-06	-
ncbi_102609348	125	45	108	322	267	273	2.8	1.22	2.72	6.8	6.69	6.53	2.24667	6.67333	1.57062	1.27e-06	1.43e-05	F3PH
ncbi_102607543	125	85	74	280	277	324	1.45	1.2	0.96	3.07	3.62	4.02	1.20333	3.57	1.56889	7.96e-10	1.89e-08	Y1743
ncbi_102628813	566	347	613	1707	1575	1510	9.34	7.04	11.44	26.66	29.2	26.64	9.27333	27.5	1.56827	1.47e-13	6.54e-12	LACS9
ncbi_102610041	47	36	22	161	103	66	0.65	0.65	0.37	2.21	1.7	1.04	0.556667	1.65	1.56758	0.000361472	0.00206925	POP1
ncbi_102608893	399	287	172	975	905	800	9.48	8.27	4.61	21.85	24.14	20.27	7.45333	22.0867	1.56722	1.66e-08	3.03e-07	-
ncbi_102618736	193	55	90	516	282	247	2.17	0.75	1.13	5.47	3.56	2.96	1.35	3.99667	1.56584	0.000109628	0.000720651	RTEL1
ncbi_102616854	135	76	35	81	242	411	7.61	5.2	2.21	4.31	15.32	24.7	5.00667	14.7767	1.5614	0.00821739	0.0289145	DIR3
ncbi_102630591	6020	3403	3494	18215	14797	7167	408.08	279.91	265.49	1165.35	1127.04	518.32	317.827	936.903	1.55966	8.55e-07	1.01e-05	H4
ncbi_102613393	1487	491	415	3064	2723	1459	29.33	11.75	9.18	57.04	60.35	30.7	16.7533	49.3633	1.55899	0.00016764	0.00105097	EA6
ncbi_102624126	1934	855	954	5436	4137	1960	115.03	61.71	63.6	305.16	276.48	124.38	80.1133	235.34	1.55463	1.39e-05	0.000117635	H2B4
ncbi_102622391	109	42	42	218	218	147	4.2	1.96	1.81	7.93	9.44	6.04	2.65667	7.80333	1.55447	7.43e-05	0.000510686	LBD1
ncbi_102625707	1700	603	529	3679	3303	1589	43.73	18.82	15.25	89.33	95.48	43.61	25.9333	76.14	1.55385	0.00013371	0.000859184	LYM1
ncbi_102610436	262	101	103	593	451	372	6.78	3.16	2.97	14.48	13.12	10.27	4.30333	12.6233	1.55257	6.06e-06	5.69e-05	CCD61
ncbi_102614895	35	30	31	106	86	107	2.2	2.29	2.19	6.3	6.09	7.19	2.22667	6.52667	1.55146	1.43e-06	1.59e-05	BL1S1
ncbi_102618757	218	40	48	425	288	202	2.47	0.55	0.61	4.54	3.66	2.44	1.21	3.54667	1.55146	0.00356965	0.0144463	TIM
ncbi_107177770	992	615	680	2761	2360	1936	43.9	33.03	33.73	115.32	117.35	91.41	36.8867	108.027	1.55022	1.93e-15	1.14e-13	AIR12
ncbi_102627855	329	145	131	536	707	570	12.39	6.63	5.53	19.05	29.92	22.9	8.18333	23.9567	1.54967	3.58e-06	3.58e-05	OPF13
ncbi_102619324	161	113	121	364	407	435	3.98	3.44	3.37	8.57	11.32	11.67	3.59667	10.52	1.5484	1.42e-11	4.61e-10	SPL6
ncbi_102620668	1326	634	1225	3761	2198	3851	39	22.63	40.39	104.4	72.64	120.84	34.0067	99.2933	1.54588	9.62e-09	1.85e-07	MTDH
ncbi_102625497	54	34	34	141	143	89	1.14	0.87	0.81	2.81	3.4	2.01	0.94	2.74	1.54344	1.7e-05	0.000141741	TPX2
ncbi_102613154	70	28	26	187	80	114	2.68	1.3	1.12	6.76	3.44	4.66	1.7	4.95333	1.54286	0.000521354	0.00282768	RAB7
ncbi_102615769	247	79	75	585	384	245	5.96	2.31	2.03	13.31	10.4	6.3	3.43333	10.0033	1.5428	0.00043414	0.00242229	NAT1
ncbi_102619291	308	126	158	927	462	446	3.04	1.59	1.82	8.74	5.33	4.71	2.15	6.26	1.54183	4.75e-06	4.61e-05	FANCM
ncbi_102620423	1103	586	770	3202	2888	1429	64.69	41.7	50.63	177.26	190.35	89.43	52.34	152.347	1.54137	4.86e-07	6.07e-06	H2AX
ncbi_102613864	41	55	43	70	86	273	0.66	1.08	0.78	1.07	1.56	4.7	0.84	2.44333	1.54039	0.00532484	0.0201583	POT5
ncbi_102620110	188	94	116	549	340	333	2.2	1.34	1.52	6.07	4.48	4.16	1.68667	4.90333	1.53959	2.2e-08	3.89e-07	ATK4
ncbi_102611136	191	84	152	606	485	215	3.45	1.83	3.09	10.32	9.85	4.14	2.79	8.10333	1.53825	7.64e-05	0.000524476	BAMS
ncbi_102624446	115	64	121	357	312	251	1.01	0.68	1.19	2.95	3.07	2.34	0.96	2.78667	1.53743	4.26e-08	7.04e-07	MYO11
ncbi_102616993	260	145	106	496	646	390	9.21	6.24	4.21	16.59	25.72	14.75	6.55333	19.02	1.53722	7.57e-06	6.93e-05	ZHD11
ncbi_102607798	177	134	200	574	498	495	4.4	4.06	5.67	13.63	14	13.33	4.71	13.6533	1.53545	6.63e-14	3.1e-12	SPL4
ncbi_102629485	34	39	41	94	91	164	0.59	0.82	0.8	1.55	1.79	3.06	0.736667	2.13333	1.53403	0.000103482	0.000683778	Y1670
ncbi_102623377	44	43	17	123	124	75	0.73	0.86	0.32	1.92	2.3	1.31	0.636667	1.84333	1.53371	0.000645696	0.00341122	H2B2
XLOC_001306	13	7	22	43	38	47	0.85	0.56	1.62	2.67	2.81	3.29	1.01	2.92333	1.53326	0.00513704	0.0195298	-
ncbi_107174767	21	18	13	39	45	74	0.31	0.32	0.21	0.54	0.74	1.15	0.28	0.81	1.5325	0.00229994	0.00997842	R13L1
ncbi_102606981	57	36	30	120	153	97	0.84	0.65	0.5	1.67	2.54	1.53	0.663333	1.91333	1.52828	5.06e-05	0.000367261	PMA9
ncbi_102613488	40	18	9	54	72	71	2.2	1.2	0.56	2.8	4.45	4.17	1.32	3.80667	1.52799	0.0050211	0.0191736	CVIF2
ncbi_102627943	58	47	52	97	128	249	0.87	0.86	0.87	1.37	2.15	3.97	0.866667	2.49667	1.52645	0.000286881	0.00168621	CHX18
ncbi_102609966	164	97	133	851	158	244	4.05	2.9	3.68	19.82	4.38	6.42	3.54333	10.2067	1.52633	0.00193948	0.00867147	PLA14
ncbi_102621695	94	21	28	219	127	80	2.34	0.63	0.78	5.13	3.55	2.12	1.25	3.6	1.52607	0.00503266	0.019208	BUB33
ncbi_102610149	671	272	379	1496	1284	1171	7.65	3.76	4.84	16.09	16.44	14.23	5.41667	15.5867	1.52484	9.06e-09	1.75e-07	-
ncbi_102622514	619	539	571	2183	1803	1428	18.51	19.52	19.18	60.6	59.13	44.84	19.07	54.8567	1.52436	9.8e-17	6.91e-15	ROC5
ncbi_102610012	71	34	36	183	144	92	1.91	1.11	1.06	4.61	4.46	2.66	1.36	3.91	1.52356	0.000101188	0.000670594	FTZ21
ncbi_102620222	600	235	228	1266	1113	781	9.72	4.62	4.14	19.35	20.25	13.49	6.16	17.6967	1.52248	6.78e-06	6.3e-05	NIK2
ncbi_102616658	252	223	304	1135	563	728	13.8	14.82	18.66	58.65	34.64	42.52	15.76	45.27	1.52229	1.21e-09	2.78e-08	-
ncbi_102625934	119	65	66	304	285	163	3.44	2.28	2.14	8.29	9.25	5.03	2.62	7.52333	1.52181	7.33e-06	6.75e-05	SGO1
ncbi_102607567	751	525	586	1377	1818	2375	5.74	4.87	5.02	9.93	15.58	19.32	5.21	14.9433	1.52015	2.55e-09	5.44e-08	AB9C
ncbi_102610685	315	262	232	949	632	885	6.35	6.45	5.28	18.22	14.3	19.19	6.02667	17.2367	1.51605	1.56e-15	9.42e-14	PTR53
ncbi_102620152	2540	1278	1066	5723	4720	4136	29.2	17.83	13.74	62.09	60.97	50.73	20.2567	57.93	1.51591	2.69e-08	4.66e-07	ERECT
ncbi_102618995	79	46	31	212	132	127	1.85	1.3	0.81	4.68	3.47	3.17	1.32	3.77333	1.5153	4.62e-05	0.000339112	C81D1
ncbi_102622811	283	75	84	566	473	255	6	1.93	2	11.32	11.26	5.77	3.31	9.45	1.51348	0.000967554	0.00481627	E133
ncbi_102616798	332	151	170	795	617	535	6.99	3.86	4.01	15.8	14.6	12.02	4.95333	14.14	1.51331	4.5e-08	7.41e-07	RETIC
ncbi_107175663	71	51	44	224	197	81	3.57	3.11	2.48	10.62	11.12	4.34	3.05333	8.69333	1.50952	0.000309262	0.00180356	ERF99
ncbi_102577970	81	75	63	136	220	295	2	2.24	1.74	3.16	6.09	7.76	1.99333	5.67	1.50817	4.87e-05	0.000354675	GUN1
ncbi_102615781	975	382	394	2081	1951	1116	60.61	28.81	27.45	122.09	136.27	74.01	38.9567	110.79	1.50789	1.47e-05	0.000124025	-
ncbi_102620881	71	30	36	116	118	165	3.26	1.65	1.86	5.03	6.09	8.1	2.25667	6.40667	1.50538	7.68e-05	0.000526094	GTPS
ncbi_102608067	50	29	24	120	113	73	0.97	0.68	0.52	2.19	2.46	1.51	0.723333	2.05333	1.50524	0.00015413	0.000975009	Y1461
ncbi_102614924	309	385	340	1078	1007	1060	8.44	12.76	10.41	27.78	30.9	30.88	10.5367	29.8533	1.50247	6.63e-13	2.67e-11	WRK41
ncbi_102627858	71	44	27	190	130	96	1.73	1.35	0.71	4.52	3.65	2.56	1.26333	3.57667	1.50138	0.000283328	0.00166883	POLAR
ncbi_102629425	78	47	42	221	177	101	2.38	1.74	1.44	6.37	6.08	3.29	1.85333	5.24667	1.50128	6.47e-05	0.000453715	SGO1
ncbi_102611313	76	51	45	138	218	147	2.61	2.13	1.74	4.49	8.44	5.4	2.16	6.11	1.50014	3.1e-05	0.000238473	THO4A
ncbi_102622510	281	99	143	690	524	327	4.36	1.87	2.48	10.09	9.12	5.42	2.90333	8.21	1.49967	3.38e-05	0.000257736	CSCL4
ncbi_102622281	1669	951	1134	4562	3833	2776	94.28	65.19	71.81	243.22	243.29	167.3	77.0933	217.937	1.49923	3.76e-11	1.14e-09	RS23
ncbi_102630105	228	102	134	676	426	286	2.03	1.11	1.34	5.68	4.25	2.72	1.49333	4.21667	1.49757	1.06e-05	9.33e-05	-
ncbi_102624878	229	124	110	522	468	375	4.59	3.01	2.47	9.86	10.54	8.02	3.35667	9.47333	1.49684	9.54e-08	1.45e-06	-
ncbi_102615405	19	15	9	36	46	47	1.17	1.1	0.63	2.06	3.11	3.01	0.966667	2.72667	1.49605	0.00320364	0.0131649	MYB6
ncbi_102615717	1198	705	665	2717	2838	2005	93.17	66.57	57.98	199.46	248.03	166.42	72.5733	204.637	1.49555	9.61e-10	2.24e-08	-
ncbi_102626074	96	138	139	406	351	281	4.72	8.32	7.77	20.77	21.71	16.19	6.93667	19.5567	1.49535	2.31e-06	2.43e-05	-
ncbi_102608185	1270	438	564	2659	2412	1536	17.38	7.27	8.65	34.35	37.1	22.43	11.1	31.2933	1.4953	1.01e-05	8.95e-05	SBT25
ncbi_102625467	359	277	399	1372	540	1234	11.8	11.05	14.7	42.57	19.95	43.28	12.5167	35.2667	1.49445	7.75e-07	9.24e-06	ANXD4
ncbi_102625373	12	13	12	36	54	21	0.19	0.25	0.21	0.53	0.95	0.35	0.216667	0.61	1.49333	0.0119954	0.0396816	-
ncbi_102621461	364	96	83	392	603	532	8.21	2.63	2.1	8.34	15.28	12.8	4.31333	12.14	1.49289	0.00156749	0.00724106	3MG1
ncbi_102610847	84	125	150	518	130	469	2.29	4.13	4.58	13.33	3.98	13.64	3.66667	10.3167	1.49244	0.00118577	0.00570598	U74E2
ncbi_102616301	100	63	52	190	251	186	3.63	2.77	2.11	6.51	10.23	7.2	2.83667	7.98	1.49219	5.36e-06	5.12e-05	-
ncbi_102622059	4716	1693	1569	10216	7040	6024	88.64	38.61	33.06	181.23	148.69	120.8	53.4367	150.24	1.49137	1.83e-05	0.000150527	SKU5
ncbi_102623756	506	362	343	1951	766	964	20.31	17.63	15.43	73.91	34.55	41.28	17.79	49.9133	1.48836	4.55e-07	5.73e-06	AOC3
ncbi_102622865	17	13	15	39	37	57	1.07	0.99	1.06	2.32	2.61	3.82	1.04	2.91667	1.48774	0.00221559	0.00966678	AGP14
ncbi_102609755	830	493	474	1779	2439	1007	15.64	11.27	10.01	31.63	51.63	20.24	12.3067	34.5	1.48716	1.28e-05	0.000109253	MAKR2
ncbi_102627388	1328	1084	898	3845	3430	2440	56.12	55.28	42.46	155.59	164.55	111.12	51.2867	143.753	1.48694	2.4e-11	7.48e-10	MES1
ncbi_102631008	26	12	26	61	71	54	1.02	0.57	1.15	2.27	3.14	2.27	0.913333	2.56	1.48693	0.00102493	0.00505914	-
ncbi_102614008	69	42	62	194	110	208	1.24	0.91	1.24	3.29	2.22	3.99	1.13	3.16667	1.48664	5.04e-06	4.85e-05	PLA16
ncbi_102610839	112	56	88	277	286	187	2.18	1.31	1.9	5.04	6.2	3.86	1.79667	5.03333	1.48619	1.65e-06	1.81e-05	HMCS
ncbi_102617097	390	151	187	881	673	567	4.58	2.15	2.46	9.76	8.88	7.1	3.06333	8.58	1.48588	1.34e-06	1.5e-05	-
ncbi_102618844	17	6	11	52	27	22	1.65	0.76	1.15	4.79	2.93	2.25	1.18667	3.32333	1.48572	0.0157731	0.0495465	-
ncbi_102607292	833	527	390	2203	1642	1331	16.65	12.79	8.74	41.57	36.89	28.39	12.7267	35.6167	1.4847	2.86e-08	4.91e-07	TLP5
ncbi_102620321	1417	654	636	2942	2953	1969	31.23	17.45	15.62	61	72.66	46.1	21.4333	59.92	1.48318	5.19e-07	6.43e-06	ICE1
ncbi_102615076	232	63	77	400	479	176	5.13	1.69	1.91	8.34	11.89	4.15	2.91	8.12667	1.48164	0.00241744	0.0103996	CDC6B
ncbi_102616882	151	60	82	412	251	198	2.86	1.38	1.74	7.36	5.34	4	1.99333	5.56667	1.48163	3.13e-05	0.000240911	CDC23
ncbi_102612267	2164	1602	1354	5628	5556	3894	56.83	51.06	39.86	139.52	163.96	109.12	49.25	137.533	1.48159	3.04e-11	9.36e-10	6HN3M
ncbi_102621827	192	243	289	548	765	831	10.25	15.74	17.29	27.61	45.89	47.33	14.4267	40.2767	1.48121	7.65e-07	9.15e-06	RF12B
ncbi_102613004	109	37	24	222	96	175	7.46	3.07	1.84	14.34	7.38	12.78	4.12333	11.5	1.47975	0.00349814	0.0141981	BH061
ncbi_102629516	1115	816	725	2353	3280	2096	19.9	17.67	14.5	39.58	65.71	39.89	17.3567	48.3933	1.47932	1.07e-08	2.04e-07	ATOX1
ncbi_102611132	608	199	230	1193	1250	521	13.72	5.45	5.82	25.4	31.69	12.54	8.33	23.21	1.47836	0.000410628	0.00230933	UXS2
ncbi_102623770	4945	1694	1845	9252	9101	5914	75.58	31.42	31.61	133.47	156.3	96.44	46.2033	128.737	1.47835	2.1e-05	0.000169842	SBT16
ncbi_102618029	35	37	17	108	61	100	1.19	1.54	0.68	3.44	2.36	3.7	1.13667	3.16667	1.47816	0.000498325	0.00272322	ATHB6
ncbi_102621357	513	396	477	1264	1804	972	11.98	11.22	12.48	27.85	47.33	24.21	11.8933	33.13	1.47799	1.42e-07	2.08e-06	SP13B
ncbi_102623422	147	120	140	366	471	353	3.29	3.26	3.51	7.74	11.85	8.43	3.35333	9.34	1.47783	6.4e-09	1.27e-07	U78D2
ncbi_102609299	387	271	340	904	1125	875	9.01	7.65	8.87	19.86	29.42	21.73	8.51	23.67	1.47583	3.18e-11	9.73e-10	UFOG
ncbi_102620206	642	296	283	1404	1278	847	39.91	22.33	19.72	82.37	89.26	56.17	27.32	75.9333	1.47478	1.79e-06	1.94e-05	RS254
ncbi_102613478	91	66	76	270	184	233	0.98	0.87	0.92	2.76	2.24	2.69	0.923333	2.56333	1.4731	3.8e-10	9.58e-09	RPK2
ncbi_102615061	31	13	23	52	72	67	1.5	0.76	1.25	2.37	3.91	3.46	1.17	3.24667	1.47245	0.00127158	0.00606673	-
ncbi_102630264	308	196	190	879	718	440	4.72	3.64	3.26	12.7	12.35	7.19	3.87333	10.7467	1.47224	2.22e-07	3.06e-06	ICE1
ncbi_102628728	630	409	380	1273	1693	1124	16.78	13.21	11.35	32	50.68	31.94	13.78	38.2067	1.47125	2.14e-08	3.79e-07	IAA27
ncbi_102608882	177	299	382	1439	575	636	5.02	10.28	12.13	38.49	18.31	19.23	9.14333	25.3433	1.47081	0.000152981	0.000968621	GOLS2
ncbi_102621836	2439	822	1007	4816	4600	2752	62.97	25.75	29.14	117.36	133.45	75.81	39.2867	108.873	1.47054	2.73e-05	0.000214487	FLA10
ncbi_102624808	53	29	34	72	110	148	2.19	1.45	1.57	2.81	5.1	6.52	1.73667	4.81	1.46972	0.0005032	0.00274651	ERG1
ncbi_102624425	15	9	30	89	42	35	0.54	0.42	1.28	3.12	1.74	1.34	0.746667	2.06667	1.46877	0.0111131	0.0372935	UBE2A
ncbi_102622492	74	40	34	205	108	121	1.98	1.3	1.02	5.18	3.25	3.46	1.43333	3.96333	1.46734	7.3e-05	0.000502865	TP1A
ncbi_102621614	946	646	812	2374	2991	1586	53.87	44.63	51.83	127.58	191.36	96.35	50.11	138.43	1.46599	6.53e-08	1.03e-06	-
ncbi_102609766	116	35	32	209	154	156	3.2	1.17	0.99	5.44	4.77	4.59	1.78667	4.93333	1.46529	0.00105456	0.00517575	DSEL
ncbi_102629802	94	37	36	132	176	162	1.29	0.62	0.56	1.72	2.72	2.38	0.823333	2.27333	1.46526	0.000289688	0.00170003	-
ncbi_102630124	9298	5285	6340	18424	23338	18155	336.51	232.09	257.2	629.31	949.04	701	275.267	759.783	1.46476	1.1e-10	3.11e-09	TIP11
ncbi_102610742	83	54	71	265	222	121	1.07	0.85	1.03	3.24	3.23	1.67	0.983333	2.71333	1.46431	2.39e-05	0.000190301	ZIP4L
ncbi_102577992	226	219	191	571	601	685	5.72	6.73	5.42	13.65	17.1	18.51	5.95667	16.42	1.46288	4.91e-12	1.72e-10	BH137
ncbi_102612375	740	362	606	2172	1607	1184	12.73	7.56	11.69	35.27	31.07	21.73	10.66	29.3567	1.46148	4.04e-08	6.72e-07	Y1710
ncbi_102607270	38	15	11	57	50	74	1.19	0.57	0.39	1.69	1.76	2.47	0.716667	1.97333	1.46126	0.0050787	0.0193461	-
ncbi_102613796	223	77	66	479	351	214	6.9	2.89	2.29	13.99	12.2	7.07	4.02667	11.0867	1.46117	0.000798153	0.00407536	SCL32
ncbi_102625507	459	246	249	1450	625	733	7.88	5.13	4.79	23.51	12.06	13.43	5.93333	16.3333	1.4609	2.52e-06	2.62e-05	UBP21
ncbi_102618290	209	181	121	326	404	742	5.42	5.69	3.51	7.97	11.76	20.51	4.87333	13.4133	1.46069	6.27e-05	0.000442128	B561P
ncbi_102613240	13	11	17	46	39	35	0.52	0.53	0.76	1.74	1.75	1.49	0.603333	1.66	1.46016	0.00312101	0.0128891	OHP2
ncbi_102609919	38	46	45	126	125	130	1.24	1.82	1.63	3.85	4.54	4.51	1.56333	4.3	1.45971	2.85e-06	2.94e-05	LPP3
ncbi_102627254	210	121	120	497	437	366	3.53	2.47	2.26	7.88	8.25	6.56	2.75333	7.56333	1.45784	4.49e-09	9.19e-08	ZDHC3
ncbi_102624622	103	41	54	213	194	154	4.58	2.19	2.62	8.84	9.73	7.21	3.13	8.59333	1.45706	2.28e-05	0.000181968	PSB7A
ncbi_102630779	134	112	128	334	382	365	3.1	3.15	3.32	7.3	9.94	9.02	3.19	8.75333	1.45628	1.57e-10	4.29e-09	TPT
ncbi_102607118	1108	505	458	2152	1805	1883	32.71	18.28	15.19	60.53	60.89	60.11	22.06	60.51	1.45574	2.41e-07	3.26e-06	-
ncbi_102628445	74	32	51	108	146	192	1.97	1.04	1.52	2.7	4.35	5.35	1.51	4.13333	1.45276	0.000159345	0.00100428	-
ncbi_102608604	17	9	10	32	21	49	0.41	0.26	0.27	0.73	0.57	1.27	0.313333	0.856667	1.45104	0.015279	0.048211	Y3236
ncbi_102618203	1707	626	713	3691	2768	2182	55.95	24.9	26.19	114.17	101.94	76.3	35.68	97.47	1.44984	6.57e-06	6.12e-05	EXPB3
ncbi_102610523	71	44	18	194	123	69	3.15	2.37	0.89	8.12	6.13	3.26	2.13667	5.83667	1.44978	0.00496278	0.0189914	-
ncbi_102624456	147	77	77	358	227	280	1.54	0.98	0.9	3.54	2.67	3.13	1.14	3.11333	1.44943	2.47e-07	3.34e-06	EFR3B
ncbi_102623164	1667	1087	1134	4482	3969	2752	70.63	55.88	53.85	179.22	188.94	124.39	60.12	164.183	1.44939	5.47e-11	1.63e-09	RL15
ncbi_102628194	246	86	60	389	437	264	4	1.7	1.09	5.97	7.99	4.58	2.26333	6.18	1.44916	0.00115982	0.00560762	IQD1
ncbi_102630080	266	244	185	511	448	1043	5.55	6.18	4.33	10.06	10.5	23.22	5.35333	14.5933	1.4468	2.87e-05	0.000223542	INV1
ncbi_102608955	602	448	766	1623	1644	1953	14.07	12.71	20.07	35.81	43.18	48.7	15.6167	42.5633	1.44652	3.59e-10	9.12e-09	CBSX5
ncbi_102623441	56	20	16	115	89	56	0.81	0.35	0.26	1.57	1.44	0.86	0.473333	1.29	1.44644	0.0047759	0.0183973	MSH4
ncbi_102622474	165	91	78	364	156	441	2.68	1.79	1.42	5.57	2.84	7.63	1.96333	5.34667	1.44533	0.000222136	0.00134011	PHO19
ncbi_102616450	1862	1342	921	3717	3924	4124	45.6	39.88	25.28	85.9	107.97	107.74	36.92	100.537	1.44525	2.4e-09	5.16e-08	PGLR
ncbi_102620771	2673	1276	1187	7006	4206	3530	44.18	25.57	22.04	109.41	78.19	62.32	30.5967	83.3067	1.44506	1.78e-06	1.94e-05	PYRG
ncbi_102616692	525	351	427	1199	1364	1150	12.92	10.44	11.76	27.77	37.72	30.11	11.7067	31.8667	1.44472	3.86e-13	1.61e-11	-
ncbi_102615448	78	43	48	217	121	147	2.06	1.42	1.42	5.48	3.7	4.15	1.63333	4.44333	1.44382	5.74e-06	5.43e-05	Y4757
ncbi_102611688	101	52	36	264	132	149	0.86	0.54	0.34	2.12	1.26	1.35	0.58	1.57667	1.44275	0.000281171	0.00165743	PXL2
ncbi_102624015	79	32	23	136	147	92	1.36	0.65	0.44	2.21	2.81	1.64	0.816667	2.22	1.44274	0.00166954	0.00764153	WD66
ncbi_102614931	11	12	18	40	33	47	0.11	0.15	0.2	0.38	0.37	0.5	0.153333	0.416667	1.44222	0.0046078	0.0178785	Y4885
ncbi_102630652	67	14	22	148	83	58	1.97	0.5	0.73	4.12	2.75	1.82	1.06667	2.89667	1.44128	0.0108704	0.0365988	GAT12
ncbi_102614685	26	10	25	47	63	61	0.65	0.3	0.7	1.1	1.76	1.62	0.55	1.49333	1.44103	0.00314532	0.0129696	-
ncbi_102620073	518	274	295	1339	1057	706	13.04	8.37	8.33	31.83	29.91	18.97	9.91333	26.9033	1.44034	2.6e-07	3.49e-06	Y4554
ncbi_102607385	1742	1191	1793	5411	4348	3844	50.68	42.04	58.47	148.57	142.12	119.31	50.3967	136.667	1.43926	1.34e-14	7.05e-13	PUMP5
ncbi_102624685	173	122	132	508	357	367	3.22	2.76	2.76	8.93	7.47	7.3	2.91333	7.9	1.43918	2.01e-12	7.56e-11	Y1680
ncbi_102626060	881	415	516	1914	1835	1365	17.09	9.77	11.22	35.03	39.99	28.24	12.6933	34.42	1.43918	1.82e-08	3.28e-07	E131
ncbi_102616043	94	58	34	252	165	118	4.07	3.05	1.65	10.3	8.03	5.45	2.92333	7.92667	1.4391	0.000380647	0.00216244	-
ncbi_102612599	19	14	8	43	22	52	0.52	0.46	0.23	1.1	0.66	1.52	0.403333	1.09333	1.43869	0.0136108	0.0439375	Y3720
ncbi_102610347	422	187	281	1084	801	643	5.54	2.99	4.14	13.45	11.84	9.02	4.22333	11.4367	1.43721	1.44e-07	2.1e-06	AGO16
ncbi_102609021	434	231	235	1104	849	609	8.11	5.24	4.92	19.47	17.83	12.14	6.09	16.48	1.4362	2.23e-07	3.06e-06	Y5158
ncbi_102612805	709	425	344	994	1224	1914	11.75	8.54	6.39	15.54	22.79	33.83	8.89333	24.0533	1.43544	7.47e-06	6.86e-05	ENAS1
ncbi_102631082	360	268	342	1532	672	642	8.39	7.58	8.94	33.71	17.6	15.97	8.30333	22.4267	1.43345	1.97e-06	2.12e-05	U89B1
ncbi_102627021	378	289	374	1116	908	962	9.19	8.52	10.19	25.6	24.8	24.95	9.3	25.1167	1.43334	3.81e-20	3.97e-18	ABAH2
ncbi_107177044	112	91	130	296	267	389	1.81	1.79	2.37	4.52	4.86	6.73	1.99	5.37	1.43215	4.15e-08	6.88e-07	Y4117
ncbi_102606687	703	373	441	1942	1440	939	17.02	10.96	11.97	44.37	39.17	24.25	13.3167	35.93	1.43196	3.05e-07	4.05e-06	MSI4
ncbi_102619353	230	71	67	369	347	297	3.63	1.36	1.19	5.5	6.16	5	2.06	5.55333	1.43071	0.000487944	0.00267694	TTC7B
ncbi_102618941	95	100	121	406	286	228	2.11	2.69	3.01	8.51	7.13	5.4	2.60333	7.01333	1.42974	3.44e-07	4.48e-06	AB17G
ncbi_102619411	160	79	91	444	275	196	10.31	5.99	6.35	27.38	20.12	13.44	7.55	20.3133	1.42788	4.68e-05	0.000342987	RFA3B
ncbi_102614887	61	56	85	114	155	303	1.75	1.87	2.61	3.01	4.74	9.01	2.07667	5.58667	1.42772	0.000965466	0.00480908	Y5392
ncbi_102623723	662	611	931	1818	2110	2338	13.16	14.73	20.74	34.1	47.11	49.57	16.21	43.5933	1.42722	4.99e-09	1.01e-07	LPR1
ncbi_102622215	140	104	152	501	322	299	2.67	2.42	3.36	9.16	7.23	6.31	2.81667	7.56667	1.42567	2.81e-08	4.84e-07	MUTYH
ncbi_102616830	198	170	288	722	536	627	3.85	4.01	6.27	13.24	11.7	13	4.71	12.6467	1.42496	4.2e-09	8.62e-08	DDB2
ncbi_102625838	47	18	11	91	48	73	3.2	1.49	0.84	5.85	3.67	5.3	1.84333	4.94	1.42219	0.00811621	0.0286263	PAR2
ncbi_102622043	20	10	7	35	26	42	1.08	0.65	0.42	1.78	1.57	2.41	0.716667	1.92	1.42173	0.0147103	0.0467059	-
ncbi_102607757	31	22	18	75	73	52	0.58	0.5	0.38	1.33	1.54	1.04	0.486667	1.30333	1.4212	0.000639927	0.00338248	CSLC6
ncbi_102619640	874	672	712	1899	2077	2377	25.74	24.02	23.51	52.79	68.73	74.69	24.4233	65.4033	1.4211	1.17e-14	6.21e-13	CSPLE
ncbi_102625442	54	38	27	132	53	156	0.41	0.35	0.23	0.94	0.45	1.26	0.33	0.883333	1.42049	0.00179953	0.00813182	RKS1
ncbi_102616660	117	54	49	270	198	165	3.26	1.85	1.46	6.99	6.08	4.51	2.19	5.86	1.41997	3.11e-05	0.000239609	GPMA
ncbi_102611686	1480	820	1285	3165	4010	2784	29.88	20.09	29.08	60.32	90.98	59.97	26.35	70.4233	1.41825	1.33e-08	2.47e-07	4CL2
ncbi_102610311	31	34	22	103	34	116	1.09	1.45	0.87	3.42	1.34	4.35	1.13667	3.03667	1.41768	0.00540531	0.0204111	ARR17
XLOC_006061	43	48	33	78	111	160	1.79	2.42	1.54	3.06	5.19	7.11	1.91667	5.12	1.41754	0.000684105	0.00357953	AOX3
ncbi_102618718	158	94	105	524	260	239	2.39	1.72	1.78	7.47	4.41	3.85	1.96333	5.24333	1.41718	8.23e-06	7.44e-05	KLHDB
ncbi_102620254	363	173	152	735	713	458	10.35	5.99	4.86	19.79	22.85	13.94	7.06667	18.86	1.41623	1.42e-05	0.000120272	RP25L
ncbi_102608856	185	75	103	436	342	232	1.71	0.84	1.07	3.8	3.55	2.29	1.20667	3.21333	1.41304	2.65e-05	0.000208714	FANCI
ncbi_102611945	2972	1607	1794	6403	5873	5456	68.64	45.05	46.45	139.58	152.41	134.45	53.38	142.147	1.41301	3.44e-12	1.25e-10	U83A1
ncbi_102618987	374	296	361	1141	964	815	6.72	6.45	7.27	19.35	19.46	15.62	6.81333	18.1433	1.41301	9.41e-15	5.08e-13	GLGL1
ncbi_102617108	177	71	58	432	235	189	3.5	1.7	1.28	8.05	5.22	3.98	2.16	5.75	1.41253	0.000773774	0.0039661	DPOA2
ncbi_102627671	77	30	30	140	78	160	2	0.96	0.87	3.46	2.27	4.44	1.27667	3.39	1.4089	0.00124909	0.00597217	Y3720
ncbi_102610732	287	374	327	1846	481	614	4.93	7.8	6.3	29.94	9.29	11.26	6.34333	16.83	1.40772	0.000719483	0.00372979	DIV
XLOC_027705	75	37	52	100	187	163	5.27	3.2	4.12	6.58	14.7	12.11	4.19667	11.13	1.40714	0.000344103	0.00198096	-
ncbi_102610186	90	106	163	303	334	378	1.91	2.74	3.89	6.08	7.98	8.58	2.84667	7.54667	1.40657	7.29e-06	6.72e-05	5MAT
ncbi_102623623	331	172	159	566	402	859	8.96	5.65	4.83	14.47	12.23	24.82	6.48	17.1733	1.4061	2.54e-05	0.000200701	LHWL1
ncbi_102621484	3696	1647	1496	7610	7285	3888	128.64	69.56	58.36	249.98	284.9	144.37	85.52	226.417	1.40465	3.55e-05	0.000269089	PDCB3
ncbi_102612048	672	362	475	1541	1654	973	9.65	6.31	7.65	20.89	26.7	14.91	7.87	20.8333	1.40446	2.18e-07	3e-06	MSL10
ncbi_102623956	52	25	25	133	82	52	1.31	0.75	0.68	3.42	2.26	1.57	0.913333	2.41667	1.40381	0.0045506	0.0177214	-
ncbi_102627624	845	940	1444	2921	3054	3122	23.23	31.34	44.5	75.83	94.45	91.68	33.0233	87.32	1.40283	5.8e-08	9.29e-07	VEP1
ncbi_102614976	72	57	41	107	185	174	1.97	1.89	1.26	2.76	5.69	5.08	1.70667	4.51	1.40195	0.000242753	0.00145159	UGT7
ncbi_102616765	61	44	54	171	138	135	1.14	1	1.13	3.03	2.91	2.7	1.09	2.88	1.40174	2.44e-07	3.3e-06	CCA11
ncbi_102629214	513	379	418	1974	1020	746	23.89	21.42	21.82	86.76	53.37	37.07	22.3767	59.0667	1.40035	3.36e-06	3.38e-05	YL126
ncbi_102614925	36	20	21	71	49	93	1.69	1.14	1.11	3.15	2.59	4.66	1.31333	3.46667	1.40032	0.00115783	0.00560159	-
ncbi_102631395	73	34	35	121	127	145	1.56	0.85	0.87	2.35	3.07	3.23	1.09333	2.88333	1.399	7.14e-05	0.000493497	MLO12
ncbi_102617232	2575	1733	1617	5197	5396	5760	112.54	91.91	79.25	214.39	265.01	268.61	94.5667	249.337	1.39869	1.77e-13	7.72e-12	CAMT
ncbi_102614043	50	24	25	94	54	124	1.79	1.04	1	3.18	2.17	4.74	1.27667	3.36333	1.39751	0.0017513	0.00796855	ENL2
ncbi_102614608	61	33	35	177	86	99	1.56	1.03	1	4.28	2.47	2.7	1.19667	3.15	1.39633	0.000207394	0.00126584	-
ncbi_102607275	78	41	47	232	155	77	2.97	1.89	1.99	8.32	6.6	3.11	2.28333	6.01	1.39622	0.00106078	0.00520307	PSF1
ncbi_102617281	299	204	165	743	735	373	8.04	6.66	4.97	18.86	22.21	10.7	6.55667	17.2567	1.39612	1.39e-05	0.000118158	AL2C4
ncbi_102615550	1012	491	501	2011	1937	1521	26.19	15.42	14.54	49.12	56.33	42	18.7167	49.15	1.39287	1.18e-07	1.76e-06	FABD
ncbi_102617138	62	72	28	145	71	242	2.39	3.37	1.21	5.27	3.07	9.95	2.32333	6.09667	1.39182	0.00657262	0.0240331	PMP22
ncbi_102616894	275	222	350	668	742	933	3.09	3.03	4.41	7.08	9.36	11.18	3.51	9.20667	1.39121	4.57e-08	7.5e-07	ACA12
ncbi_102612411	809	534	504	1909	1886	1293	48.87	39.14	34.13	108.83	128.01	83.33	40.7133	106.723	1.3903	2.76e-09	5.88e-08	-
ncbi_107175731	199	228	136	475	418	683	2.5	3.49	1.92	5.64	5.91	9.16	2.63667	6.90333	1.38858	3.82e-06	3.8e-05	ACA12
ncbi_102617890	340	177	174	852	375	691	5.65	3.57	3.24	13.36	7	12.25	4.15333	10.87	1.38801	8.39e-06	7.56e-05	PUB15
ncbi_102608036	786	359	420	1977	1345	983	8.55	4.73	5.12	20.29	16.44	11.4	6.13333	16.0433	1.38723	3.01e-06	3.07e-05	KP1
ncbi_102620088	296	212	195	604	662	660	8.4	7.3	6.21	16.19	21.12	19.99	7.30333	19.1	1.38695	8.73e-11	2.52e-09	RING4
ncbi_102611788	243	152	122	588	464	372	14.29	10.85	8.04	32.64	30.67	23.35	11.06	28.8867	1.38505	4.32e-07	5.48e-06	GASA4
ncbi_102607337	1138	463	465	2342	1906	1357	20.2	9.97	9.25	39.23	38.01	25.7	13.14	34.3133	1.3848	1.67e-05	0.000139392	Y3126
ncbi_102607870	120	66	57	338	191	146	2.99	2	1.59	7.95	5.35	3.88	2.19333	5.72667	1.38457	0.000183316	0.00113558	U73C3
ncbi_102613321	104	66	83	144	159	382	0.91	0.71	0.82	1.2	1.57	3.6	0.813333	2.12333	1.38441	0.00106744	0.00523095	BRL1
XLOC_026096	636	565	544	2164	1104	1642	9.44	10.17	9.05	30.31	18.41	25.99	9.55333	24.9033	1.38226	6.57e-11	1.94e-09	LOX2.1
ncbi_102621755	391	229	243	964	846	552	8.32	5.91	5.8	19.36	20.23	12.53	6.67667	17.3733	1.37967	1.93e-07	2.69e-06	ASPL1
XLOC_024488	542	361	367	1159	1115	1202	29.89	24.29	23.24	60.13	69.45	71.86	25.8067	67.1467	1.37957	1.85e-14	9.47e-13	-
XLOC_020278	236	232	189	725	731	401	14.47	17.09	13.27	39.56	50.71	26.35	14.9433	38.8733	1.37928	1.24e-06	1.4e-05	CAT2
ncbi_102611535	308	154	310	763	636	707	4.26	2.59	4.81	9.97	9.89	10.44	3.88667	10.1	1.37775	3.66e-08	6.15e-07	POLL2
ncbi_102611583	589	259	324	1296	1083	794	6.54	3.49	4.03	13.58	13.51	9.4	4.68667	12.1633	1.3759	1.09e-06	1.25e-05	ECA4
ncbi_102617074	953	930	837	3550	1869	2235	31.43	37.21	30.94	110.49	69.25	78.63	33.1933	86.1233	1.37551	1.75e-10	4.75e-09	LEA14
ncbi_102611977	384	232	329	718	953	876	4.93	3.61	4.74	8.7	13.75	12	4.42667	11.4833	1.37525	1.69e-08	3.07e-07	Y3148
ncbi_102608928	127	71	57	291	209	215	1.32	0.85	0.63	2.7	2.31	2.25	0.933333	2.42	1.37454	3.35e-06	3.37e-05	R13L1
ncbi_102614093	108	35	59	261	179	107	1.56	0.62	0.96	3.57	2.91	1.65	1.04667	2.71	1.37249	0.00136407	0.00644217	CHR25
ncbi_102610314	1338	985	782	3572	3337	1589	28.89	25.81	18.93	72.79	80.95	36.6	24.5433	63.4467	1.37021	1.1e-05	9.66e-05	NFD4
ncbi_102621248	3418	2720	3402	8829	8342	8418	73.02	71.59	81.65	183.41	203.72	197.09	75.42	194.74	1.36853	1.98e-21	2.38e-19	PEAM1
ncbi_102610060	464	184	198	958	723	585	15.29	7.46	7.42	30.14	27.13	20.6	10.0567	25.9567	1.36795	2.18e-05	0.000175367	ADIP
ncbi_102625734	32	21	20	75	75	49	0.58	0.46	0.41	1.28	1.52	0.94	0.483333	1.24667	1.36699	0.00108603	0.00530813	CSCL2
ncbi_102626155	1904	818	871	2809	3625	3059	33.03	17.22	16.94	45.99	70.65	56.61	22.3967	57.75	1.36654	4.05e-06	4e-05	BH067
ncbi_102622459	1002	427	503	2555	1579	1195	12.86	6.73	7.3	30.59	22.48	16.24	8.96333	23.1033	1.36599	1.07e-05	9.41e-05	MB3R1
ncbi_102628516	200	101	98	489	368	228	2.68	1.65	1.48	6.16	5.54	3.25	1.93667	4.98333	1.36354	6.1e-05	0.000431432	-
ncbi_102622535	2301	1344	1401	6001	4695	3014	92.7	65.7	63.27	228.18	212.54	129.55	73.89	190.09	1.36323	2.15e-07	2.96e-06	1433
ncbi_102613672	168	146	174	727	316	326	4.04	4.28	4.71	16.57	8.56	8.39	4.34333	11.1733	1.36319	1.21e-05	0.000104724	HQGT
ncbi_102613754	469	198	209	1120	732	513	7.33	3.76	3.66	16.52	12.86	8.56	4.91667	12.6467	1.363	6.83e-05	0.000475335	RAGP1
ncbi_102616077	47	34	21	128	86	66	1.78	1.56	0.89	4.57	3.65	2.66	1.41	3.62667	1.36295	0.00103599	0.00510027	VQ11
ncbi_102625740	193	106	171	455	302	516	6.9	4.6	6.86	15.36	12.14	19.69	6.12	15.73	1.36192	3.72e-07	4.8e-06	FB119
ncbi_102629010	147	51	63	139	261	263	5.6	2.32	2.65	5.1	11.34	10.72	3.52333	9.05333	1.36151	0.00223252	0.00972191	ANXA3
ncbi_102611194	3582	2366	2288	8953	8120	5188	143.65	115.13	102.93	339.64	366.62	222.39	120.57	309.55	1.3603	1.51e-08	2.77e-07	YAB5
ncbi_102631302	1538	646	631	2698	2319	2459	45.68	23.28	21.01	75.62	77.38	77.91	29.99	76.97	1.35981	2.25e-06	2.37e-05	HYES
ncbi_102627068	42	28	19	48	52	137	0.68	0.67	0.35	0.83	1.07	2.46	0.566667	1.45333	1.35879	0.0136679	0.0440597	Y4885
ncbi_102616421	26	36	30	145	55	62	0.96	1.61	1.24	5.05	2.28	2.44	1.27	3.25667	1.35857	0.00356811	0.0144452	PIP12
ncbi_102622008	269	159	252	775	680	385	5.15	3.69	5.4	14	14.63	7.86	4.74667	12.1633	1.35755	5.74e-06	5.43e-05	Y3236
ncbi_102629238	2298	986	1051	4538	4390	2584	59.73	31.1	30.62	111.33	128.21	71.66	40.4833	103.733	1.35748	1.79e-05	0.00014794	BAG7
ncbi_102611970	2101	1864	1553	5937	5038	4098	59.66	64.21	49.43	159.12	160.75	124.13	57.7667	148	1.35729	7.55e-13	3.02e-11	DHPH
ncbi_102616554	98	134	137	361	303	356	3.52	5.84	5.52	12.24	12.23	13.64	4.96	12.7033	1.3568	1.89e-07	2.65e-06	-
ncbi_102609170	527	310	435	1327	1145	959	10.73	7.66	9.93	25.49	26.19	20.83	9.44	24.17	1.35636	2.69e-11	8.37e-10	IMDH2
ncbi_102626851	1000	940	937	3169	2012	2730	55.18	62.93	57.95	165.02	124.74	160.7	58.6867	150.153	1.35533	2.7e-16	1.79e-14	R1A3
ncbi_102615412	480	246	265	1133	844	686	6.63	4.12	4.1	14.77	13.1	10.11	4.95	12.66	1.35478	2.14e-07	2.95e-06	KIN13
ncbi_102622631	81	66	73	220	190	199	2.93	2.85	2.85	7.64	7.06	7.37	2.87667	7.35667	1.35465	2.91e-09	6.16e-08	YUID
ncbi_102630280	26354	8812	7399	37239	40032	33421	636.22	258.13	200.22	848.47	1085.89	860.79	364.857	931.717	1.35256	0.000278031	0.00164151	NEP1
ncbi_102629603	120	107	95	288	374	203	5.37	5.81	4.77	12.17	18.81	9.7	5.31667	13.56	1.35076	2.12e-05	0.000171174	ERF99
ncbi_102626102	84	61	68	239	193	144	2.07	1.82	1.88	5.57	5.34	3.8	1.92333	4.90333	1.35015	1.91e-06	2.06e-05	DHE2
ncbi_102629064	317	128	123	729	442	348	7.58	3.71	3.3	16.44	11.87	8.87	4.86333	12.3933	1.34955	0.000226214	0.00136362	WVD2
ncbi_102627244	3125	1619	1825	7602	5946	4046	155.72	97.9	101.94	357.53	332.93	215.1	118.52	301.853	1.34872	3.13e-07	4.13e-06	RL182
ncbi_102627220	135	104	113	302	250	396	2.79	2.6	2.62	5.89	5.79	8.72	2.67	6.8	1.3487	6.79e-08	1.07e-06	HARB1
ncbi_102622316	51	44	37	178	74	111	1.57	1.65	1.27	5.21	2.58	3.64	1.49667	3.81	1.34804	0.000301253	0.00176006	CNBL3
ncbi_102615048	66	38	23	133	143	61	2.6	1.82	1.02	4.95	6.33	2.56	1.81333	4.61333	1.34717	0.00522418	0.0198174	OFP6
ncbi_102616472	22	16	23	58	68	38	0.45	0.4	0.53	1.12	1.56	0.83	0.46	1.17	1.3468	0.00379054	0.0151893	CYB5D
ncbi_102624172	12	13	9	33	33	26	0.37	0.48	0.31	0.96	1.14	0.85	0.386667	0.983333	1.34659	0.0148045	0.0469585	FB333
ncbi_102611557	1442	786	779	2700	2603	2652	20.32	13.44	12.31	35.92	41.22	39.88	15.3567	39.0067	1.34486	1.17e-09	2.7e-08	CSLCC
ncbi_102626476	74	64	84	259	138	210	2.15	2.25	2.73	7.1	4.5	6.5	2.37667	6.03333	1.34402	2.72e-06	2.81e-05	RLMI
ncbi_102622610	138	97	94	368	311	205	4.17	3.55	3.18	10.49	10.55	6.61	3.63333	9.21667	1.34295	2.44e-06	2.54e-05	PER17
XLOC_022859	10	12	8	33	37	31	0.31	0.45	0.29	0.77	1.14	0.75	0.35	0.886667	1.34104	0.00273413	0.0115316	SDR1
ncbi_102617906	1124	567	540	2146	2374	1329	20.08	12.29	10.82	36.19	47.66	25.34	14.3967	36.3967	1.33807	1.45e-05	0.000122331	CHUP1
ncbi_102611753	622	216	252	1226	795	840	6.71	2.82	3.06	12.51	9.65	9.66	4.19667	10.6067	1.33766	5.76e-05	0.000410706	KIF11
ncbi_102610110	33	47	23	78	68	134	1.43	2.47	1.11	3.18	3.3	6.18	1.67	4.22	1.33739	0.0038344	0.0153404	LBD38
ncbi_102611161	224	173	201	551	458	420	8.58	8.11	8.82	22.41	22.06	19.97	8.50333	21.48	1.33689	3.36e-10	8.57e-09	RPE5A
ncbi_102622977	416	432	655	1272	1410	1353	14.11	17.78	24.9	40.72	53.74	48.96	18.93	47.8067	1.33654	1.41e-07	2.07e-06	Y637
ncbi_102628781	126	98	118	319	288	296	2.28	2.12	2.42	5.51	5.93	5.78	2.27333	5.74	1.33624	1.36e-10	3.79e-09	HNRL1
ncbi_102606935	263	156	188	496	533	556	12.22	8.7	9.73	21.85	27.9	27.58	10.2167	25.7767	1.33514	2.22e-09	4.85e-08	LOG5
ncbi_102625955	230	285	295	529	674	965	10.69	16.07	15.37	23.2	35.19	47.84	14.0433	35.41	1.33427	1.3e-05	0.000111224	CML41
ncbi_102620281	42	13	13	74	58	45	0.71	0.27	0.25	1.18	1.11	0.81	0.41	1.03333	1.33361	0.0125129	0.0410835	KSA
ncbi_107177241	143	126	113	375	316	333	7.71	8.24	6.83	19.08	19.15	19.16	7.59333	19.13	1.33303	2.97e-11	9.18e-10	Y5161
ncbi_102622082	73	50	38	234	91	113	1.62	1.35	0.95	4.91	2.28	2.68	1.30667	3.29	1.3322	0.000947337	0.0047293	ACR4
ncbi_102626520	332	148	107	659	495	407	4.02	2.13	1.46	7.37	6.58	5.2	2.53667	6.38333	1.33138	0.000167915	0.00105211	KP1
ncbi_102616158	1159	832	884	2850	2616	2173	72.36	63.03	61.87	167.94	183.52	144.75	65.7533	165.403	1.33085	6.46e-15	3.57e-13	-
ncbi_102629986	1683	541	490	2609	2584	1780	32.97	12.86	10.76	48.24	56.88	37.2	18.8633	47.44	1.33052	0.000569903	0.00305143	PATL3
ncbi_102624346	3677	3030	3892	9215	10133	8754	68.81	68.81	81.64	162.76	213.07	174.78	73.0867	183.537	1.32839	1.6e-13	7.08e-12	CNGC4
ncbi_102630953	211	258	203	655	684	464	4.88	7.23	5.26	14.29	17.76	11.56	5.79	14.5367	1.32806	7.18e-07	8.61e-06	-
ncbi_102608520	401	258	226	829	819	680	9.33	7.28	5.89	18.2	21.41	16.87	7.5	18.8267	1.32782	9.61e-09	1.85e-07	-
ncbi_102622462	695	333	422	1697	1126	1011	15.44	8.98	10.51	35.59	28.11	23.97	11.6433	29.2233	1.32762	2.23e-07	3.06e-06	RGAP2
ncbi_102618598	197	136	131	520	401	314	5.77	4.84	4.3	14.38	13.21	9.82	4.97	12.47	1.32714	7.65e-08	1.19e-06	AKRC9
ncbi_102621401	144	65	75	274	261	208	3.11	1.7	1.8	5.54	6.28	4.74	2.20333	5.52	1.32498	1.76e-05	0.000145868	AP2
ncbi_102612036	1082	671	709	2610	2189	1701	14.83	11.16	10.89	33.76	33.71	24.88	12.2933	30.7833	1.32427	4.07e-10	1.02e-08	HDG5
ncbi_102615144	353	189	189	806	677	438	23.12	15.02	13.88	49.83	49.82	30.61	17.34	43.42	1.32426	6.65e-06	6.18e-05	RL27
ncbi_102609635	162	137	107	513	377	200	4.03	4.14	2.98	12.05	10.54	5.31	3.71667	9.3	1.32322	0.000122819	0.000796972	NSE4A
ncbi_102621355	62	43	32	138	113	100	2.34	1.99	1.39	5.15	4.96	4.19	1.90667	4.76667	1.32193	0.000139253	0.000891472	RNF4
ncbi_102622668	142	94	61	330	244	211	1.73	1.38	0.83	3.78	3.33	2.73	1.31333	3.28	1.32046	3.51e-05	0.000266702	PPCE
ncbi_102615911	1160	536	501	2179	1854	1693	11.9	6.67	5.74	21	21.26	18.44	8.10333	20.2333	1.32015	1.59e-06	1.75e-05	CSLD3
ncbi_102612793	1845	807	746	2880	2947	2894	30.73	16.31	13.93	45.27	55.15	51.43	20.3233	50.6167	1.31648	6.29e-06	5.88e-05	JP650
ncbi_102607803	91	63	69	238	236	112	2.77	2.33	2.35	6.84	8.07	3.64	2.48333	6.18333	1.31611	0.000262202	0.00155543	ROMT
ncbi_102608772	450	388	340	1395	824	944	9.78	10.19	8.27	28.47	20.03	21.79	9.41333	23.43	1.31558	6.94e-11	2.04e-09	RGLG2
ncbi_102621520	248	214	229	746	493	603	9.99	10.46	10.34	28.37	22.32	25.92	10.2633	25.5367	1.31507	1.53e-13	6.81e-12	LOG1
ncbi_102608344	129	36	38	233	159	129	3.21	1.09	1.06	5.47	4.44	3.42	1.78667	4.44333	1.31437	0.00469253	0.0181479	-
ncbi_102611495	65	33	27	126	97	102	0.68	0.42	0.32	1.25	1.14	1.14	0.473333	1.17667	1.31378	0.00041388	0.0023247	PDR3
ncbi_102607469	20	13	17	43	53	35	0.63	0.5	0.6	1.27	1.86	1.17	0.576667	1.43333	1.31356	0.00642748	0.0235948	RMI2
ncbi_102616782	614	332	370	1193	1542	655	16.37	10.74	11.06	30.02	46.19	18.63	12.7233	31.6133	1.31306	0.000113897	0.00074534	PUB26
ncbi_102618016	204	294	413	1312	515	680	4.37	7.64	9.92	26.53	12.4	15.55	7.31	18.16	1.31282	0.000348054	0.00200107	KCS1
ncbi_102629636	121	55	49	107	154	308	8.31	4.58	3.77	6.93	11.88	22.56	5.55333	13.79	1.3122	0.00626428	0.0230675	GAST1
ncbi_102613391	84	20	65	220	130	87	3.22	0.86	2.63	7.82	5.37	3.47	2.23667	5.55333	1.312	0.00837188	0.0293704	-
ncbi_102606652	562	557	666	1776	1350	1927	11.13	13.44	14.83	31.21	28.19	38.37	13.1333	32.59	1.3112	3.84e-13	1.61e-11	MHX
ncbi_102622607	59	32	31	76	82	155	2.03	1.34	1.2	2.47	3.17	5.7	1.52333	3.78	1.31115	0.00284178	0.0119094	COB22
ncbi_102618165	39	37	37	78	88	130	1.2	1.38	1.28	2.26	3.04	4.26	1.28667	3.18667	1.30841	0.000488343	0.00267847	VINSY
ncbi_102619252	1784	1232	1521	5859	2938	3279	48.53	40.66	46.38	150.41	89.8	95.16	45.19	111.79	1.30672	1e-08	1.92e-07	TRXB2
ncbi_102620601	549	462	523	1345	1583	1074	15.28	15.61	16.32	35.34	49.52	31.9	15.7367	38.92	1.30638	5.79e-09	1.15e-07	SCT
ncbi_102630322	578	331	332	1430	1001	816	9.02	6.26	5.78	21.02	17.49	13.57	7.02	17.36	1.30622	2.05e-07	2.85e-06	FPP
ncbi_102609752	379	327	346	1016	744	1015	6.96	7.29	7.12	17.61	15.35	19.88	7.12333	17.6133	1.30604	4.03e-15	2.31e-13	KCS11
ncbi_102628759	101	62	56	217	169	184	3.4	2.54	2.12	6.9	6.4	6.62	2.68667	6.64	1.30537	2.01e-06	2.15e-05	MES17
ncbi_102614479	489	202	301	1083	779	703	10.27	5.15	7.09	21.47	18.39	15.75	7.50333	18.5367	1.30478	2.09e-06	2.23e-05	THRC
ncbi_102621675	121	43	51	201	211	132	1.55	0.67	0.73	2.43	3.04	1.81	0.983333	2.42667	1.30322	0.00122094	0.00585254	MSL6
ncbi_102624718	272	139	126	561	416	273	8.5	4.74	4	18.09	15.47	8.98	5.74667	14.18	1.30306	0.000608375	0.00323082	NRL4A
ncbi_102620469	26	20	9	49	41	53	0.27	0.25	0.11	0.48	0.48	0.59	0.21	0.516667	1.29884	0.01002	0.0342375	PP384
ncbi_102618558	38	15	18	75	69	37	0.77	0.37	0.41	1.43	1.57	0.81	0.516667	1.27	1.29752	0.0103201	0.0350524	FBL64
ncbi_102626643	38	23	16	36	81	75	0.47	0.34	0.22	0.42	1.12	0.99	0.343333	0.843333	1.29649	0.0156397	0.049169	PUB43
ncbi_102629839	524	544	496	1593	936	1649	11.09	13.87	11.52	31.01	21.83	36.75	12.16	29.8633	1.29623	7.6e-09	1.49e-07	CB60E
ncbi_102625036	409	261	230	925	781	619	7.89	6.1	4.98	16.82	16.93	12.74	6.32333	15.4967	1.2932	7.31e-08	1.14e-06	-
ncbi_102620564	285	97	85	394	526	242	5.31	2.2	1.78	6.93	11.02	4.81	3.09667	7.58667	1.29275	0.00401866	0.0159685	CDT1A
ncbi_102623664	602	434	396	1523	1234	1271	14.85	13.25	11	32.94	31.72	30.99	13.0333	31.8833	1.2906	1.52e-16	1.04e-14	ELMOA
ncbi_102617383	216	96	123	513	345	261	6.57	3.55	4.2	14.74	11.8	8.48	4.77333	11.6733	1.29015	5.7e-05	0.000407519	RFC4
ncbi_102625815	671	678	1031	2575	1716	1976	11.04	13.49	19.05	40.01	31.87	34.59	14.5267	35.49	1.28871	4.77e-08	7.78e-07	-
ncbi_102613797	31	19	30	103	64	42	1.16	0.86	1.26	3.64	2.69	1.68	1.09333	2.67	1.28811	0.00466764	0.0180672	Y3795
ncbi_102622342	104	58	43	195	189	135	2.23	1.51	1.03	3.98	4.58	3.08	1.59	3.88	1.28703	0.000343935	0.0019805	-
ncbi_102622874	1356	1295	1243	3769	3214	3163	46.44	53.81	47.72	121.82	123.68	115.57	49.3233	120.357	1.28697	4.27e-19	3.92e-17	AOC4
ncbi_102621378	87	38	32	175	107	119	1.02	0.54	0.42	1.93	1.41	1.49	0.66	1.61	1.28652	0.00117139	0.00564979	-
ncbi_102611821	1667	747	591	3298	2688	1646	53.53	29.11	21.27	99.95	96.98	56.39	34.6367	84.44	1.28563	0.000245364	0.00146564	F6H1
ncbi_102608780	3502	2333	2658	8916	7318	5611	210.91	170.56	179.41	507.95	496.11	361.29	186.96	455.117	1.28351	5.19e-11	1.55e-09	RLA2B
ncbi_102619337	113	59	73	254	184	192	1.9	1.21	1.37	4.01	3.46	3.43	1.49333	3.63333	1.28276	2.07e-06	2.21e-05	MA653
ncbi_102628532	1123	740	973	2907	2577	1809	25.2	20.15	24.47	61.57	64.98	43.31	23.2733	56.62	1.28263	2.86e-09	6.05e-08	MDHP
ncbi_102613435	93	67	39	154	162	191	2.08	1.82	0.98	3.25	4.07	4.55	1.62667	3.95667	1.28237	0.000241982	0.00144853	TPPD
XLOC_012024	57	31	53	115	132	109	4.5	3.02	4.7	8.76	11.58	9.37	4.07333	9.90333	1.2817	0.000169902	0.00106278	-
ncbi_102606911	147	70	59	241	176	281	8.42	4.86	3.79	13.02	11.32	17.16	5.69	13.8333	1.28165	0.000245252	0.00146537	GRXC9
ncbi_102612892	21	36	31	93	69	71	0.41	0.86	0.68	1.73	1.52	1.49	0.65	1.58	1.28141	0.00155108	0.00718004	PKSA
ncbi_102629450	35	26	32	101	61	79	0.79	0.71	0.78	2.12	1.54	1.88	0.76	1.84667	1.28085	0.000321077	0.00186518	-
ncbi_102611629	138	93	88	316	284	217	2.62	2.15	1.88	5.67	6.07	4.4	2.21667	5.38	1.27921	1.04e-06	1.2e-05	HTH
ncbi_102611022	202	103	139	398	421	302	5.04	3.12	3.89	9.38	11.81	8.05	4.01667	9.74667	1.27891	3.3e-06	3.33e-05	LHWL3
ncbi_102630209	1573	1613	1305	4529	3850	3290	93.04	115.77	86.52	252.83	255.88	207.62	98.4433	238.777	1.2783	1.64e-11	5.22e-10	-
ncbi_102607708	725	454	474	1532	1618	1048	21.76	16.53	15.95	43.39	54.56	33.56	18.08	43.8367	1.27774	1.68e-07	2.38e-06	ZHD2
ncbi_102615150	24	20	16	43	35	76	0.38	0.38	0.28	0.63	0.62	1.27	0.346667	0.84	1.27684	0.0108341	0.0364867	Y4729
ncbi_102630750	43	22	20	55	84	75	1.25	0.76	0.64	1.47	2.68	2.27	0.883333	2.14	1.27658	0.00424308	0.016698	PME53
ncbi_102622624	1015	677	642	2515	2124	1340	36.95	29.91	26.2	86.42	86.89	52.05	31.02	75.12	1.276	5.89e-07	7.21e-06	PHB2
ncbi_107174939	97	57	52	203	146	176	3.17	2.26	1.9	6.26	5.36	6.13	2.44333	5.91667	1.27593	1.07e-05	9.41e-05	Y3720
XLOC_016101	99	47	41	206	120	134	1.43	0.87	0.62	2.96	2.12	1.99	0.973333	2.35667	1.27574	0.00090342	0.00454338	NRPD2b
ncbi_102623068	573	284	366	1213	1072	745	11.08	7.14	7.71	23.25	23.78	15.72	8.64333	20.9167	1.27499	2.33e-06	2.44e-05	BRN1L
ncbi_102609823	157	143	124	447	367	281	6.17	6.84	5.44	16.59	16.2	11.82	6.15	14.87	1.27375	1.83e-07	2.57e-06	-
ncbi_102612922	1480	801	861	2827	2953	2125	15.7	10.31	10.23	28.3	35.19	24.04	12.08	29.1767	1.27219	1.59e-07	2.29e-06	Y4294
ncbi_102621919	116	45	44	199	185	127	4.9	2.31	2.09	7.94	8.79	5.73	3.1	7.48667	1.27206	0.00143615	0.00672305	Y410
ncbi_102621983	897	863	989	1758	2259	3132	35.86	42.32	44.23	64.74	100.37	130.31	40.8033	98.4733	1.27105	8.36e-07	9.89e-06	GSTUH
ncbi_102611632	2352	1119	1161	3920	3351	4312	54.89	31.69	30.37	86.34	87.87	107.36	38.9833	93.8567	1.2676	4.4e-07	5.56e-06	BGL44
ncbi_102615293	572	272	305	1155	883	868	6.6	3.82	3.95	12.55	11.4	10.64	4.79	11.53	1.26729	3.11e-07	4.11e-06	MMT1
ncbi_102606793	347	107	116	703	441	283	4.51	1.69	1.69	8.62	6.44	3.92	2.63	6.32667	1.26638	0.00332688	0.0136089	WDHD1
ncbi_102607196	365	319	261	912	778	728	9.48	10.05	7.6	22.35	22.69	20.16	9.04333	21.7333	1.26498	1.93e-11	6.1e-10	PHYK3
ncbi_107175516	22383	11771	13223	39148	42613	36457	874.55	558.08	579.13	1443.62	1870.8	1519.74	670.587	1611.39	1.26481	1.46e-08	2.7e-07	CB2G
ncbi_102613268	63	31	53	151	85	136	0.66	0.39	0.62	1.49	1	1.52	0.556667	1.33667	1.26375	0.000294239	0.00172403	YERG
ncbi_102613403	389	224	201	892	705	461	18.79	13.13	10.88	40.67	38.27	23.76	14.2667	34.2333	1.26275	2.04e-05	0.000165079	YE04
ncbi_102628615	426	157	143	708	638	463	7.51	3.42	2.82	11.77	12.52	8.69	4.58333	10.9933	1.26216	0.000533235	0.00288166	PTEN
ncbi_102609914	176	120	181	426	417	396	6.83	5.57	7.66	14.74	17.7	15.61	6.68667	16.0167	1.26021	2.5e-09	5.35e-08	-
ncbi_102607309	6388	2754	2685	11553	11331	6443	126.53	66.19	59.62	215.98	252.19	136.16	84.1133	201.443	1.25997	0.000120708	0.000785548	CHS2
ncbi_102621527	38	37	40	124	56	118	1.15	1.35	1.35	3.53	1.9	3.79	1.28333	3.07333	1.25991	0.0011617	0.00561215	TIC32
ncbi_102623397	194	73	82	370	325	171	4.19	1.91	1.99	7.54	7.89	3.94	2.69667	6.45667	1.25961	0.00173332	0.00789959	ZHD4
ncbi_102608354	1749	928	887	3109	3255	2504	41.08	26.45	23.36	68.93	85.91	62.75	30.2967	72.53	1.25942	6.46e-07	7.82e-06	SCP35
ncbi_102608474	1222	995	1103	2699	2952	2733	44.67	44.11	45.14	92.97	121.11	106.45	44.64	106.843	1.25909	4.5e-14	2.16e-12	CNR6
ncbi_102618952	131	62	36	221	214	132	2.31	1.32	0.71	3.67	4.23	2.48	1.44667	3.46	1.25804	0.00405534	0.0160892	C7101
ncbi_102626035	187	190	354	682	523	670	4.8	5.92	10.18	16.52	15.08	18.35	6.96667	16.65	1.25698	2.62e-05	0.000206846	PMAT2
ncbi_102622674	351	267	188	413	613	972	15.28	14.1	9.14	16.96	29.97	45.11	12.84	30.68	1.25665	0.000503772	0.00274896	CAMT
ncbi_102607167	2312	1284	1227	3863	5060	3000	23	15.5	13.68	36.27	56.56	31.84	17.3933	41.5567	1.25655	1.17e-05	0.000101679	AB19B
ncbi_102610928	1074	420	363	1698	1621	1243	13.24	6.28	5.02	19.76	22.46	16.35	8.18	19.5233	1.25503	0.000251219	0.00149583	IRK
ncbi_102626483	276	164	164	574	484	455	6.22	4.48	4.14	12.2	12.25	10.93	4.94667	11.7933	1.25344	2.08e-08	3.69e-07	HXK2
ncbi_102630069	3125	2013	2316	7711	6172	4896	175.66	137.29	145.94	409.26	389.96	293.73	152.963	364.317	1.25201	1.27e-10	3.56e-09	RL23A
ncbi_102615240	64	50	63	141	216	94	1.28	1.17	1.41	2.56	4.68	1.93	1.28667	3.05667	1.24832	0.00136177	0.00643562	GRF4
ncbi_102608845	281	235	276	754	600	650	11.44	11.61	12.59	28.97	27.45	28.23	11.88	28.2167	1.24801	6.83e-15	3.76e-13	ITPA
ncbi_102578030	93	60	70	126	133	292	5.96	4.67	5.03	7.63	9.58	19.98	5.22	12.3967	1.24783	0.00200889	0.0089231	PR4B
ncbi_102613020	190	210	256	530	438	698	13.73	18.41	20.74	36.15	35.56	53.81	17.6267	41.84	1.24712	1.98e-06	2.12e-05	PBP1
ncbi_102607616	77	29	20	147	84	82	1.34	0.62	0.4	2.41	1.65	1.54	0.786667	1.86667	1.24664	0.010875	0.0366039	DNM1B
ncbi_102620305	1695	711	870	3311	2374	2427	37.24	18.95	21.42	68.65	58.6	56.88	25.87	61.3767	1.24641	2.33e-06	2.44e-05	AROF
ncbi_102624322	95	71	75	251	215	140	4.11	3.75	3.67	10.37	10.52	6.46	3.84333	9.11667	1.24615	3.19e-05	0.000244284	NFYB8
ncbi_102628378	1542	581	475	2247	2679	1432	18.96	8.67	6.55	25.68	36.74	18.6	11.3933	27.0067	1.24513	0.00122986	0.00588901	AGO10
ncbi_102616903	605	555	586	1727	1403	1287	21.44	23.87	23.28	57.77	55.87	48.66	22.8633	54.1	1.24259	1.59e-14	8.24e-13	CAB25
XLOC_005388	155	185	132	679	406	606	5.73	8.29	5.44	17.14	11.42	17.45	6.48667	15.3367	1.24144	8.75e-12	2.93e-10	SYP81
ncbi_102611376	57	53	40	150	123	106	4	4.52	3.15	9.94	9.71	7.94	3.89	9.19667	1.24134	6.03e-05	0.0004279	STR6
ncbi_102622408	120	47	61	195	203	157	2.73	1.3	1.56	4.19	5.2	3.82	1.86333	4.40333	1.24071	0.000405572	0.00228491	UFC
ncbi_102623066	100	97	64	284	197	182	2.21	2.6	1.58	5.92	4.89	4.29	2.13	5.03333	1.24066	1.93e-05	0.000157189	TPSGD
ncbi_102631114	88	62	45	165	149	170	2.27	1.94	1.3	4.02	4.32	4.68	1.83667	4.34	1.24061	4e-05	0.00029784	CCD61
ncbi_102613907	317	227	127	579	508	579	8.91	7.74	4	15.35	16.04	17.36	6.88333	16.25	1.23926	3.28e-05	0.000250473	XTH5
ncbi_102624602	346	150	207	786	569	386	6.53	3.45	4.38	14	12.1	7.8	4.78667	11.3	1.23923	9.06e-05	0.000608066	-
ncbi_102629248	138	83	73	289	196	246	3.39	2.47	2.01	6.7	5.41	6.45	2.62333	6.18667	1.23776	5.75e-06	5.44e-05	GPDA
ncbi_102631382	1428	757	848	2746	2859	1813	18.93	12.24	12.64	34.46	42.96	25.81	14.6033	34.41	1.23653	2.78e-06	2.87e-05	ARFH
ncbi_102629558	71	60	43	242	70	136	1.57	1.61	1.08	5.07	1.75	3.21	1.42	3.34333	1.2354	0.00424248	0.016698	-
ncbi_102610659	78	79	93	226	119	289	1.2	1.47	1.6	3.27	2.05	4.73	1.42333	3.35	1.23489	0.000455915	0.00252503	RPP13
ncbi_102614089	296	142	140	618	476	330	5.27	3.07	2.79	10.38	9.52	6.27	3.71	8.72333	1.23346	0.000113417	0.00074266	ROGF5
ncbi_102622328	43	26	48	122	74	96	0.74	0.54	0.92	1.98	1.43	1.76	0.733333	1.72333	1.23266	0.000575788	0.00307778	DRP1B
ncbi_107176424	46	24	26	117	66	55	0.95	0.6	0.6	2.29	1.54	1.22	0.716667	1.68333	1.23195	0.00440897	0.0172358	PP343
ncbi_102620655	106	98	64	304	183	192	2.89	3.24	1.96	7.82	5.6	5.58	2.69667	6.33333	1.23179	3.58e-05	0.000271321	GAT1
ncbi_102613301	29	32	21	76	54	77	0.7	0.94	0.57	1.73	1.47	1.99	0.736667	1.73	1.23169	0.00182834	0.00824206	ANTL2
ncbi_102610707	458	267	356	1284	883	533	13.98	9.89	12.18	36.99	30.29	17.36	12.0167	28.2133	1.23134	4.23e-05	0.000313395	RFA2A
ncbi_102626024	45	42	60	87	122	152	0.39	0.44	0.58	0.71	1.19	1.41	0.47	1.10333	1.23114	0.00137042	0.00646672	R13L1
ncbi_102626546	168	181	162	547	368	378	4.66	6.09	5.04	14.34	11.54	11.18	5.26333	12.3533	1.23085	3.25e-08	5.53e-07	SURE
ncbi_102625654	629	276	274	1052	938	878	14.62	7.78	7.14	23.07	24.49	21.76	9.84667	23.1067	1.2306	1.72e-05	0.000142781	SCP18
ncbi_102631193	144	64	43	129	247	219	2.94	1.59	0.98	2.49	5.67	4.77	1.83667	4.31	1.2306	0.00750847	0.0268428	GUN24
ncbi_102630081	71	81	81	218	194	175	1.7	2.36	2.18	4.93	5.23	4.48	2.08	4.88	1.2303	3.14e-06	3.18e-05	C76B6
ncbi_102619101	795	567	504	1568	1215	1840	16.07	13.91	11.42	29.9	27.56	39.65	13.8	32.37	1.22999	4.69e-09	9.53e-08	-
ncbi_102630161	274	147	178	585	559	326	11.21	7.3	8.16	22.59	25.69	14.23	8.89	20.8367	1.22887	3.68e-05	0.000277046	EXP13
ncbi_102614196	1127	689	665	3006	1723	1476	23.26	17.26	15.39	58.56	39.96	32.5	18.6367	43.6733	1.22861	3.71e-06	3.69e-05	-
ncbi_102630143	1128	735	758	2032	2728	1631	22.78	18.01	17.16	38.73	61.9	35.14	19.3167	45.2567	1.22828	3.3e-06	3.33e-05	GRF8
ncbi_102606789	189	130	155	541	317	328	4	3.34	3.68	10.82	7.55	7.41	3.67333	8.59333	1.22613	3.12e-07	4.12e-06	CTL2B
ncbi_102623586	3570	1825	1847	5818	5983	5775	181.72	112.72	105.38	279.5	342.19	313.61	133.273	311.767	1.22608	2.23e-07	3.06e-06	-
ncbi_102626310	192	166	199	517	439	431	3.59	3.77	4.17	9.13	9.23	8.6	3.84333	8.98667	1.22543	4.01e-11	1.21e-09	RT14
ncbi_102619228	167	85	98	404	273	168	2.68	1.77	1.82	6.41	5.29	2.96	2.09	4.88667	1.22535	0.000716117	0.00371923	MUS81
ncbi_102623332	46	28	55	121	108	90	0.79	0.58	1.06	1.96	2.08	1.64	0.81	1.89333	1.22493	0.000517179	0.00280776	MSH5
ncbi_102627261	36	13	38	78	66	68	1.76	0.77	2.09	3.61	3.63	3.55	1.54	3.59667	1.22373	0.00608692	0.0224921	-
ncbi_102626084	769	362	406	1422	1228	1084	6.6	3.77	3.9	11.52	11.85	9.94	4.75667	11.1033	1.22297	1.28e-06	1.44e-05	IDM1
ncbi_102610495	111	24	37	171	143	96	2.61	0.69	0.98	3.8	3.78	2.41	1.42667	3.33	1.22287	0.0148908	0.0471704	PCS1L
ncbi_102617974	324	153	183	728	421	474	6.56	3.75	4.16	13.9	9.59	10.28	4.82333	11.2567	1.22268	1.06e-05	9.38e-05	E2FA
ncbi_102611826	88	26	62	169	154	102	5.13	1.84	4.05	9.29	10.08	6.34	3.67333	8.57	1.22221	0.00356933	0.0144463	-
ncbi_102617426	486	375	338	1121	1070	767	15.45	14.47	12.05	33.64	38.23	26.02	13.99	32.63	1.2218	3.48e-08	5.87e-07	FL3H
ncbi_102629106	1123	745	645	2615	1973	1617	37.15	29.9	23.92	81.64	73.33	57.07	30.3233	70.68	1.22087	9.12e-08	1.39e-06	GGPPS
ncbi_102614082	1106	471	389	1953	1846	942	35.01	18.09	13.8	58.35	65.67	31.82	22.3	51.9467	1.21999	0.00115945	0.00560701	RIR2
ncbi_102625546	154	125	109	336	224	400	2.54	2.5	2.02	5.23	4.15	7.04	2.35333	5.47333	1.21771	5.07e-06	4.88e-05	FAO4A
ncbi_102628749	1047	672	724	2373	2138	1478	55.82	43.47	43.27	119.41	128.08	84.07	47.52	110.52	1.2177	6.34e-08	1e-06	ACP1
ncbi_102617927	680	371	438	1511	1147	989	32.93	21.8	23.77	69.05	62.4	51.09	26.1667	60.8467	1.21745	5.48e-08	8.83e-07	GLNB
ncbi_102622035	116	122	137	299	305	324	2.23	2.85	2.97	5.44	6.6	6.66	2.68333	6.23333	1.21598	2.7e-07	3.6e-06	-
ncbi_102609998	178	98	180	408	359	346	4.47	2.99	5.07	9.68	10.14	9.28	4.17667	9.7	1.21563	1.28e-06	1.44e-05	GPDA2
ncbi_102608342	214	214	303	1047	318	504	3.5	4.25	5.56	16.18	5.85	8.8	4.43667	10.2767	1.21182	0.0011014	0.00536887	MD26B
ncbi_102623851	1071	491	509	2281	1507	1252	51.39	28.59	27.38	103.3	81.25	64.09	35.7867	82.88	1.2116	3.55e-05	0.000269651	LAML
ncbi_102606719	229	151	118	462	268	425	4.63	3.65	2.58	9.02	6.32	9.81	3.62	8.38333	1.21153	5.4e-05	0.000389331	-
ncbi_102617251	961	410	482	1823	1456	1172	29.61	15.37	17.18	53.97	51.74	38.23	20.72	47.98	1.21141	1.96e-05	0.000159177	PER30
ncbi_102621849	1059	666	563	2311	1736	1546	23.42	17.87	13.96	48.24	43.14	36.48	18.4167	42.62	1.21052	1.65e-07	2.35e-06	C71A1
ncbi_102629857	35	20	20	89	35	63	0.65	0.45	0.41	1.54	0.73	1.22	0.503333	1.16333	1.20868	0.00893539	0.0310893	FAR
ncbi_102623420	104	79	85	275	208	177	9.25	8.53	8.48	23.09	20.79	16.8	8.75333	20.2267	1.20835	1.73e-06	1.88e-05	RL391
ncbi_102629866	1398	1551	1700	2559	3704	5073	55.54	74.64	75.56	95.68	164.8	214.28	68.58	158.253	1.20638	4.46e-05	0.000328657	-
ncbi_102626888	576	330	297	1129	955	790	15.59	10.96	9.02	29.25	29.92	22.91	11.8567	27.36	1.20637	1.76e-06	1.91e-05	ICR4
ncbi_102621680	182	64	81	283	268	226	3.3	1.41	1.65	4.84	5.46	4.37	2.12	4.89	1.20577	0.000619244	0.00328309	PMTJ
ncbi_102610367	232	125	167	404	482	368	5.78	3.87	4.68	9.61	13.76	9.67	4.77667	11.0133	1.20518	5.1e-06	4.89e-05	SPL9
ncbi_102623685	76	51	78	101	165	223	2.86	2.33	3.29	3.59	6.98	8.96	2.82667	6.51	1.20356	0.00224293	0.00975754	E134
ncbi_102620364	407	369	479	1454	748	932	13.64	15.03	17.95	45.86	28.12	33.37	15.54	35.7833	1.2033	3.4e-07	4.44e-06	DESI1
ncbi_102624065	4641	2216	1959	6838	7859	6226	173.1	100.29	81.9	240.71	329.36	247.75	118.43	272.607	1.20279	3.07e-05	0.000236946	TIP21
ncbi_102630571	1016	701	969	2999	2284	1308	42.96	35.97	45.93	119.68	108.51	59.01	41.62	95.7333	1.20174	1.81e-05	0.000149074	TIP13
ncbi_102622489	1353	1339	1588	5393	1903	3481	18.23	21.89	23.98	68.57	28.81	50.03	21.3667	49.1367	1.20144	5.02e-05	0.000365183	LOX31
ncbi_102611707	368	168	190	727	603	409	3.5	1.96	2.05	6.56	6.5	4.2	2.50333	5.75333	1.20055	9.55e-05	0.000637946	CLSY2
ncbi_102619943	3163	2070	2291	7650	6114	4549	156.16	124.01	126.79	356.46	339.17	239.61	135.653	311.747	1.20045	9.6e-09	1.84e-07	RS13
ncbi_102627041	126	117	140	348	290	302	3.9	4.4	4.86	10.17	10.09	9.98	4.38667	10.08	1.2003	9.37e-09	1.8e-07	THUM1
ncbi_102619237	452	254	200	807	802	587	9.32	6.39	4.65	15.61	18.4	12.75	6.78667	15.5867	1.19954	2.88e-05	0.000224766	GAGT1
XLOC_003729	22	20	14	54	48	35	1.18	1.3	0.84	2.72	2.9	2	1.10667	2.54	1.19861	0.0104487	0.035398	-
ncbi_102628119	370	326	351	1263	656	683	16.62	17.76	17.67	53.53	33.1	32.72	17.35	39.7833	1.19723	8.05e-07	9.58e-06	BH149
ncbi_102623889	3191	2175	2529	8034	6059	5129	126.28	104.47	112.2	300.13	269.44	216.59	114.317	262.053	1.19682	3.82e-11	1.15e-09	RS24
ncbi_107176835	344	99	79	404	427	380	16.92	5.91	4.36	18.76	23.61	19.95	9.06333	20.7733	1.19662	0.00764635	0.0272519	21KD
ncbi_102622896	143	115	113	299	276	322	1.81	1.77	1.6	3.57	3.93	4.35	1.72667	3.95	1.19386	1.88e-08	3.38e-07	IKU2
ncbi_102617153	428	339	303	956	875	758	19.12	18.38	15.17	40.31	43.92	36.13	17.5567	40.12	1.1923	2.73e-10	7.09e-09	LTPG2
ncbi_102619970	7539	3982	4286	16048	12265	9667	224.05	143.6	142.78	450.12	409.56	306.51	170.143	388.73	1.19202	7.48e-07	8.95e-06	RL3
ncbi_102612136	73	22	44	152	109	70	5.14	1.88	3.47	10.09	8.62	5.25	3.49667	7.98667	1.19161	0.008719	0.0304309	RLF33
ncbi_102606812	5612	3647	4103	12461	11627	9317	117.09	92.31	95.91	235.75	261.39	199.9	101.77	232.347	1.19097	5.88e-12	2.03e-10	ILV5
ncbi_102617198	2042	1202	1284	4404	3846	2612	123	87.85	86.69	250.36	260.3	167.85	99.18	226.17	1.18929	7.24e-07	8.68e-06	RL23
XLOC_013914	50	48	61	152	144	91	3.51	4.09	4.8	10.08	11.36	6.82	4.13333	9.42	1.18842	0.00055216	0.00297103	-
ncbi_102611331	105	83	87	119	187	345	5.49	5.26	5.1	5.87	10.98	19.24	5.28333	12.03	1.18712	0.00459054	0.0178335	CSPL5
ncbi_102625669	4512	3239	3095	12406	9041	4906	223.54	194.72	171.88	580.08	503.29	259.31	196.713	447.56	1.18599	5.06e-05	0.000367574	H2B1
ncbi_102621806	2464	1466	1090	4056	3601	4273	70.2	50.68	34.81	109.06	115.27	129.88	51.8967	118.07	1.18593	2.92e-06	3e-05	CADH9
ncbi_102630100	2658	894	806	3725	3013	3438	43.59	17.79	14.82	57.66	55.52	60.15	25.4	57.7767	1.18566	0.000903845	0.00454357	SBT17
ncbi_102622469	7706	4986	5724	18244	14924	11124	464.16	364.42	386.47	1037.15	1010.05	714.86	405.017	920.687	1.18473	6.44e-09	1.27e-07	RL27
ncbi_102617461	227	119	133	488	341	318	14.19	9.03	9.32	28.8	23.96	21.21	10.8467	24.6567	1.18473	6.65e-06	6.18e-05	ERG28
ncbi_102610423	36	21	24	84	65	45	1.3	0.92	0.97	2.87	2.64	1.74	1.06333	2.41667	1.18442	0.00531822	0.0201366	7OMT
ncbi_102630200	751	363	370	1392	1180	947	12.19	7.15	6.73	21.32	21.52	16.4	8.69	19.7467	1.18418	1.1e-05	9.61e-05	Y1848
ncbi_102615688	180	203	193	549	428	433	4.87	6.66	5.85	14	13	12.49	5.79333	13.1633	1.18406	1.29e-08	2.42e-07	PNC1
ncbi_102611936	496	357	284	1096	938	695	18.94	16.56	12.16	39.53	40.28	28.34	15.8867	36.05	1.18218	1.6e-06	1.76e-05	RABA3
ncbi_102623503	109	84	73	294	154	201	1.83	1.71	1.37	4.65	2.9	3.59	1.63667	3.71333	1.18195	2.99e-05	0.000231991	PKP4
ncbi_102613925	46	40	38	163	81	69	0.99	0.95	0.92	3.07	1.9	1.5	0.953333	2.15667	1.17775	0.00216295	0.00948887	4CLL6
ncbi_102609828	63	63	52	130	127	170	1.86	2.26	1.72	3.63	4.22	5.36	1.94667	4.40333	1.17759	0.000113421	0.00074266	FB237
ncbi_102618040	336	275	306	771	649	779	2.62	2.6	2.68	5.68	5.69	6.49	2.63333	5.95333	1.17681	1.25e-13	5.66e-12	NET1A
ncbi_102621158	352	206	252	805	396	745	7.82	5.55	6.27	16.87	9.88	17.65	6.54667	14.8	1.17676	1.15e-05	9.98e-05	NPR3
ncbi_102626021	62	24	42	93	91	117	0.57	0.27	0.43	0.8	0.93	1.14	0.423333	0.956667	1.17622	0.00206247	0.00912309	DRL21
ncbi_102619574	113	56	49	148	129	232	1.55	0.93	0.76	1.92	1.99	3.41	1.08	2.44	1.17585	0.00234082	0.0101291	SDE3
ncbi_102609655	4205	3009	3133	11480	8808	4641	260.64	226.31	217.67	671.57	613.43	306.9	234.873	530.633	1.17583	4.53e-05	0.000333079	H2A1
ncbi_102606966	149	78	88	296	199	253	7.07	4.49	4.68	13.26	10.61	12.81	5.41333	12.2267	1.17544	1.23e-05	0.000105548	-
ncbi_102619552	53	26	58	138	102	86	1.42	0.84	1.74	3.49	3.07	2.47	1.33333	3.01	1.17473	0.00190421	0.00853598	YNB1
ncbi_102627002	4807	2750	2917	9795	8912	6090	258.22	179.25	175.64	496.6	537.91	349.02	204.37	461.177	1.17414	9.28e-07	1.09e-05	RS193
ncbi_102623775	113	54	97	262	201	164	1.89	1.1	1.82	4.14	3.78	2.93	1.60333	3.61667	1.17359	0.000142992	0.000912284	OPT7
ncbi_102615352	145	108	100	322	235	287	3.29	2.97	2.54	6.9	5.99	6.95	2.93333	6.61333	1.17284	9.08e-08	1.39e-06	-
ncbi_102609167	127	111	67	238	279	207	5.03	5.34	2.98	8.9	12.42	8.75	4.45	10.0233	1.17149	0.00023039	0.00138692	ARP1
ncbi_102627466	591	244	355	885	1023	853	9.34	4.73	6.32	13.3	18.2	14.41	6.79667	15.3033	1.17095	3.14e-05	0.00024174	PERK9
ncbi_102609420	390	182	221	847	688	395	6.42	3.86	4.23	12.92	12.75	7	4.83667	10.89	1.17092	0.00018562	0.00114827	NPY2
ncbi_102607765	137	63	100	244	271	185	3.51	1.96	2.87	5.89	7.79	5.05	2.78	6.24333	1.16723	0.000233102	0.00140174	LHTL7
ncbi_102627820	290	283	481	878	803	844	14.47	17.13	26.9	41.34	45.01	44.92	19.5	43.7567	1.16603	8.5e-06	7.65e-05	-
ncbi_102619494	275	132	134	514	464	285	7.17	4.18	3.92	12.66	13.6	7.93	5.09	11.3967	1.16287	0.000381653	0.0021676	-
ncbi_102616145	102	40	53	201	142	112	1.51	0.72	0.88	2.82	2.37	1.77	1.03667	2.32	1.16217	0.00198424	0.00882935	KAT1
ncbi_102610447	4206	2443	2728	9421	7219	5483	166.01	117	120.69	350.94	320.15	230.89	134.567	300.66	1.15981	3.13e-07	4.13e-06	RS6
ncbi_102622656	707	496	463	1424	1429	1063	24.41	20.78	17.92	46.38	55.45	39.17	21.0367	47	1.15975	7.92e-08	1.22e-06	SL30A
ncbi_102624725	604	393	282	1209	744	1093	10.35	8.16	5.43	19.39	14.24	19.84	7.98	17.8233	1.15931	1.11e-05	9.67e-05	BOR2
ncbi_102617296	204	199	207	579	447	435	10.45	12.36	11.88	27.98	25.72	23.76	11.5633	25.82	1.15893	1.74e-09	3.87e-08	Y5933
ncbi_102624507	96	46	47	252	111	91	2.38	1.38	1.37	5.89	3.14	2.41	1.71	3.81333	1.15706	0.0073994	0.0265492	BGL11
ncbi_102620217	425	269	374	993	774	752	18.91	14.52	18.65	41.69	38.69	35.69	17.36	38.69	1.15619	4.24e-10	1.05e-08	-
ncbi_102618082	998	650	661	2317	1835	1296	61.32	48.47	45.53	134.37	126.69	84.96	51.7733	115.34	1.15561	9.36e-07	1.09e-05	RL35
ncbi_102611455	177	131	127	369	364	290	4.66	4.18	3.75	9.15	10.75	8.14	4.19667	9.34667	1.15521	5.23e-07	6.46e-06	GRF4
ncbi_102608392	197	119	132	421	322	310	6.31	4.62	4.74	12.72	11.58	10.59	5.22333	11.63	1.15481	3.11e-07	4.11e-06	-
ncbi_102608614	1454	894	965	3025	2729	1997	29.64	22.11	22.05	58.2	62.51	43.43	24.6	54.7133	1.15323	1.17e-07	1.76e-06	GAI
ncbi_102624485	1455	577	550	1817	2415	1627	22.53	10.84	9.55	26.55	42.02	26.88	14.3067	31.8167	1.1531	0.000823349	0.00418969	Y5720
ncbi_102618583	180	110	140	309	332	334	4.09	3.02	3.61	6.79	8.69	8.35	3.57333	7.94333	1.15247	1.62e-06	1.78e-05	SPXS1
ncbi_102619322	425	258	325	1417	283	745	12.56	9.25	10.77	39.52	9.4	23.49	10.86	24.1367	1.1522	0.00665096	0.0242443	ILL1
ncbi_102607568	643	243	269	1044	576	1049	7.02	3.22	3.29	10.76	7.07	12.23	4.51	10.02	1.15168	0.000753495	0.00388453	THE1
ncbi_102612779	301	295	284	771	564	720	8.83	10.02	10.05	22.18	19.49	22.51	9.63333	21.3933	1.15105	1.97e-10	5.31e-09	HYES
ncbi_102609936	2331	1269	1417	4656	3970	3062	57.38	37.9	39.1	108.16	109.8	80.41	44.7933	99.4567	1.15078	4.71e-07	5.91e-06	FABI
ncbi_102616863	279	202	304	638	553	653	6.63	5.83	8.1	14.32	14.77	16.56	6.85333	15.2167	1.15077	7.58e-09	1.49e-07	NTH1
ncbi_102608802	541	370	442	1236	1033	908	12.95	10.75	11.86	27.92	27.78	23.19	11.8533	26.2967	1.14959	6.5e-11	1.92e-09	AASS
ncbi_102624868	124	79	100	296	189	229	3.29	2.55	2.98	7.42	5.64	6.49	2.94	6.51667	1.14832	1.94e-06	2.09e-05	SRG1
ncbi_107176817	55	59	20	90	130	93	3.4	4.42	1.39	5.25	9.03	6.13	3.07	6.80333	1.148	0.0158032	0.0496065	RGF6
ncbi_102607255	471	283	296	852	836	746	12.58	9.17	8.86	21.48	25.09	21.26	10.2033	22.61	1.14792	5.17e-08	8.38e-07	PUMP1
ncbi_102627035	205	189	151	483	231	583	10.22	11.43	8.43	22.72	12.93	31	10.0267	22.2167	1.1478	0.000470162	0.00259081	BH036
ncbi_102617030	1045	929	1128	2807	2343	2184	57.21	61.72	69.23	145.05	144.14	127.57	62.72	138.92	1.14726	8.56e-13	3.39e-11	RK34
ncbi_102621583	3779	3502	4093	6171	8728	11559	154.93	173.76	188.26	238.01	403.23	503.68	172.317	381.64	1.14715	2.28e-05	0.000181968	GSTUH
ncbi_102628869	1009	559	775	2355	1774	1350	15.1	10.15	13	33.26	29.83	21.55	12.75	28.2133	1.14588	1.23e-06	1.39e-05	DNLI1
ncbi_102630091	1159	709	727	2427	2109	1508	55.49	41.19	39.02	109.67	113.45	77.03	45.2333	100.05	1.14526	7.78e-07	9.28e-06	RL11
ncbi_102621011	61	40	32	112	102	95	3.05	2.43	1.8	5.29	5.74	5.07	2.42667	5.36667	1.14505	0.000712088	0.00370315	PURE
ncbi_102610027	216	225	226	621	458	512	9.18	11.6	10.76	24.8	21.77	23.11	10.5133	23.2267	1.14356	1.38e-09	3.14e-08	RUB2
ncbi_102617275	983	579	606	1659	1549	1798	23.3	16.67	16.12	37.13	41.26	45.48	18.6967	41.29	1.14301	1.13e-08	2.14e-07	SCP29
ncbi_102619945	949	763	799	2251	1830	1814	45.38	44.28	42.83	101.6	98.33	92.55	44.1633	97.4933	1.14245	3.02e-17	2.3e-15	-
ncbi_102613829	372	234	277	704	638	705	11.66	8.92	9.73	20.82	22.46	23.57	10.1033	22.2833	1.14113	4.09e-10	1.02e-08	-
ncbi_102614133	372	234	277	704	638	705	11.66	8.92	9.73	20.82	22.46	23.57	10.1033	22.2833	1.14113	4.09e-10	1.02e-08	-
ncbi_102606766	95	43	32	168	139	83	1.31	0.72	0.5	2.19	2.16	1.23	0.843333	1.86	1.14113	0.0101823	0.0346884	GL3
ncbi_102628202	1223	823	831	2543	2219	1930	19.49	15.91	14.84	38.25	39.73	32.81	16.7467	36.93	1.14092	2.19e-10	5.82e-09	CHLD
ncbi_102608676	90	111	94	258	217	225	3.35	5.01	3.92	9.06	9.07	8.93	4.09333	9.02	1.13985	6.64e-06	6.17e-05	EAF6
ncbi_102614287	200	193	352	742	479	550	7.09	8.3	13.98	24.82	19.07	20.8	9.79	21.5633	1.1392	9.76e-05	0.000649781	PX24D
ncbi_102622257	184	89	67	366	222	199	8.15	4.78	3.33	15.3	11.05	9.41	5.42	11.92	1.13702	0.0021774	0.00953172	SAU72
ncbi_102624218	504	237	207	875	778	515	7.41	4.23	3.41	12.14	12.86	8.08	5.01667	11.0267	1.1362	0.000510486	0.0027795	Y4374
ncbi_102608833	44	18	26	87	62	54	0.75	0.37	0.5	1.4	1.18	0.98	0.54	1.18667	1.13588	0.00776026	0.0276008	-
ncbi_102626847	73	58	85	150	107	246	3.23	3.11	4.22	6.27	5.32	11.61	3.52	7.73333	1.13551	0.00239077	0.0103066	ERF2
ncbi_102629727	72	36	47	131	99	127	0.8	0.49	0.59	1.38	1.24	1.51	0.626667	1.37667	1.13541	0.000377809	0.00215027	GSO1
ncbi_102629306	595	663	643	1556	1403	1511	15.39	20.81	18.64	37.99	40.78	41.7	18.28	40.1567	1.13537	3.17e-10	8.14e-09	SY121
ncbi_102625724	85	71	92	141	94	341	3.37	3.42	4.09	5.28	4.19	14.43	3.62667	7.96667	1.13533	0.0156397	0.049169	-
ncbi_102624262	110	108	158	368	226	296	3.37	4.02	5.43	10.66	7.79	9.69	4.27333	9.38	1.13423	2.72e-05	0.000213561	DBR
ncbi_102607522	89	60	60	152	200	126	8	6.55	6.05	12.9	20.2	12.09	6.86667	15.0633	1.13336	0.000660675	0.00347805	P2B15
ncbi_102628991	4459	1233	1307	6765	4835	4178	91.59	30.73	30.09	131.15	111.6	91.56	50.8033	111.437	1.13323	0.00401279	0.0159515	ASOL
ncbi_102620285	57	26	32	112	67	80	2.02	1.15	1.24	3.84	2.7	3.12	1.47	3.22	1.13124	0.00437212	0.0171036	BB
ncbi_102615982	5999	3669	4140	13103	10689	8126	302.83	224.74	234.26	624.26	606.28	437.63	253.943	556.057	1.13073	6.96e-08	1.09e-06	RL212
ncbi_102630522	114	79	75	281	192	152	2.49	2.09	1.83	5.78	4.71	3.54	2.13667	4.67667	1.13012	0.000133206	0.000856928	PP429
ncbi_102628323	201	98	100	266	293	343	4.36	2.58	2.43	5.44	7.13	7.93	3.12333	6.83333	1.1295	0.000220357	0.00133189	Y3028
ncbi_102626438	1872	1804	2265	4722	4526	4587	52.87	61.83	71.71	125.88	143.64	138.22	62.1367	135.913	1.12917	1.7e-10	4.63e-09	-
ncbi_102618051	110	52	56	202	114	130	1.83	1	0.97	3.74	2.38	2.19	1.26667	2.77	1.12885	0.00616539	0.0227558	-
ncbi_102610808	102	46	46	199	159	85	3.35	1.83	1.69	6.17	5.87	2.98	2.29	5.00667	1.1285	0.00744503	0.0266787	-
ncbi_107177568	6582	7434	11741	19010	20535	20481	183.95	252.13	367.82	501.46	644.86	610.71	267.967	585.677	1.12805	2.52e-05	0.000199588	DCAM
ncbi_102616182	110	130	125	299	240	317	3.13	4.49	3.99	8.04	7.68	9.64	3.87	8.45333	1.12719	4.17e-06	4.11e-05	ROG1
ncbi_102610825	2791	1760	1955	5952	5085	3950	151.84	116.18	119.22	305.6	310.83	229.26	129.08	281.897	1.1269	1.58e-08	2.89e-07	RL321
ncbi_102623351	499	394	589	1226	949	1226	8.8	8.42	11.66	20.54	19.2	23.31	9.62667	21.0167	1.12643	1.29e-08	2.42e-07	P2C31
ncbi_102631084	76	104	78	220	153	238	2.12	3.52	2.44	5.78	4.79	7.07	2.69333	5.88	1.12642	0.000217102	0.00131471	MY108
ncbi_102608850	262	140	127	466	465	278	9.09	5.87	4.96	15.43	17.85	10.2	6.64	14.4933	1.12613	0.000455971	0.00252503	FB248
ncbi_102625821	127	64	51	234	213	110	5.87	3.57	2.62	10.09	10.84	5.38	4.02	8.77	1.12538	0.0052768	0.0199933	-
ncbi_102618557	2296	1414	1541	4845	4338	2880	172.31	128.76	129.66	343.19	365.8	230.65	143.577	313.213	1.12532	1.62e-06	1.78e-05	RS16
ncbi_102610701	74	85	77	185	168	198	1.48	2.07	1.73	3.5	3.78	4.23	1.76	3.83667	1.12428	2.26e-05	0.000180743	HBP1A
ncbi_102624853	221	166	259	505	414	573	7.52	6.85	9.88	16.22	15.82	20.82	8.08333	17.62	1.12419	1.09e-06	1.25e-05	EXOL2
ncbi_102626567	117	69	68	250	159	177	7.83	5.6	5.1	15.79	11.96	12.64	6.17667	13.4633	1.12414	7.46e-05	0.000512681	RL291
[truncated: 1,693 more rows]
