# Supplementary material for: Transcriptome analysis of Citrus limon infected with Citrus yellow vein clearing virus
Source: BMC Genomics. 2023 Feb 7;24:65. doi: 10.1186/s12864-023-09151-5 (PMC9903606; doi:10.1186/s12864-023-09151-5)
Supplement: Supplementary file 3 — Additional file 3: Table S3. GO enrichment analysis of DEGs. [file 12864_2023_9151_MOESM3_ESM.xls]

## Sheet: BP of down-regulated DEGs
Table S3. GO enrichment analysis of DEGs.
GO ID	Description	Infected-vs-Mock-down (634)	All (10738)	pvalue	p.adjust	Genes
GO:0010410	hemicellulose metabolic process	27	72	1.46378e-15	4.5082e-13	ncbi_102608483(-);ncbi_102610419(GUX1);ncbi_102611127(PER64);ncbi_102611968(GAUTC);ncbi_102613385(TLPH);ncbi_102614086(-);ncbi_102614297(MP705);ncbi_102614557(TBL3);ncbi_102614802(-);ncbi_102615379(GXM1);ncbi_102616000(CESA7);ncbi_102616485(CESA7);ncbi_102616627(-);ncbi_102617846(PER64);ncbi_102618289(RAC2);ncbi_102618815(IRX9);ncbi_102619618(IQD1);ncbi_102619893(CESA4);ncbi_102619900(Y5977);ncbi…
GO:0045491	xylan metabolic process	27	72	1.46378e-15	4.5082e-13	ncbi_102608483(-);ncbi_102610419(GUX1);ncbi_102611127(PER64);ncbi_102611968(GAUTC);ncbi_102613385(TLPH);ncbi_102614086(-);ncbi_102614297(MP705);ncbi_102614557(TBL3);ncbi_102614802(-);ncbi_102615379(GXM1);ncbi_102616000(CESA7);ncbi_102616485(CESA7);ncbi_102616627(-);ncbi_102617846(PER64);ncbi_102618289(RAC2);ncbi_102618815(IRX9);ncbi_102619618(IQD1);ncbi_102619893(CESA4);ncbi_102619900(Y5977);ncbi…
GO:0010383	cell wall polysaccharide metabolic process	28	78	1.62751e-15	4.5082e-13	ncbi_102608483(-);ncbi_102610419(GUX1);ncbi_102611127(PER64);ncbi_102611968(GAUTC);ncbi_102613385(TLPH);ncbi_102614086(-);ncbi_102614297(MP705);ncbi_102614557(TBL3);ncbi_102614802(-);ncbi_102615379(GXM1);ncbi_102616000(CESA7);ncbi_102616485(CESA7);ncbi_102616627(-);ncbi_102617282(PTR7);ncbi_102617846(PER64);ncbi_102618289(RAC2);ncbi_102618815(IRX9);ncbi_102619618(IQD1);ncbi_102619893(CESA4);ncbi_…
GO:0044036	cell wall macromolecule metabolic process	28	93	2.63782e-13	5.48008e-11	ncbi_102608483(-);ncbi_102610419(GUX1);ncbi_102611127(PER64);ncbi_102611968(GAUTC);ncbi_102613385(TLPH);ncbi_102614086(-);ncbi_102614297(MP705);ncbi_102614557(TBL3);ncbi_102614802(-);ncbi_102615379(GXM1);ncbi_102616000(CESA7);ncbi_102616485(CESA7);ncbi_102616627(-);ncbi_102617282(PTR7);ncbi_102617846(PER64);ncbi_102618289(RAC2);ncbi_102618815(IRX9);ncbi_102619618(IQD1);ncbi_102619893(CESA4);ncbi_…
GO:0005976	polysaccharide metabolic process	57	419	2.13473e-09	3.54792e-07	ncbi_102577993(GUN9);ncbi_102608350(XTH33);ncbi_102608483(-);ncbi_102609095(PME);ncbi_102609383(PME12);ncbi_102609650(PME12);ncbi_102610266(PME54);ncbi_102610419(GUX1);ncbi_102610576(PNSL3);ncbi_102611127(PER64);ncbi_102611558(F16P2);ncbi_102611968(GAUTC);ncbi_102612213(XTH6);ncbi_102612467(PLY22);ncbi_102613324(ALGC);ncbi_102613385(TLPH);ncbi_102614086(-);ncbi_102614297(MP705);ncbi_102614557(TBL…
GO:0071554	cell wall organization or biogenesis	40	257	1.41247e-08	1.95627e-06	ncbi_102608350(XTH33);ncbi_102608483(-);ncbi_102609095(PME);ncbi_102609383(PME12);ncbi_102609650(PME12);ncbi_102610266(PME54);ncbi_102610419(GUX1);ncbi_102610917(EXPA1);ncbi_102611127(PER64);ncbi_102611968(GAUTC);ncbi_102613385(TLPH);ncbi_102614086(-);ncbi_102614297(MP705);ncbi_102614557(TBL3);ncbi_102614802(-);ncbi_102615379(GXM1);ncbi_102615801(MYB26);ncbi_102616000(CESA7);ncbi_102616485(CESA7)…
GO:0042546	cell wall biogenesis	16	56	8.19993e-08	9.73449e-06	ncbi_102610419(GUX1);ncbi_102611968(GAUTC);ncbi_102614297(MP705);ncbi_102615801(MYB26);ncbi_102616000(CESA7);ncbi_102616485(CESA7);ncbi_102616627(-);ncbi_102617518(APG2);ncbi_102618289(RAC2);ncbi_102618815(IRX9);ncbi_102619893(CESA4);ncbi_102621903(IRX10);ncbi_102624264(NAC73);ncbi_102626063(RAC7);ncbi_102627657(KNAT7);ncbi_102629852(NAC12)
GO:0009832	plant-type cell wall biogenesis	9	19	4.46063e-07	4.63348e-05	ncbi_102610419(GUX1);ncbi_102615801(MYB26);ncbi_102616000(CESA7);ncbi_102616485(CESA7);ncbi_102618815(IRX9);ncbi_102619893(CESA4);ncbi_102621903(IRX10);ncbi_102624264(NAC73);ncbi_102627657(KNAT7)
GO:0010087	phloem or xylem histogenesis	11	34	2.28695e-06	0.000211162	ncbi_102610605(NAC83);ncbi_102610917(EXPA1);ncbi_102611112(DAR2);ncbi_102611545(CKX1);ncbi_102611968(GAUTC);ncbi_102614557(TBL3);ncbi_102616000(CESA7);ncbi_102616485(CESA7);ncbi_102616627(-);ncbi_102624965(APL);ncbi_102627657(KNAT7)
GO:0042126	nitrate metabolic process	7	14	5.76729e-06	0.000427012	ncbi_102610866(NIA);ncbi_102616714(NIR);ncbi_102616974(PTR27);ncbi_102617282(PTR7);ncbi_102619172(PTR33);ncbi_102627329(NRT27);ncbi_102630064(NRT25)
GO:2001057	reactive nitrogen species metabolic process	7	14	5.76729e-06	0.000427012	ncbi_102610866(NIA);ncbi_102616714(NIR);ncbi_102616974(PTR27);ncbi_102617282(PTR7);ncbi_102619172(PTR33);ncbi_102627329(NRT27);ncbi_102630064(NRT25)
GO:0005975	carbohydrate metabolic process	70	696	6.16624e-06	0.000427012	ncbi_102577993(GUN9);ncbi_102607932(PPD3);ncbi_102608350(XTH33);ncbi_102608483(-);ncbi_102609095(PME);ncbi_102609383(PME12);ncbi_102609650(PME12);ncbi_102610266(PME54);ncbi_102610419(GUX1);ncbi_102610576(PNSL3);ncbi_102611127(PER64);ncbi_102611558(F16P2);ncbi_102611968(GAUTC);ncbi_102612213(XTH6);ncbi_102612467(PLY22);ncbi_102612674(SRK2E);ncbi_102613324(ALGC);ncbi_102613385(TLPH);ncbi_102614086(…
GO:0009808	lignin metabolic process	7	16	1.73201e-05	0.00110715	ncbi_102608359(LAC17);ncbi_102609228(LAC5);ncbi_102610433(LAC4);ncbi_102611095(LAC17);ncbi_102612373(LAC17);ncbi_102620940(LAC4);ncbi_102627891(LAC17)
GO:0006825	copper ion transport	6	14	8.25535e-05	0.00490014	ncbi_102615415(HMA5);ncbi_102619442(COPT1);ncbi_102619752(COPT1);ncbi_102623246(COPT5);ncbi_102623787(HMA7);ncbi_102628184(ZIP1)
GO:0042886	amide transport	8	27	0.000115013	0.0063717	ncbi_102612150(AB13B);ncbi_102613675(PTR1);ncbi_102616974(PTR27);ncbi_102617282(PTR7);ncbi_102619014(PTR45);ncbi_102620976(PTR16);ncbi_102623482(PTR49);ncbi_102631124(WRK47)
GO:0015833	peptide transport	7	21	0.000135745	0.00705024	ncbi_102613675(PTR1);ncbi_102616974(PTR27);ncbi_102617282(PTR7);ncbi_102619014(PTR45);ncbi_102620976(PTR16);ncbi_102623482(PTR49);ncbi_102631124(WRK47)
GO:0009698	phenylpropanoid metabolic process	11	53	0.000218157	0.010664	ncbi_102607674(MYB08);ncbi_102608359(LAC17);ncbi_102609228(LAC5);ncbi_102610433(LAC4);ncbi_102611095(LAC17);ncbi_102612373(LAC17);ncbi_102619882(MAX1);ncbi_102620940(LAC4);ncbi_102625391(YJX4);ncbi_102627891(LAC17);ncbi_102629858(COMT1)
GO:0071669	plant-type cell wall organization or biogenesis	12	65	0.000363074	0.0159652	ncbi_102608350(XTH33);ncbi_102610419(GUX1);ncbi_102614557(TBL3);ncbi_102615801(MYB26);ncbi_102616000(CESA7);ncbi_102616485(CESA7);ncbi_102617282(PTR7);ncbi_102618815(IRX9);ncbi_102619893(CESA4);ncbi_102621903(IRX10);ncbi_102624264(NAC73);ncbi_102627657(KNAT7)
GO:0010413	glucuronoxylan metabolic process	4	7	0.000365028	0.0159652	ncbi_102610419(GUX1);ncbi_102611968(GAUTC);ncbi_102618815(IRX9);ncbi_102621903(IRX10)
GO:0000041	transition metal ion transport	11	59	0.000580204	0.024042	ncbi_102614126(ATOX1);ncbi_102615415(HMA5);ncbi_102619442(COPT1);ncbi_102619752(COPT1);ncbi_102623246(COPT5);ncbi_102623787(HMA7);ncbi_102624383(ATOX1);ncbi_102624609(AGL12);ncbi_102626899(FRI3);ncbi_102628184(ZIP1);ncbi_102630191(ZIP6)
GO:0072593	reactive oxygen species metabolic process	20	152	0.000607561	0.024042	ncbi_102609249(CRY2);ncbi_102609716(CAS2);ncbi_102611127(PER64);ncbi_102612577(PER21);ncbi_102612585(SODF2);ncbi_102612674(SRK2E);ncbi_102615999(CATA);ncbi_102616000(CESA7);ncbi_102616485(CESA7);ncbi_102616904(-);ncbi_102617347(GL24);ncbi_102617846(PER64);ncbi_102618017(PER4);ncbi_102619632(PER21);ncbi_102621724(FENR1);ncbi_102623581(NEP1);ncbi_102625335(HMGB9);ncbi_102626970(PER9);ncbi_102629002…
GO:0009834	plant-type secondary cell wall biogenesis	3	4	0.000783503	0.029595	ncbi_102615801(MYB26);ncbi_102624264(NAC73);ncbi_102627657(KNAT7)
GO:0042743	hydrogen peroxide metabolic process	18	139	0.00134728	0.048678	ncbi_102609249(CRY2);ncbi_102609716(CAS2);ncbi_102611127(PER64);ncbi_102612577(PER21);ncbi_102612674(SRK2E);ncbi_102615999(CATA);ncbi_102616000(CESA7);ncbi_102616485(CESA7);ncbi_102616904(-);ncbi_102617846(PER64);ncbi_102618017(PER4);ncbi_102619632(PER21);ncbi_102621724(FENR1);ncbi_102623581(NEP1);ncbi_102625335(HMGB9);ncbi_102626970(PER9);ncbi_102629002(PER25);ncbi_102631310(PER66)
GO:0000272	polysaccharide catabolic process	9	49	0.00201607	0.0698063	ncbi_102609095(PME);ncbi_102609383(PME12);ncbi_102609650(PME12);ncbi_102610266(PME54);ncbi_102612467(PLY22);ncbi_102614939(PLY4);ncbi_102619559(PME6);ncbi_102624576(PME61);ncbi_102629596(PLY5)
GO:0019748	secondary metabolic process	19	157	0.00223858	0.0744103	ncbi_102607674(MYB08);ncbi_102608359(LAC17);ncbi_102609228(LAC5);ncbi_102609716(CAS2);ncbi_102610433(LAC4);ncbi_102611095(LAC17);ncbi_102612373(LAC17);ncbi_102617282(PTR7);ncbi_102619882(MAX1);ncbi_102620077(FRO8);ncbi_102620940(LAC4);ncbi_102621724(FENR1);ncbi_102625391(YJX4);ncbi_102626236(PNSB3);ncbi_102627806(AIR3);ncbi_102627891(LAC17);ncbi_102629319(SUT21);ncbi_102629858(COMT1);ncbi_1071742…
GO:0010395	rhamnogalacturonan I metabolic process	2	2	0.00348086	0.104615	ncbi_102616000(CESA7);ncbi_102616485(CESA7)
GO:0052546	cell wall pectin metabolic process	2	2	0.00348086	0.104615	ncbi_102616000(CESA7);ncbi_102616485(CESA7)
GO:0016052	carbohydrate catabolic process	9	53	0.00352495	0.104615	ncbi_102609095(PME);ncbi_102609383(PME12);ncbi_102609650(PME12);ncbi_102610266(PME54);ncbi_102612467(PLY22);ncbi_102614939(PLY4);ncbi_102619559(PME6);ncbi_102624576(PME61);ncbi_102629596(PLY5)
GO:0015893	drug transport	10	66	0.00504156	0.139651	ncbi_102607835(AB8B);ncbi_102608126(S47A1);ncbi_102612150(AB13B);ncbi_102614291(AB8C);ncbi_102615021(TT12);ncbi_102617575(MATE7);ncbi_102621496(MATE7);ncbi_102623117(TT12);ncbi_102630566(TT12);ncbi_107175173(TT12)
GO:0042493	response to drug	10	66	0.00504156	0.139651	ncbi_102607835(AB8B);ncbi_102608126(S47A1);ncbi_102612150(AB13B);ncbi_102614291(AB8C);ncbi_102615021(TT12);ncbi_102617575(MATE7);ncbi_102621496(MATE7);ncbi_102623117(TT12);ncbi_102630566(TT12);ncbi_107175173(TT12)
GO:0006811	ion transport	51	613	0.00775656	0.207926	ncbi_102607182(CCH);ncbi_102609422(BAC2);ncbi_102609619(-);ncbi_102611306(CXE16);ncbi_102612674(SRK2E);ncbi_102613216(NFM);ncbi_102613261(ZIP2);ncbi_102614126(ATOX1);ncbi_102614990(CNGC1);ncbi_102615337(RNLE);ncbi_102615415(HMA5);ncbi_102616287(GAT2);ncbi_102616321(-);ncbi_102616611(ALMTC);ncbi_102616714(NIR);ncbi_102616974(PTR27);ncbi_102616982(CCX2);ncbi_102617102(PMA3);ncbi_102617282(PTR7);ncb…
GO:0005985	sucrose metabolic process	3	8	0.00917178	0.23818	ncbi_102611558(F16P2);ncbi_102624502(SPSA4);ncbi_102630462(SPSA1)
GO:0045488	pectin metabolic process	2	3	0.0100328	0.252643	ncbi_102616000(CESA7);ncbi_102616485(CESA7)
GO:0048511	rhythmic process	5	25	0.0139988	0.339703	ncbi_102609249(CRY2);ncbi_102619679(JMJ30);ncbi_102627635(GIGAN);ncbi_102630674(GWD1);ncbi_102630880(ELF4)
GO:0016143	S-glycoside metabolic process	8	55	0.0147164	0.339703	ncbi_102609716(CAS2);ncbi_102617282(PTR7);ncbi_102620077(FRO8);ncbi_102621724(FENR1);ncbi_102626236(PNSB3);ncbi_102627806(AIR3);ncbi_102629319(SUT21);ncbi_107174217(THIC)
GO:0019757	glycosinolate metabolic process	8	55	0.0147164	0.339703	ncbi_102609716(CAS2);ncbi_102617282(PTR7);ncbi_102620077(FRO8);ncbi_102621724(FENR1);ncbi_102626236(PNSB3);ncbi_102627806(AIR3);ncbi_102629319(SUT21);ncbi_107174217(THIC)
GO:0009891	positive regulation of biosynthetic process	4	17	0.0154626	0.347281	ncbi_102610605(NAC83);ncbi_102615801(MYB26);ncbi_102622700(Y5371);ncbi_102623876(HSL1)
GO:0044262	cellular carbohydrate metabolic process	27	298	0.0174306	0.381179	ncbi_102577993(GUN9);ncbi_102607932(PPD3);ncbi_102610576(PNSL3);ncbi_102611558(F16P2);ncbi_102612674(SRK2E);ncbi_102613324(ALGC);ncbi_102614557(TBL3);ncbi_102614781(IDND);ncbi_102614944(GLGB1);ncbi_102615793(TPS11);ncbi_102616000(CESA7);ncbi_102616341(TPS1);ncbi_102616485(CESA7);ncbi_102619086(CESA9);ncbi_102619893(CESA4);ncbi_102620077(FRO8);ncbi_102624502(SPSA4);ncbi_102624770(CSLG3);ncbi_10262…
GO:0008037	cell recognition	9	69	0.0195884	0.417383	ncbi_102613658(SD16);ncbi_102614625(SD18);ncbi_102616008(Y4729);ncbi_102617855(Y4729);ncbi_102620359(EP1G);ncbi_102622628(Y4230);ncbi_102626329(Y1133);ncbi_102626881(Y4729);ncbi_107174244(Y4729)
GO:0019684	photosynthesis, light reaction	7	48	0.0215902	0.448536	ncbi_102608211(PSBC);ncbi_102613058(CB12);ncbi_102615942(CB12);ncbi_102621724(FENR1);ncbi_102626236(PNSB3);ncbi_4271200(PSBD);ncbi_4271201(PSBC)
GO:1901136	carbohydrate derivative catabolic process	5	28	0.0223954	0.453916	ncbi_102607938(CDA1);ncbi_102618640(Y1133);ncbi_102619234(Y1133);ncbi_102623247(CE101);ncbi_107174265(Y1133)
GO:0044550	secondary metabolite biosynthetic process	10	83	0.0238314	0.471521	ncbi_102609716(CAS2);ncbi_102617282(PTR7);ncbi_102619882(MAX1);ncbi_102620077(FRO8);ncbi_102621724(FENR1);ncbi_102625391(YJX4);ncbi_102626236(PNSB3);ncbi_102627806(AIR3);ncbi_102629319(SUT21);ncbi_102629858(COMT1)
GO:0016144	S-glycoside biosynthetic process	7	50	0.0264843	0.490152	ncbi_102609716(CAS2);ncbi_102617282(PTR7);ncbi_102620077(FRO8);ncbi_102621724(FENR1);ncbi_102626236(PNSB3);ncbi_102627806(AIR3);ncbi_102629319(SUT21)
GO:0019758	glycosinolate biosynthetic process	7	50	0.0264843	0.490152	ncbi_102609716(CAS2);ncbi_102617282(PTR7);ncbi_102620077(FRO8);ncbi_102621724(FENR1);ncbi_102626236(PNSB3);ncbi_102627806(AIR3);ncbi_102629319(SUT21)
GO:0044042	glucan metabolic process	23	254	0.026928	0.490152	ncbi_102577993(GUN9);ncbi_102608350(XTH33);ncbi_102610576(PNSL3);ncbi_102611558(F16P2);ncbi_102612213(XTH6);ncbi_102613324(ALGC);ncbi_102614557(TBL3);ncbi_102614944(GLGB1);ncbi_102616000(CESA7);ncbi_102616485(CESA7);ncbi_102616939(XTH28);ncbi_102619086(CESA9);ncbi_102619893(CESA4);ncbi_102620077(FRO8);ncbi_102624770(CSLG3);ncbi_102626236(PNSB3);ncbi_102627635(GIGAN);ncbi_102629135(THI42);ncbi_102…
GO:0044765	single-organism transport	88	1224	0.0271323	0.490152	XLOC_020884(PDR3);ncbi_102607182(CCH);ncbi_102607835(AB8B);ncbi_102608126(S47A1);ncbi_102608554(E1314);ncbi_102608743(RH17);ncbi_102609422(BAC2);ncbi_102609619(-);ncbi_102609716(CAS2);ncbi_102610605(NAC83);ncbi_102611306(CXE16);ncbi_102611503(SWT15);ncbi_102612150(AB13B);ncbi_102612307(AB9B);ncbi_102612674(SRK2E);ncbi_102613139(LTPG2);ncbi_102613216(NFM);ncbi_102613261(ZIP2);ncbi_102613675(PTR1);…
GO:0005984	disaccharide metabolic process	11	98	0.029323	0.513363	ncbi_102610576(PNSL3);ncbi_102611558(F16P2);ncbi_102612674(SRK2E);ncbi_102613324(ALGC);ncbi_102615793(TPS11);ncbi_102616341(TPS1);ncbi_102620077(FRO8);ncbi_102624502(SPSA4);ncbi_102629135(THI42);ncbi_102630462(SPSA1);ncbi_107174217(THIC)
GO:0006772	thiamine metabolic process	2	5	0.0308883	0.513363	ncbi_102629135(THI42);ncbi_107174217(THIC)
GO:0035434	copper ion transmembrane transport	2	5	0.0308883	0.513363	ncbi_102615415(HMA5);ncbi_102623787(HMA7)
GO:0042723	thiamine-containing compound metabolic process	2	5	0.0308883	0.513363	ncbi_102629135(THI42);ncbi_107174217(THIC)
GO:0015979	photosynthesis	7	52	0.0320842	0.515779	ncbi_102608211(PSBC);ncbi_102613058(CB12);ncbi_102615942(CB12);ncbi_102621724(FENR1);ncbi_102626236(PNSB3);ncbi_4271200(PSBD);ncbi_4271201(PSBC)
GO:0016104	triterpenoid biosynthetic process	4	21	0.032275	0.515779	ncbi_102610644(BAMS);ncbi_102620077(FRO8);ncbi_102624399(CAS1);ncbi_102625150(CAS1)
GO:0044710	single-organism metabolic process	232	3563	0.0337826	0.529686	XLOC_023336(SDH);XLOC_026231(SDH);ncbi_102606671(PNSL4);ncbi_102606962(CXE2);ncbi_102607052(NMNAT);ncbi_102607204(CAPP2);ncbi_102607358(GRXS9);ncbi_102607396(PXG1);ncbi_102607674(MYB08);ncbi_102607907(GDL34);ncbi_102607932(PPD3);ncbi_102607938(CDA1);ncbi_102608025(KAD5);ncbi_102608211(PSBC);ncbi_102608359(LAC17);ncbi_102608431(GRXS1);ncbi_102608583(AKR1);ncbi_102608666(HSL2);ncbi_102608721(GRXS1)…
GO:1902578	single-organism localization	88	1239	0.0353641	0.544215	XLOC_020884(PDR3);ncbi_102607182(CCH);ncbi_102607835(AB8B);ncbi_102608126(S47A1);ncbi_102608554(E1314);ncbi_102608743(RH17);ncbi_102609422(BAC2);ncbi_102609619(-);ncbi_102609716(CAS2);ncbi_102610605(NAC83);ncbi_102611306(CXE16);ncbi_102611503(SWT15);ncbi_102612150(AB13B);ncbi_102612307(AB9B);ncbi_102612674(SRK2E);ncbi_102613139(LTPG2);ncbi_102613216(NFM);ncbi_102613261(ZIP2);ncbi_102613675(PTR1);…
GO:0051552	flavone metabolic process	3	13	0.0375752	0.557589	ncbi_102617646(DIOX2);ncbi_102625494(SRG1);ncbi_102629970(FLS)
GO:0051553	flavone biosynthetic process	3	13	0.0375752	0.557589	ncbi_102617646(DIOX2);ncbi_102625494(SRG1);ncbi_102629970(FLS)
GO:0006812	cation transport	33	407	0.0392526	0.568037	ncbi_102607182(CCH);ncbi_102609422(BAC2);ncbi_102609619(-);ncbi_102611306(CXE16);ncbi_102613216(NFM);ncbi_102613261(ZIP2);ncbi_102614126(ATOX1);ncbi_102615337(RNLE);ncbi_102615415(HMA5);ncbi_102616287(GAT2);ncbi_102616974(PTR27);ncbi_102616982(CCX2);ncbi_102617102(PMA3);ncbi_102619442(COPT1);ncbi_102619752(COPT1);ncbi_102620555(ATOX1);ncbi_102623246(COPT5);ncbi_102623581(NEP1);ncbi_102623632(GDL8…
GO:0009311	oligosaccharide metabolic process	11	103	0.0401902	0.568037	ncbi_102610576(PNSL3);ncbi_102611558(F16P2);ncbi_102612674(SRK2E);ncbi_102613324(ALGC);ncbi_102615793(TPS11);ncbi_102616341(TPS1);ncbi_102620077(FRO8);ncbi_102624502(SPSA4);ncbi_102629135(THI42);ncbi_102630462(SPSA1);ncbi_107174217(THIC)
GO:0071555	cell wall organization	15	155	0.0403299	0.568037	ncbi_102608350(XTH33);ncbi_102609095(PME);ncbi_102609383(PME12);ncbi_102609650(PME12);ncbi_102610266(PME54);ncbi_102610917(EXPA1);ncbi_102614557(TBL3);ncbi_102616000(CESA7);ncbi_102616485(CESA7);ncbi_102617282(PTR7);ncbi_102617518(APG2);ncbi_102619559(PME6);ncbi_102621445(PME11);ncbi_102623096(EXPA4);ncbi_102624576(PME61)
GO:0009767	photosynthetic electron transport chain	5	33	0.0425351	0.572732	ncbi_102608211(PSBC);ncbi_102621724(FENR1);ncbi_102626236(PNSB3);ncbi_4271200(PSBD);ncbi_4271201(PSBC)
GO:0046148	pigment biosynthetic process	4	23	0.0435349	0.572732	ncbi_102617646(DIOX2);ncbi_102619309(APT4);ncbi_102625494(SRG1);ncbi_102629970(FLS)
GO:0019725	cellular homeostasis	14	145	0.0472668	0.572732	ncbi_102607358(GRXS9);ncbi_102608431(GRXS1);ncbi_102608721(GRXS1);ncbi_102616974(PTR27);ncbi_102618158(NRX1);ncbi_102619902(TRXH7);ncbi_102626236(PNSB3);ncbi_102626298(APR3);ncbi_102626666(Y5986);ncbi_102626899(FRI3);ncbi_102629319(SUT21);ncbi_102629470(CNBL7);ncbi_102631000(GRS10);ncbi_102631303(GRXS2)
GO:0006722	triterpenoid metabolic process	4	24	0.0498906	0.572732	ncbi_102610644(BAMS);ncbi_102620077(FRO8);ncbi_102624399(CAS1);ncbi_102625150(CAS1)
GO:0042440	pigment metabolic process	4	24	0.0498906	0.572732	ncbi_102617646(DIOX2);ncbi_102619309(APT4);ncbi_102625494(SRG1);ncbi_102629970(FLS)
GO:0006026	aminoglycan catabolic process	4	25	0.0567271	0.572732	ncbi_102618640(Y1133);ncbi_102619234(Y1133);ncbi_102623247(CE101);ncbi_107174265(Y1133)
GO:0010466	negative regulation of peptidase activity	4	25	0.0567271	0.572732	ncbi_102606769(ASP);ncbi_102630850(-);ncbi_102631364(MIRA);ncbi_107178900(MIRA)
GO:0045861	negative regulation of proteolysis	4	25	0.0567271	0.572732	ncbi_102606769(ASP);ncbi_102630850(-);ncbi_102631364(MIRA);ncbi_107178900(MIRA)
GO:0052547	regulation of peptidase activity	4	25	0.0567271	0.572732	ncbi_102606769(ASP);ncbi_102630850(-);ncbi_102631364(MIRA);ncbi_107178900(MIRA)
GO:0015698	inorganic anion transport	8	71	0.0569802	0.572732	ncbi_102616714(NIR);ncbi_102617282(PTR7);ncbi_102621705(SUT41);ncbi_102624609(AGL12);ncbi_102627329(NRT27);ncbi_102628184(ZIP1);ncbi_102629319(SUT21);ncbi_102631124(WRK47)
GO:0006216	cytidine catabolic process	1	1	0.0590427	0.572732	ncbi_102607938(CDA1)
GO:0007264	small GTPase mediated signal transduction	1	1	0.0590427	0.572732	XLOC_017379(GN)
GO:0007265	Ras protein signal transduction	1	1	0.0590427	0.572732	XLOC_017379(GN)
GO:0009164	nucleoside catabolic process	1	1	0.0590427	0.572732	ncbi_102607938(CDA1)
GO:0018131	oxazole or thiazole biosynthetic process	1	1	0.0590427	0.572732	ncbi_102629135(THI42)
GO:0019499	cyanide metabolic process	1	1	0.0590427	0.572732	ncbi_102609716(CAS2)
GO:0019523	L-idonate metabolic process	1	1	0.0590427	0.572732	ncbi_102614781(IDND)
GO:0030908	protein splicing	1	1	0.0590427	0.572732	ncbi_102614781(IDND)
GO:0032011	ARF protein signal transduction	1	1	0.0590427	0.572732	XLOC_017379(GN)
GO:0042454	ribonucleoside catabolic process	1	1	0.0590427	0.572732	ncbi_102607938(CDA1)
GO:0043446	cellular alkane metabolic process	1	1	0.0590427	0.572732	ncbi_102608894(CER3)
GO:0046087	cytidine metabolic process	1	1	0.0590427	0.572732	ncbi_102607938(CDA1)
GO:0046133	pyrimidine ribonucleoside catabolic process	1	1	0.0590427	0.572732	ncbi_102607938(CDA1)
GO:0046135	pyrimidine nucleoside catabolic process	1	1	0.0590427	0.572732	ncbi_102607938(CDA1)
GO:0046484	oxazole or thiazole metabolic process	1	1	0.0590427	0.572732	ncbi_102629135(THI42)
GO:1901658	glycosyl compound catabolic process	1	1	0.0590427	0.572732	ncbi_102607938(CDA1)
GO:0007623	circadian rhythm	2	7	0.0599612	0.572732	ncbi_102609249(CRY2);ncbi_102630880(ELF4)
GO:0010393	galacturonan metabolic process	2	7	0.0599612	0.572732	ncbi_102616000(CESA7);ncbi_102616485(CESA7)
GO:0030162	regulation of proteolysis	4	26	0.064039	0.602948	ncbi_102606769(ASP);ncbi_102630850(-);ncbi_102631364(MIRA);ncbi_107178900(MIRA)
GO:0019932	second-messenger-mediated signaling	3	16	0.0645756	0.602948	ncbi_102627492(AL3F1);ncbi_102629470(CNBL7);ncbi_107174223(CNBL7)
GO:0006022	aminoglycan metabolic process	4	27	0.0718185	0.649976	ncbi_102618640(Y1133);ncbi_102619234(Y1133);ncbi_102623247(CE101);ncbi_107174265(Y1133)
GO:0051346	negative regulation of hydrolase activity	4	27	0.0718185	0.649976	ncbi_102606769(ASP);ncbi_102630850(-);ncbi_102631364(MIRA);ncbi_107178900(MIRA)
GO:0044699	single-organism process	368	5924	0.0719589	0.649976	XLOC_002110(ABCC8);XLOC_017379(GN);XLOC_020291(YPTC6);XLOC_020884(PDR3);XLOC_023336(SDH);XLOC_026231(SDH);ncbi_102606671(PNSL4);ncbi_102606962(CXE2);ncbi_102607052(NMNAT);ncbi_102607182(CCH);ncbi_102607204(CAPP2);ncbi_102607358(GRXS9);ncbi_102607396(PXG1);ncbi_102607525(BLH1);ncbi_102607674(MYB08);ncbi_102607819(DYL1);ncbi_102607835(AB8B);ncbi_102607907(GDL34);ncbi_102607932(PPD3);ncbi_102607938(…
GO:1901657	glycosyl compound metabolic process	10	101	0.0742316	0.663295	ncbi_102607938(CDA1);ncbi_102609716(CAS2);ncbi_102617282(PTR7);ncbi_102620077(FRO8);ncbi_102621724(FENR1);ncbi_102626236(PNSB3);ncbi_102627806(AIR3);ncbi_102629319(SUT21);ncbi_107174217(THIC);ncbi_4271228(ATPA)
GO:0005977	glycogen metabolic process	2	8	0.076891	0.672594	ncbi_102614944(GLGB1);ncbi_102629211(GLGL1)
GO:0006112	energy reserve metabolic process	2	8	0.076891	0.672594	ncbi_102614944(GLGB1);ncbi_102629211(GLGL1)
GO:0006820	anion transport	17	200	0.0827909	0.716658	ncbi_102609422(BAC2);ncbi_102615337(RNLE);ncbi_102616287(GAT2);ncbi_102616321(-);ncbi_102616611(ALMTC);ncbi_102616714(NIR);ncbi_102617282(PTR7);ncbi_102618488(BOR1);ncbi_102621705(SUT41);ncbi_102624609(AGL12);ncbi_102627329(NRT27);ncbi_102628165(TYRP);ncbi_102628184(ZIP1);ncbi_102628637(NAMB1);ncbi_102628979(PHSC);ncbi_102629319(SUT21);ncbi_102631124(WRK47)
GO:0006073	cellular glucan metabolic process	19	230	0.0866193	0.742069	ncbi_102577993(GUN9);ncbi_102610576(PNSL3);ncbi_102611558(F16P2);ncbi_102613324(ALGC);ncbi_102614557(TBL3);ncbi_102614944(GLGB1);ncbi_102616000(CESA7);ncbi_102616485(CESA7);ncbi_102619086(CESA9);ncbi_102619893(CESA4);ncbi_102620077(FRO8);ncbi_102624770(CSLG3);ncbi_102626236(PNSB3);ncbi_102627635(GIGAN);ncbi_102629135(THI42);ncbi_102629211(GLGL1);ncbi_102629226(CESA8);ncbi_102630674(GWD1);ncbi_107…
GO:0006694	steroid biosynthetic process	9	91	0.0878662	0.74507	ncbi_102617282(PTR7);ncbi_102620077(FRO8);ncbi_102623024(B561K);ncbi_102623590(C90C1);ncbi_102624206(EBP);ncbi_102624399(CAS1);ncbi_102625150(CAS1);ncbi_102628979(PHSC);ncbi_102630131(BGAL3)
GO:0022900	electron transport chain	6	53	0.0907107	0.76142	ncbi_102608211(PSBC);ncbi_102610576(PNSL3);ncbi_102621724(FENR1);ncbi_102626236(PNSB3);ncbi_4271200(PSBD);ncbi_4271201(PSBC)
GO:0045229	external encapsulating structure organization	24	305	0.0916907	0.761949	ncbi_102608350(XTH33);ncbi_102609095(PME);ncbi_102609383(PME12);ncbi_102609650(PME12);ncbi_102610266(PME54);ncbi_102610917(EXPA1);ncbi_102611968(GAUTC);ncbi_102612213(XTH6);ncbi_102614557(TBL3);ncbi_102616000(CESA7);ncbi_102616485(CESA7);ncbi_102616939(XTH28);ncbi_102617282(PTR7);ncbi_102617518(APG2);ncbi_102619086(CESA9);ncbi_102619559(PME6);ncbi_102619893(CESA4);ncbi_102621445(PME11);ncbi_10262…
GO:0008272	sulfate transport	2	9	0.0950997	0.76726	ncbi_102621705(SUT41);ncbi_102629319(SUT21)
GO:0009765	photosynthesis, light harvesting	2	9	0.0950997	0.76726	ncbi_102613058(CB12);ncbi_102615942(CB12)
GO:0072348	sulfur compound transport	2	9	0.0950997	0.76726	ncbi_102621705(SUT41);ncbi_102629319(SUT21)
GO:0044264	cellular polysaccharide metabolic process	19	234	0.0983293	0.785689	ncbi_102577993(GUN9);ncbi_102610576(PNSL3);ncbi_102611558(F16P2);ncbi_102613324(ALGC);ncbi_102614557(TBL3);ncbi_102614944(GLGB1);ncbi_102616000(CESA7);ncbi_102616485(CESA7);ncbi_102619086(CESA9);ncbi_102619893(CESA4);ncbi_102620077(FRO8);ncbi_102624770(CSLG3);ncbi_102626236(PNSB3);ncbi_102627635(GIGAN);ncbi_102629135(THI42);ncbi_102629211(GLGL1);ncbi_102629226(CESA8);ncbi_102630674(GWD1);ncbi_107…
GO:0055114	oxidation-reduction process	8	82	0.110056	0.787077	ncbi_102608211(PSBC);ncbi_102610576(PNSL3);ncbi_102614944(GLGB1);ncbi_102621724(FENR1);ncbi_102626236(PNSB3);ncbi_102629211(GLGL1);ncbi_4271200(PSBD);ncbi_4271201(PSBC)
GO:0005982	starch metabolic process	9	96	0.112951	0.787077	ncbi_102610576(PNSL3);ncbi_102611558(F16P2);ncbi_102613324(ALGC);ncbi_102620077(FRO8);ncbi_102626236(PNSB3);ncbi_102629135(THI42);ncbi_102629211(GLGL1);ncbi_102630674(GWD1);ncbi_107174217(THIC)
GO:0006801	superoxide metabolic process	2	10	0.114378	0.787077	ncbi_102612585(SODF2);ncbi_102617347(GL24)
GO:0006672	ceramide metabolic process	1	2	0.114604	0.787077	ncbi_102619857(GBA2)
GO:0006677	glycosylceramide metabolic process	1	2	0.114604	0.787077	ncbi_102619857(GBA2)
GO:0006678	glucosylceramide metabolic process	1	2	0.114604	0.787077	ncbi_102619857(GBA2)
GO:0006687	glycosphingolipid metabolic process	1	2	0.114604	0.787077	ncbi_102619857(GBA2)
GO:0006971	hypotonic response	1	2	0.114604	0.787077	ncbi_102629470(CNBL7)
GO:0009113	purine nucleobase biosynthetic process	1	2	0.114604	0.787077	ncbi_102619309(APT4)
GO:0015822	ornithine transport	1	2	0.114604	0.787077	ncbi_102609422(BAC2)
GO:0015846	polyamine transport	1	2	0.114604	0.787077	ncbi_102628979(PHSC)
GO:0019520	aldonic acid metabolic process	1	2	0.114604	0.787077	ncbi_102614781(IDND)
GO:0031328	positive regulation of cellular biosynthetic process	1	2	0.114604	0.787077	ncbi_102615801(MYB26)
GO:0034599	cellular response to oxidative stress	1	2	0.114604	0.787077	ncbi_102629023(AHK5)
GO:0034614	cellular response to reactive oxygen species	1	2	0.114604	0.787077	ncbi_102629023(AHK5)
GO:0043096	purine nucleobase salvage	1	2	0.114604	0.787077	ncbi_102619309(APT4)
GO:0045927	positive regulation of growth	1	2	0.114604	0.787077	ncbi_102629694(C78A5)
GO:0098655	cation transmembrane transport	4	33	0.127633	0.869369	ncbi_102609422(BAC2);ncbi_102615415(HMA5);ncbi_102623787(HMA7);ncbi_4271228(ATPA)
GO:0090567	reproductive shoot system development	12	141	0.128713	0.869599	ncbi_102609249(CRY2);ncbi_102617099(GPAT6);ncbi_102618820(GCP2);ncbi_102623590(C90C1);ncbi_102623876(HSL1);ncbi_102625223(CET1);ncbi_102626899(FRI3);ncbi_102627635(GIGAN);ncbi_102627790(AROD2);ncbi_102629023(AHK5);ncbi_102630880(ELF4);ncbi_102631370(Y5639)
GO:1901659	glycosyl compound biosynthetic process	8	87	0.14085	0.943922	ncbi_102609716(CAS2);ncbi_102617282(PTR7);ncbi_102620077(FRO8);ncbi_102621724(FENR1);ncbi_102626236(PNSB3);ncbi_102627806(AIR3);ncbi_102629319(SUT21);ncbi_4271228(ATPA)
GO:0008202	steroid metabolic process	9	102	0.147722	0.977203	ncbi_102617282(PTR7);ncbi_102620077(FRO8);ncbi_102623024(B561K);ncbi_102623590(C90C1);ncbi_102624206(EBP);ncbi_102624399(CAS1);ncbi_102625150(CAS1);ncbi_102628979(PHSC);ncbi_102630131(BGAL3)
GO:0043086	negative regulation of catalytic activity	4	35	0.149334	0.977203	ncbi_102606769(ASP);ncbi_102630850(-);ncbi_102631364(MIRA);ncbi_107178900(MIRA)
GO:0009664	plant-type cell wall organization	5	48	0.1515	0.977203	ncbi_102608350(XTH33);ncbi_102614557(TBL3);ncbi_102616000(CESA7);ncbi_102616485(CESA7);ncbi_102617282(PTR7)
GO:0009813	flavonoid biosynthetic process	4	36	0.160681	0.977203	ncbi_102615337(RNLE);ncbi_102617646(DIOX2);ncbi_102625494(SRG1);ncbi_102629970(FLS)
GO:0032269	negative regulation of cellular protein metabolic process	4	36	0.160681	0.977203	ncbi_102606769(ASP);ncbi_102630850(-);ncbi_102631364(MIRA);ncbi_107178900(MIRA)
GO:0051248	negative regulation of protein metabolic process	4	36	0.160681	0.977203	ncbi_102606769(ASP);ncbi_102630850(-);ncbi_102631364(MIRA);ncbi_107178900(MIRA)
GO:0002237	response to molecule of bacterial origin	1	3	0.16689	0.977203	ncbi_102629023(AHK5)
GO:0006935	chemotaxis	1	3	0.16689	0.977203	ncbi_102618158(NRX1)
GO:0009853	photorespiration	1	3	0.16689	0.977203	ncbi_102631190(GLYK)
GO:0010119	regulation of stomatal movement	1	3	0.16689	0.977203	ncbi_102629023(AHK5)
GO:0010228	vegetative to reproductive phase transition of meristem	1	3	0.16689	0.977203	ncbi_102627635(GIGAN)
GO:0042330	taxis	1	3	0.16689	0.977203	ncbi_102618158(NRX1)
GO:0043090	amino acid import	1	3	0.16689	0.977203	ncbi_102609422(BAC2)
GO:0043092	L-amino acid import	1	3	0.16689	0.977203	ncbi_102609422(BAC2)
GO:0043101	purine-containing compound salvage	1	3	0.16689	0.977203	ncbi_102619309(APT4)
GO:0048573	photoperiodism, flowering	1	3	0.16689	0.977203	ncbi_102627635(GIGAN)
GO:0050918	positive chemotaxis	1	3	0.16689	0.977203	ncbi_102618158(NRX1)
GO:0009888	tissue development	19	253	0.166983	0.977203	ncbi_102609249(CRY2);ncbi_102610605(NAC83);ncbi_102610917(EXPA1);ncbi_102611112(DAR2);ncbi_102611545(CKX1);ncbi_102611968(GAUTC);ncbi_102614557(TBL3);ncbi_102615394(KNAP2);ncbi_102616000(CESA7);ncbi_102616485(CESA7);ncbi_102616627(-);ncbi_102618820(GCP2);ncbi_102619882(MAX1);ncbi_102624480(-);ncbi_102624502(SPSA4);ncbi_102624609(AGL12);ncbi_102624965(APL);ncbi_102627657(KNAT7);ncbi_102629694(C78A…
GO:0030243	cellulose metabolic process	8	92	0.175451	1	ncbi_102577993(GUN9);ncbi_102614557(TBL3);ncbi_102616000(CESA7);ncbi_102616485(CESA7);ncbi_102619086(CESA9);ncbi_102619893(CESA4);ncbi_102624770(CSLG3);ncbi_102629226(CESA8)
GO:0005991	trehalose metabolic process	2	13	0.176827	1	ncbi_102615793(TPS11);ncbi_102616341(TPS1)
GO:0034754	cellular hormone metabolic process	4	38	0.184261	1	ncbi_102609716(CAS2);ncbi_102611545(CKX1);ncbi_102616868(CKX7);ncbi_102629319(SUT21)
GO:0044092	negative regulation of molecular function	4	38	0.184261	1	ncbi_102606769(ASP);ncbi_102630850(-);ncbi_102631364(MIRA);ncbi_107178900(MIRA)
GO:0022898	regulation of transmembrane transporter activity	2	14	0.198668	1	ncbi_102612674(SRK2E);ncbi_102618529(FLS2)
GO:0032409	regulation of transporter activity	2	14	0.198668	1	ncbi_102612674(SRK2E);ncbi_102618529(FLS2)
GO:0032412	regulation of ion transmembrane transporter activity	2	14	0.198668	1	ncbi_102612674(SRK2E);ncbi_102618529(FLS2)
GO:0009617	response to bacterium	9	110	0.201286	1	ncbi_102609480(RPE);ncbi_102612674(SRK2E);ncbi_102616904(-);ncbi_102618529(FLS2);ncbi_102619893(CESA4);ncbi_102623876(HSL1);ncbi_102629023(AHK5);ncbi_102629135(THI42);ncbi_102631370(Y5639)
GO:0098660	inorganic ion transmembrane transport	3	27	0.211642	1	ncbi_102615415(HMA5);ncbi_102623787(HMA7);ncbi_4271228(ATPA)
GO:0098662	inorganic cation transmembrane transport	3	27	0.211642	1	ncbi_102615415(HMA5);ncbi_102623787(HMA7);ncbi_4271228(ATPA)
GO:0006873	cellular ion homeostasis	5	54	0.212397	1	ncbi_102616974(PTR27);ncbi_102626236(PNSB3);ncbi_102626899(FRI3);ncbi_102629319(SUT21);ncbi_102629470(CNBL7)
GO:0055082	cellular chemical homeostasis	5	54	0.212397	1	ncbi_102616974(PTR27);ncbi_102626236(PNSB3);ncbi_102626899(FRI3);ncbi_102629319(SUT21);ncbi_102629470(CNBL7)
GO:0010941	regulation of cell death	8	97	0.213414	1	ncbi_102608554(E1314);ncbi_102610605(NAC83);ncbi_102616904(-);ncbi_102619882(MAX1);ncbi_102621724(FENR1);ncbi_102622700(Y5371);ncbi_102623876(HSL1);ncbi_102625335(HMGB9)
GO:0043067	regulation of programmed cell death	8	97	0.213414	1	ncbi_102608554(E1314);ncbi_102610605(NAC83);ncbi_102616904(-);ncbi_102619882(MAX1);ncbi_102621724(FENR1);ncbi_102622700(Y5371);ncbi_102623876(HSL1);ncbi_102625335(HMGB9)
GO:0006144	purine nucleobase metabolic process	1	4	0.216093	1	ncbi_102619309(APT4)
GO:0009723	response to ethylene	1	4	0.216093	1	ncbi_102629023(AHK5)
GO:0009873	ethylene-activated signaling pathway	1	4	0.216093	1	ncbi_102629023(AHK5)
GO:0010104	regulation of ethylene-activated signaling pathway	1	4	0.216093	1	ncbi_102629023(AHK5)
GO:0042752	regulation of circadian rhythm	1	4	0.216093	1	ncbi_102630880(ELF4)
GO:0048582	positive regulation of post-embryonic development	1	4	0.216093	1	ncbi_102627635(GIGAN)
GO:0051094	positive regulation of developmental process	1	4	0.216093	1	ncbi_102627635(GIGAN)
GO:0051240	positive regulation of multicellular organismal process	1	4	0.216093	1	ncbi_102627635(GIGAN)
GO:0061687	detoxification of inorganic compound	1	4	0.216093	1	ncbi_102615415(HMA5)
GO:0071369	cellular response to ethylene stimulus	1	4	0.216093	1	ncbi_102629023(AHK5)
GO:0051234	establishment of localization	116	1837	0.220762	1	XLOC_020291(YPTC6);XLOC_020884(PDR3);ncbi_102606939(-);ncbi_102607182(CCH);ncbi_102607604(SEC22);ncbi_102607835(AB8B);ncbi_102608126(S47A1);ncbi_102608554(E1314);ncbi_102608743(RH17);ncbi_102609305(PIP24);ncbi_102609409(AB15B);ncbi_102609422(BAC2);ncbi_102609619(-);ncbi_102609716(CAS2);ncbi_102610452(E70A1);ncbi_102610605(NAC83);ncbi_102611306(CXE16);ncbi_102611480(SFH11);ncbi_102611503(SWT15);nc…
GO:0006875	cellular metal ion homeostasis	2	15	0.220803	1	ncbi_102626899(FRI3);ncbi_102629470(CNBL7)
GO:0015849	organic acid transport	8	99	0.229419	1	ncbi_102609422(BAC2);ncbi_102615337(RNLE);ncbi_102616287(GAT2);ncbi_102616321(-);ncbi_102616611(ALMTC);ncbi_102628165(TYRP);ncbi_102628637(NAMB1);ncbi_102628979(PHSC)
GO:0046942	carboxylic acid transport	8	99	0.229419	1	ncbi_102609422(BAC2);ncbi_102615337(RNLE);ncbi_102616287(GAT2);ncbi_102616321(-);ncbi_102616611(ALMTC);ncbi_102628165(TYRP);ncbi_102628637(NAMB1);ncbi_102628979(PHSC)
GO:0009690	cytokinin metabolic process	2	16	0.243121	1	ncbi_102611545(CKX1);ncbi_102616868(CKX7)
GO:0051606	detection of stimulus	3	29	0.243435	1	ncbi_102627635(GIGAN);ncbi_102629470(CNBL7);ncbi_102630880(ELF4)
GO:0030001	metal ion transport	18	255	0.248647	1	ncbi_102614126(ATOX1);ncbi_102615415(HMA5);ncbi_102616974(PTR27);ncbi_102616982(CCX2);ncbi_102619442(COPT1);ncbi_102619752(COPT1);ncbi_102623246(COPT5);ncbi_102623581(NEP1);ncbi_102623787(HMA7);ncbi_102624383(ATOX1);ncbi_102624609(AGL12);ncbi_102626236(PNSB3);ncbi_102626899(FRI3);ncbi_102628184(ZIP1);ncbi_102629319(SUT21);ncbi_102629737(CSLA9);ncbi_102630191(ZIP6);ncbi_107176154(ACA12)
GO:0048518	positive regulation of biological process	14	195	0.262206	1	ncbi_102608666(HSL2);ncbi_102609439(ARC2B);ncbi_102610576(PNSL3);ncbi_102610605(NAC83);ncbi_102615801(MYB26);ncbi_102621724(FENR1);ncbi_102622163(WNK5);ncbi_102622700(Y5371);ncbi_102623876(HSL1);ncbi_102627635(GIGAN);ncbi_102629135(THI42);ncbi_102629694(C78A5);ncbi_102631370(Y5639);ncbi_107174217(THIC)
GO:0007167	enzyme linked receptor protein signaling pathway	1	5	0.262394	1	ncbi_102618529(FLS2)
GO:0040011	locomotion	1	5	0.262394	1	ncbi_102618158(NRX1)
GO:0070297	regulation of phosphorelay signal transduction system	1	5	0.262394	1	ncbi_102629023(AHK5)
GO:0072529	pyrimidine-containing compound catabolic process	1	5	0.262394	1	ncbi_102607938(CDA1)
GO:0098754	detoxification	1	5	0.262394	1	ncbi_102615415(HMA5)
GO:0012501	programmed cell death	8	103	0.262624	1	ncbi_102608554(E1314);ncbi_102610605(NAC83);ncbi_102616904(-);ncbi_102619882(MAX1);ncbi_102621724(FENR1);ncbi_102622700(Y5371);ncbi_102623876(HSL1);ncbi_102625335(HMGB9)
GO:0015740	C4-dicarboxylate transport	2	17	0.265524	1	ncbi_102616321(-);ncbi_102616611(ALMTC)
GO:0016485	protein processing	2	17	0.265524	1	ncbi_102614781(IDND);ncbi_102631223(-)
GO:0051604	protein maturation	2	17	0.265524	1	ncbi_102614781(IDND);ncbi_102631223(-)
GO:0048367	shoot system development	13	180	0.265548	1	ncbi_102609249(CRY2);ncbi_102612674(SRK2E);ncbi_102617099(GPAT6);ncbi_102618820(GCP2);ncbi_102623590(C90C1);ncbi_102623876(HSL1);ncbi_102625223(CET1);ncbi_102626899(FRI3);ncbi_102627635(GIGAN);ncbi_102627790(AROD2);ncbi_102629023(AHK5);ncbi_102630880(ELF4);ncbi_102631370(Y5639)
GO:0051179	localization	119	1914	0.276212	1	XLOC_020291(YPTC6);XLOC_020884(PDR3);ncbi_102606939(-);ncbi_102607182(CCH);ncbi_102607604(SEC22);ncbi_102607835(AB8B);ncbi_102608126(S47A1);ncbi_102608554(E1314);ncbi_102608743(RH17);ncbi_102609305(PIP24);ncbi_102609409(AB15B);ncbi_102609422(BAC2);ncbi_102609619(-);ncbi_102609716(CAS2);ncbi_102610452(E70A1);ncbi_102610605(NAC83);ncbi_102611306(CXE16);ncbi_102611480(SFH11);ncbi_102611503(SWT15);nc…
GO:0009893	positive regulation of metabolic process	11	151	0.279086	1	ncbi_102608666(HSL2);ncbi_102610576(PNSL3);ncbi_102610605(NAC83);ncbi_102615801(MYB26);ncbi_102621724(FENR1);ncbi_102622163(WNK5);ncbi_102622700(Y5371);ncbi_102623876(HSL1);ncbi_102629135(THI42);ncbi_102631370(Y5639);ncbi_107174217(THIC)
GO:0009620	response to fungus	6	75	0.281421	1	ncbi_102612577(PER21);ncbi_102616311(YWBO);ncbi_102616904(-);ncbi_102619632(PER21);ncbi_102619893(CESA4);ncbi_102621724(FENR1)
GO:0000271	polysaccharide biosynthetic process	2	18	0.287924	1	ncbi_102611968(GAUTC);ncbi_102614557(TBL3)
GO:0071705	nitrogen compound transport	12	169	0.296128	1	ncbi_102608743(RH17);ncbi_102609422(BAC2);ncbi_102612150(AB13B);ncbi_102613675(PTR1);ncbi_102616974(PTR27);ncbi_102617282(PTR7);ncbi_102619014(PTR45);ncbi_102620976(PTR16);ncbi_102623482(PTR49);ncbi_102628165(TYRP);ncbi_102628979(PHSC);ncbi_102631124(WRK47)
GO:0016265	death	9	123	0.301935	1	ncbi_102608554(E1314);ncbi_102610605(NAC83);ncbi_102616904(-);ncbi_102619882(MAX1);ncbi_102621724(FENR1);ncbi_102622700(Y5371);ncbi_102623787(HMA7);ncbi_102623876(HSL1);ncbi_102625335(HMGB9)
GO:0000741	karyogamy	1	6	0.305965	1	ncbi_102630363(-)
GO:0009625	response to insect	1	6	0.305965	1	ncbi_102625976(LIP2)
GO:0010075	regulation of meristem growth	1	6	0.305965	1	ncbi_102618820(GCP2)
GO:0010118	stomatal movement	1	6	0.305965	1	ncbi_102629023(AHK5)
GO:0015766	disaccharide transport	1	6	0.305965	1	ncbi_102611503(SWT15)
GO:0015772	oligosaccharide transport	1	6	0.305965	1	ncbi_102611503(SWT15)
GO:0015807	L-amino acid transport	1	6	0.305965	1	ncbi_102609422(BAC2)
GO:0016093	polyprenol metabolic process	1	6	0.305965	1	ncbi_102618393(ACR6)
GO:0016094	polyprenol biosynthetic process	1	6	0.305965	1	ncbi_102618393(ACR6)
GO:0035266	meristem growth	1	6	0.305965	1	ncbi_102618820(GCP2)
GO:0048638	regulation of developmental growth	1	6	0.305965	1	ncbi_102618820(GCP2)
GO:0042592	homeostatic process	15	218	0.306975	1	ncbi_102607358(GRXS9);ncbi_102608431(GRXS1);ncbi_102608721(GRXS1);ncbi_102616974(PTR27);ncbi_102618158(NRX1);ncbi_102619902(TRXH7);ncbi_102626236(PNSB3);ncbi_102626298(APR3);ncbi_102626666(Y5986);ncbi_102626899(FRI3);ncbi_102629319(SUT21);ncbi_102629470(CNBL7);ncbi_102631000(GRS10);ncbi_102631303(GRXS2);ncbi_102631476(CHX20)
GO:0051707	response to other organism	18	266	0.308133	1	ncbi_102609480(RPE);ncbi_102612577(PER21);ncbi_102612674(SRK2E);ncbi_102615999(CATA);ncbi_102616311(YWBO);ncbi_102616904(-);ncbi_102618529(FLS2);ncbi_102619632(PER21);ncbi_102619893(CESA4);ncbi_102621724(FENR1);ncbi_102623876(HSL1);ncbi_102625335(HMGB9);ncbi_102625976(LIP2);ncbi_102627905(-);ncbi_102629023(AHK5);ncbi_102629135(THI42);ncbi_102629737(CSLA9);ncbi_102631370(Y5639)
GO:0009699	phenylpropanoid biosynthetic process	3	33	0.308798	1	ncbi_102619882(MAX1);ncbi_102625391(YJX4);ncbi_102629858(COMT1)
GO:0009605	response to external stimulus	27	412	0.313469	1	ncbi_102609249(CRY2);ncbi_102609480(RPE);ncbi_102612577(PER21);ncbi_102612674(SRK2E);ncbi_102615999(CATA);ncbi_102616311(YWBO);ncbi_102616904(-);ncbi_102617518(APG2);ncbi_102618158(NRX1);ncbi_102618529(FLS2);ncbi_102619632(PER21);ncbi_102619893(CESA4);ncbi_102621724(FENR1);ncbi_102623876(HSL1);ncbi_102624609(AGL12);ncbi_102625335(HMGB9);ncbi_102625976(LIP2);ncbi_102627492(AL3F1);ncbi_102627635(GI…
GO:0043207	response to external biotic stimulus	18	267	0.313748	1	ncbi_102609480(RPE);ncbi_102612577(PER21);ncbi_102612674(SRK2E);ncbi_102615999(CATA);ncbi_102616311(YWBO);ncbi_102616904(-);ncbi_102618529(FLS2);ncbi_102619632(PER21);ncbi_102619893(CESA4);ncbi_102621724(FENR1);ncbi_102623876(HSL1);ncbi_102625335(HMGB9);ncbi_102625976(LIP2);ncbi_102627905(-);ncbi_102629023(AHK5);ncbi_102629135(THI42);ncbi_102629737(CSLA9);ncbi_102631370(Y5639)
GO:0016051	carbohydrate biosynthetic process	2	20	0.332413	1	ncbi_102611968(GAUTC);ncbi_102614557(TBL3)
GO:0008219	cell death	8	111	0.332645	1	ncbi_102608554(E1314);ncbi_102610605(NAC83);ncbi_102616904(-);ncbi_102619882(MAX1);ncbi_102621724(FENR1);ncbi_102622700(Y5371);ncbi_102623876(HSL1);ncbi_102625335(HMGB9)
GO:0043473	pigmentation	3	35	0.341793	1	ncbi_102617518(APG2);ncbi_102627790(AROD2);ncbi_102629023(AHK5)
GO:0043476	pigment accumulation	3	35	0.341793	1	ncbi_102617518(APG2);ncbi_102627790(AROD2);ncbi_102629023(AHK5)
GO:0043478	pigment accumulation in response to UV light	3	35	0.341793	1	ncbi_102617518(APG2);ncbi_102627790(AROD2);ncbi_102629023(AHK5)
GO:0043479	pigment accumulation in tissues in response to UV light	3	35	0.341793	1	ncbi_102617518(APG2);ncbi_102627790(AROD2);ncbi_102629023(AHK5)
GO:0043480	pigment accumulation in tissues	3	35	0.341793	1	ncbi_102617518(APG2);ncbi_102627790(AROD2);ncbi_102629023(AHK5)
GO:0009607	response to biotic stimulus	18	272	0.342233	1	ncbi_102609480(RPE);ncbi_102612577(PER21);ncbi_102612674(SRK2E);ncbi_102615999(CATA);ncbi_102616311(YWBO);ncbi_102616904(-);ncbi_102618529(FLS2);ncbi_102619632(PER21);ncbi_102619893(CESA4);ncbi_102621724(FENR1);ncbi_102623876(HSL1);ncbi_102625335(HMGB9);ncbi_102625976(LIP2);ncbi_102627905(-);ncbi_102629023(AHK5);ncbi_102629135(THI42);ncbi_102629737(CSLA9);ncbi_102631370(Y5639)
GO:0048608	reproductive structure development	12	176	0.345596	1	ncbi_102609249(CRY2);ncbi_102617099(GPAT6);ncbi_102618820(GCP2);ncbi_102623590(C90C1);ncbi_102623876(HSL1);ncbi_102625223(CET1);ncbi_102626899(FRI3);ncbi_102627635(GIGAN);ncbi_102627790(AROD2);ncbi_102629023(AHK5);ncbi_102630880(ELF4);ncbi_102631370(Y5639)
GO:0061458	reproductive system development	12	176	0.345596	1	ncbi_102609249(CRY2);ncbi_102617099(GPAT6);ncbi_102618820(GCP2);ncbi_102623590(C90C1);ncbi_102623876(HSL1);ncbi_102625223(CET1);ncbi_102626899(FRI3);ncbi_102627635(GIGAN);ncbi_102627790(AROD2);ncbi_102629023(AHK5);ncbi_102630880(ELF4);ncbi_102631370(Y5639)
GO:0006560	proline metabolic process	1	7	0.346965	1	ncbi_102609422(BAC2)
GO:0009593	detection of chemical stimulus	1	7	0.346965	1	ncbi_102629470(CNBL7)
GO:0010769	regulation of cell morphogenesis involved in differentiation	1	7	0.346965	1	ncbi_102618158(NRX1)
GO:0015977	carbon fixation	1	7	0.346965	1	ncbi_4271213(RBL)
GO:0030522	intracellular receptor signaling pathway	1	7	0.346965	1	ncbi_102609249(CRY2)
GO:0046112	nucleobase biosynthetic process	1	7	0.346965	1	ncbi_102619309(APT4)
GO:0048284	organelle fusion	1	7	0.346965	1	ncbi_102630363(-)
GO:0048571	long-day photoperiodism	1	7	0.346965	1	ncbi_102627635(GIGAN)
GO:0060284	regulation of cell development	1	7	0.346965	1	ncbi_102618158(NRX1)
GO:0051273	beta-glucan metabolic process	8	113	0.350654	1	ncbi_102577993(GUN9);ncbi_102614557(TBL3);ncbi_102616000(CESA7);ncbi_102616485(CESA7);ncbi_102619086(CESA9);ncbi_102619893(CESA4);ncbi_102624770(CSLG3);ncbi_102629226(CESA8)
GO:0007602	phototransduction	2	21	0.354374	1	ncbi_102627635(GIGAN);ncbi_102630880(ELF4)
GO:0009582	detection of abiotic stimulus	2	21	0.354374	1	ncbi_102627635(GIGAN);ncbi_102630880(ELF4)
GO:0009583	detection of light stimulus	2	21	0.354374	1	ncbi_102627635(GIGAN);ncbi_102630880(ELF4)
GO:0016119	carotene metabolic process	2	21	0.354374	1	ncbi_102607907(GDL34);ncbi_102617518(APG2)
GO:1901565	organonitrogen compound catabolic process	6	82	0.355187	1	ncbi_102607938(CDA1);ncbi_102618640(Y1133);ncbi_102619234(Y1133);ncbi_102623247(CE101);ncbi_102624357(JAL19);ncbi_107174265(Y1133)
GO:0015711	organic anion transport	8	114	0.359705	1	ncbi_102609422(BAC2);ncbi_102615337(RNLE);ncbi_102616287(GAT2);ncbi_102616321(-);ncbi_102616611(ALMTC);ncbi_102628165(TYRP);ncbi_102628637(NAMB1);ncbi_102628979(PHSC)
GO:0003002	regionalization	5	67	0.362147	1	ncbi_102614297(MP705);ncbi_102615394(KNAP2);ncbi_102618820(GCP2);ncbi_102623876(HSL1);ncbi_102624480(-)
GO:0006835	dicarboxylic acid transport	2	22	0.376073	1	ncbi_102616321(-);ncbi_102616611(ALMTC)
GO:0009581	detection of external stimulus	2	22	0.376073	1	ncbi_102627635(GIGAN);ncbi_102630880(ELF4)
GO:0009683	indoleacetic acid metabolic process	2	22	0.376073	1	ncbi_102609716(CAS2);ncbi_102629319(SUT21)
GO:0009636	response to toxic substance	1	8	0.385547	1	ncbi_102615415(HMA5)
GO:0009827	plant-type cell wall modification	1	8	0.385547	1	ncbi_102608350(XTH33)
GO:0019359	nicotinamide nucleotide biosynthetic process	1	8	0.385547	1	ncbi_102607052(NMNAT)
GO:0019363	pyridine nucleotide biosynthetic process	1	8	0.385547	1	ncbi_102607052(NMNAT)
GO:0030838	positive regulation of actin filament polymerization	1	8	0.385547	1	ncbi_102609439(ARC2B)
GO:0031334	positive regulation of protein complex assembly	1	8	0.385547	1	ncbi_102609439(ARC2B)
GO:0032273	positive regulation of protein polymerization	1	8	0.385547	1	ncbi_102609439(ARC2B)
GO:0044089	positive regulation of cellular component biogenesis	1	8	0.385547	1	ncbi_102609439(ARC2B)
GO:0045010	actin nucleation	1	8	0.385547	1	ncbi_102609439(ARC2B)
GO:0046916	cellular transition metal ion homeostasis	1	8	0.385547	1	ncbi_102626899(FRI3)
GO:0048645	organ formation	1	8	0.385547	1	ncbi_102629694(C78A5)
GO:0051259	protein oligomerization	1	8	0.385547	1	ncbi_102622357(MAOX)
GO:0051495	positive regulation of cytoskeleton organization	1	8	0.385547	1	ncbi_102609439(ARC2B)
GO:1901135	carbohydrate derivative metabolic process	19	296	0.386574	1	ncbi_102607938(CDA1);ncbi_102609716(CAS2);ncbi_102617102(PMA3);ncbi_102617282(PTR7);ncbi_102618640(Y1133);ncbi_102619234(Y1133);ncbi_102619857(GBA2);ncbi_102620077(FRO8);ncbi_102621724(FENR1);ncbi_102623247(CE101);ncbi_102623787(HMA7);ncbi_102624502(SPSA4);ncbi_102626236(PNSB3);ncbi_102627806(AIR3);ncbi_102629319(SUT21);ncbi_102630462(SPSA1);ncbi_107174217(THIC);ncbi_107174265(Y1133);ncbi_4271228…
GO:0048522	positive regulation of cellular process	6	85	0.387325	1	ncbi_102608666(HSL2);ncbi_102609439(ARC2B);ncbi_102615801(MYB26);ncbi_102622163(WNK5);ncbi_102623876(HSL1);ncbi_102631370(Y5639)
GO:0006979	response to oxidative stress	7	102	0.397319	1	ncbi_102610272(HS217);ncbi_102610602(AAR2);ncbi_102623787(HMA7);ncbi_102626899(FRI3);ncbi_102627635(GIGAN);ncbi_102629023(AHK5);ncbi_102629527(DNAJ)
GO:0006665	sphingolipid metabolic process	2	23	0.397465	1	ncbi_102619857(GBA2);ncbi_102628979(PHSC)
GO:0007568	aging	2	23	0.397465	1	ncbi_102610605(NAC83);ncbi_102628637(NAMB1)
GO:0031325	positive regulation of cellular metabolic process	5	70	0.397916	1	ncbi_102608666(HSL2);ncbi_102615801(MYB26);ncbi_102622163(WNK5);ncbi_102623876(HSL1);ncbi_102631370(Y5639)
GO:0050801	ion homeostasis	6	86	0.398045	1	ncbi_102616974(PTR27);ncbi_102626236(PNSB3);ncbi_102626899(FRI3);ncbi_102629319(SUT21);ncbi_102629470(CNBL7);ncbi_102631476(CHX20)
GO:0000302	response to reactive oxygen species	6	87	0.408756	1	ncbi_102610272(HS217);ncbi_102610602(AAR2);ncbi_102623787(HMA7);ncbi_102627635(GIGAN);ncbi_102629023(AHK5);ncbi_102629527(DNAJ)
GO:0009812	flavonoid metabolic process	4	55	0.409745	1	ncbi_102615337(RNLE);ncbi_102617646(DIOX2);ncbi_102625494(SRG1);ncbi_102629970(FLS)
GO:0042445	hormone metabolic process	4	55	0.409745	1	ncbi_102609716(CAS2);ncbi_102611545(CKX1);ncbi_102616868(CKX7);ncbi_102629319(SUT21)
GO:0003333	amino acid transmembrane transport	1	9	0.421853	1	ncbi_102609422(BAC2)
GO:0006606	protein import into nucleus	1	9	0.421853	1	ncbi_102608743(RH17)
GO:0006641	triglyceride metabolic process	1	9	0.421853	1	ncbi_102612674(SRK2E)
GO:0009292	genetic transfer	1	9	0.421853	1	ncbi_102629737(CSLA9)
GO:0034504	protein localization to nucleus	1	9	0.421853	1	ncbi_102608743(RH17)
GO:0044744	protein targeting to nucleus	1	9	0.421853	1	ncbi_102608743(RH17)
GO:0045595	regulation of cell differentiation	1	9	0.421853	1	ncbi_102618158(NRX1)
GO:0051170	nuclear import	1	9	0.421853	1	ncbi_102608743(RH17)
GO:1902593	single-organism nuclear import	1	9	0.421853	1	ncbi_102608743(RH17)
GO:0006810	transport	95	1574	0.423489	1	XLOC_020884(PDR3);ncbi_102606939(-);ncbi_102607182(CCH);ncbi_102607835(AB8B);ncbi_102608126(S47A1);ncbi_102608554(E1314);ncbi_102608743(RH17);ncbi_102609422(BAC2);ncbi_102609619(-);ncbi_102609716(CAS2);ncbi_102610452(E70A1);ncbi_102610605(NAC83);ncbi_102611306(CXE16);ncbi_102611503(SWT15);ncbi_102612150(AB13B);ncbi_102612307(AB9B);ncbi_102612674(SRK2E);ncbi_102613139(LTPG2);ncbi_102613216(NFM);nc…
GO:0044723	single-organism carbohydrate metabolic process	23	369	0.42455	1	ncbi_102607932(PPD3);ncbi_102610576(PNSL3);ncbi_102611558(F16P2);ncbi_102611968(GAUTC);ncbi_102612674(SRK2E);ncbi_102613324(ALGC);ncbi_102614557(TBL3);ncbi_102614781(IDND);ncbi_102614944(GLGB1);ncbi_102615793(TPS11);ncbi_102616341(TPS1);ncbi_102619412(GALM);ncbi_102620077(FRO8);ncbi_102621116(UGE1);ncbi_102622357(MAOX);ncbi_102623787(HMA7);ncbi_102624502(SPSA4);ncbi_102629135(THI42);ncbi_10262921…
GO:0044272	sulfur compound biosynthetic process	11	171	0.429376	1	ncbi_102609378(ACR3);ncbi_102609716(CAS2);ncbi_102616714(NIR);ncbi_102617282(PTR7);ncbi_102620077(FRO8);ncbi_102620805(EDR2L);ncbi_102621724(FENR1);ncbi_102626236(PNSB3);ncbi_102626298(APR3);ncbi_102627806(AIR3);ncbi_102629319(SUT21)
GO:0032147	activation of protein kinase activity	4	57	0.43667	1	ncbi_102608666(HSL2);ncbi_102622163(WNK5);ncbi_102623876(HSL1);ncbi_102631370(Y5639)
GO:0033674	positive regulation of kinase activity	4	57	0.43667	1	ncbi_102608666(HSL2);ncbi_102622163(WNK5);ncbi_102623876(HSL1);ncbi_102631370(Y5639)
GO:0045860	positive regulation of protein kinase activity	4	57	0.43667	1	ncbi_102608666(HSL2);ncbi_102622163(WNK5);ncbi_102623876(HSL1);ncbi_102631370(Y5639)
GO:0051347	positive regulation of transferase activity	4	57	0.43667	1	ncbi_102608666(HSL2);ncbi_102622163(WNK5);ncbi_102623876(HSL1);ncbi_102631370(Y5639)
GO:0034762	regulation of transmembrane transport	2	25	0.439174	1	ncbi_102612674(SRK2E);ncbi_102618529(FLS2)
GO:0034765	regulation of ion transmembrane transport	2	25	0.439174	1	ncbi_102612674(SRK2E);ncbi_102618529(FLS2)
GO:0006091	generation of precursor metabolites and energy	10	156	0.441289	1	ncbi_102608211(PSBC);ncbi_102610576(PNSL3);ncbi_102613058(CB12);ncbi_102614944(GLGB1);ncbi_102615942(CB12);ncbi_102621724(FENR1);ncbi_102626236(PNSB3);ncbi_102629211(GLGL1);ncbi_4271200(PSBD);ncbi_4271201(PSBC)
GO:0048827	phyllome development	3	42	0.454957	1	ncbi_102612674(SRK2E);ncbi_102623590(C90C1);ncbi_102626899(FRI3)
GO:0001763	morphogenesis of a branching structure	1	10	0.456017	1	ncbi_102619882(MAX1)
GO:0006638	neutral lipid metabolic process	1	10	0.456017	1	ncbi_102612674(SRK2E)
GO:0006639	acylglycerol metabolic process	1	10	0.456017	1	ncbi_102612674(SRK2E)
GO:0006897	endocytosis	1	10	0.456017	1	ncbi_102618529(FLS2)
GO:0008064	regulation of actin polymerization or depolymerization	1	10	0.456017	1	ncbi_102609439(ARC2B)
GO:0010638	positive regulation of organelle organization	1	10	0.456017	1	ncbi_102609439(ARC2B)
GO:0030041	actin filament polymerization	1	10	0.456017	1	ncbi_102609439(ARC2B)
GO:0030832	regulation of actin filament length	1	10	0.456017	1	ncbi_102609439(ARC2B)
GO:0030833	regulation of actin filament polymerization	1	10	0.456017	1	ncbi_102609439(ARC2B)
GO:0032271	regulation of protein polymerization	1	10	0.456017	1	ncbi_102609439(ARC2B)
GO:0032956	regulation of actin cytoskeleton organization	1	10	0.456017	1	ncbi_102609439(ARC2B)
GO:0032970	regulation of actin filament-based process	1	10	0.456017	1	ncbi_102609439(ARC2B)
GO:0043254	regulation of protein complex assembly	1	10	0.456017	1	ncbi_102609439(ARC2B)
GO:0051130	positive regulation of cellular component organization	1	10	0.456017	1	ncbi_102609439(ARC2B)
GO:0051258	protein polymerization	1	10	0.456017	1	ncbi_102609439(ARC2B)
GO:0072525	pyridine-containing compound biosynthetic process	1	10	0.456017	1	ncbi_102607052(NMNAT)
GO:1903825	organic acid transmembrane transport	1	10	0.456017	1	ncbi_102609422(BAC2)
GO:0030003	cellular cation homeostasis	2	26	0.45943	1	ncbi_102626899(FRI3);ncbi_102629470(CNBL7)
GO:0042214	terpene metabolic process	2	26	0.45943	1	ncbi_102607907(GDL34);ncbi_102617518(APG2)
GO:0001934	positive regulation of protein phosphorylation	4	59	0.463236	1	ncbi_102608666(HSL2);ncbi_102622163(WNK5);ncbi_102623876(HSL1);ncbi_102631370(Y5639)
GO:0010562	positive regulation of phosphorus metabolic process	4	59	0.463236	1	ncbi_102608666(HSL2);ncbi_102622163(WNK5);ncbi_102623876(HSL1);ncbi_102631370(Y5639)
GO:0042327	positive regulation of phosphorylation	4	59	0.463236	1	ncbi_102608666(HSL2);ncbi_102622163(WNK5);ncbi_102623876(HSL1);ncbi_102631370(Y5639)
GO:0045937	positive regulation of phosphate metabolic process	4	59	0.463236	1	ncbi_102608666(HSL2);ncbi_102622163(WNK5);ncbi_102623876(HSL1);ncbi_102631370(Y5639)
GO:0043094	cellular metabolic compound salvage	5	76	0.468577	1	ncbi_102612348(RBS);ncbi_102615999(CATA);ncbi_102619309(APT4);ncbi_102631190(GLYK);ncbi_4271213(RBL)
GO:0051704	multi-organism process	18	295	0.477814	1	ncbi_102609480(RPE);ncbi_102612577(PER21);ncbi_102612674(SRK2E);ncbi_102615999(CATA);ncbi_102616311(YWBO);ncbi_102616904(-);ncbi_102618529(FLS2);ncbi_102619632(PER21);ncbi_102619893(CESA4);ncbi_102621724(FENR1);ncbi_102623876(HSL1);ncbi_102625335(HMGB9);ncbi_102625976(LIP2);ncbi_102627905(-);ncbi_102629023(AHK5);ncbi_102629135(THI42);ncbi_102629737(CSLA9);ncbi_102631370(Y5639)
GO:0009414	response to water deprivation	2	27	0.479253	1	ncbi_102613324(ALGC);ncbi_102627492(AL3F1)
GO:0009826	unidimensional cell growth	2	27	0.479253	1	ncbi_102617518(APG2);ncbi_102623590(C90C1)
GO:0048437	floral organ development	5	77	0.48013	1	ncbi_102623590(C90C1);ncbi_102623876(HSL1);ncbi_102627790(AROD2);ncbi_102629023(AHK5);ncbi_102631370(Y5639)
GO:0009892	negative regulation of metabolic process	18	296	0.483722	1	ncbi_102606769(ASP);ncbi_102609095(PME);ncbi_102609383(PME12);ncbi_102609650(PME12);ncbi_102610266(PME54);ncbi_102610946(CVIF1);ncbi_102615770(SBT4E);ncbi_102616255(SBT11);ncbi_102619559(PME6);ncbi_102623387(21KD);ncbi_102623691(21KD);ncbi_102624576(PME61);ncbi_102627806(AIR3);ncbi_102630363(-);ncbi_102630850(-);ncbi_102631364(MIRA);ncbi_107176861(21KD);ncbi_107178900(MIRA)
GO:0009908	flower development	7	111	0.484972	1	ncbi_102609249(CRY2);ncbi_102618820(GCP2);ncbi_102623590(C90C1);ncbi_102623876(HSL1);ncbi_102627790(AROD2);ncbi_102629023(AHK5);ncbi_102631370(Y5639)
GO:0016129	phytosteroid biosynthetic process	3	44	0.48589	1	ncbi_102623024(B561K);ncbi_102623590(C90C1);ncbi_102630131(BGAL3)
GO:0006829	zinc II ion transport	1	11	0.488165	1	ncbi_102630191(ZIP6)
GO:0042545	cell wall modification	1	11	0.488165	1	ncbi_102608350(XTH33)
GO:0044087	regulation of cellular component biogenesis	1	11	0.488165	1	ncbi_102609439(ARC2B)
GO:0065009	regulation of molecular function	10	162	0.489332	1	ncbi_102606769(ASP);ncbi_102608666(HSL2);ncbi_102612674(SRK2E);ncbi_102618529(FLS2);ncbi_102622163(WNK5);ncbi_102623876(HSL1);ncbi_102630850(-);ncbi_102631364(MIRA);ncbi_102631370(Y5639);ncbi_107178900(MIRA)
GO:0031401	positive regulation of protein modification process	4	61	0.489348	1	ncbi_102608666(HSL2);ncbi_102622163(WNK5);ncbi_102623876(HSL1);ncbi_102631370(Y5639)
GO:0051336	regulation of hydrolase activity	4	61	0.489348	1	ncbi_102606769(ASP);ncbi_102630850(-);ncbi_102631364(MIRA);ncbi_107178900(MIRA)
GO:0060560	developmental growth involved in morphogenesis	2	28	0.498624	1	ncbi_102617518(APG2);ncbi_102623590(C90C1)
GO:0016128	phytosteroid metabolic process	3	45	0.501036	1	ncbi_102623024(B561K);ncbi_102623590(C90C1);ncbi_102630131(BGAL3)
GO:0009933	meristem structural organization	4	62	0.502207	1	ncbi_102614557(TBL3);ncbi_102615394(KNAP2);ncbi_102619882(MAX1);ncbi_102624480(-)
GO:0032270	positive regulation of cellular protein metabolic process	4	62	0.502207	1	ncbi_102608666(HSL2);ncbi_102622163(WNK5);ncbi_102623876(HSL1);ncbi_102631370(Y5639)
GO:0048532	anatomical structure arrangement	4	62	0.502207	1	ncbi_102614557(TBL3);ncbi_102615394(KNAP2);ncbi_102619882(MAX1);ncbi_102624480(-)
GO:0051247	positive regulation of protein metabolic process	4	62	0.502207	1	ncbi_102608666(HSL2);ncbi_102622163(WNK5);ncbi_102623876(HSL1);ncbi_102631370(Y5639)
GO:0034220	ion transmembrane transport	6	96	0.503552	1	ncbi_102609422(BAC2);ncbi_102612674(SRK2E);ncbi_102615415(HMA5);ncbi_102618529(FLS2);ncbi_102623787(HMA7);ncbi_4271228(ATPA)
GO:0048878	chemical homeostasis	6	96	0.503552	1	ncbi_102616974(PTR27);ncbi_102626236(PNSB3);ncbi_102626899(FRI3);ncbi_102629319(SUT21);ncbi_102629470(CNBL7);ncbi_102631476(CHX20)
GO:0010604	positive regulation of macromolecule metabolic process	4	63	0.514923	1	ncbi_102608666(HSL2);ncbi_102622163(WNK5);ncbi_102623876(HSL1);ncbi_102631370(Y5639)
GO:0043085	positive regulation of catalytic activity	4	63	0.514923	1	ncbi_102608666(HSL2);ncbi_102622163(WNK5);ncbi_102623876(HSL1);ncbi_102631370(Y5639)
GO:0044093	positive regulation of molecular function	4	63	0.514923	1	ncbi_102608666(HSL2);ncbi_102622163(WNK5);ncbi_102623876(HSL1);ncbi_102631370(Y5639)
GO:0009415	response to water	2	29	0.517527	1	ncbi_102613324(ALGC);ncbi_102627492(AL3F1)
GO:0006558	L-phenylalanine metabolic process	1	12	0.518416	1	ncbi_102627790(AROD2)
GO:0050832	defense response to fungus	1	12	0.518416	1	ncbi_102616311(YWBO)
GO:1902221	erythrose 4-phosphate/phosphoenolpyruvate family amino acid metabolic process	1	12	0.518416	1	ncbi_102627790(AROD2)
GO:0009409	response to cold	4	64	0.527487	1	ncbi_102626227(TBL29);ncbi_102627790(AROD2);ncbi_102629023(AHK5);ncbi_102630674(GWD1)
GO:0035556	intracellular signal transduction	17	288	0.536907	1	XLOC_017379(GN);XLOC_020291(YPTC6);ncbi_102608666(HSL2);ncbi_102616904(-);ncbi_102617654(CKI1);ncbi_102618289(RAC2);ncbi_102619061(RAA6B);ncbi_102621724(FENR1);ncbi_102622163(WNK5);ncbi_102623635(AHP4);ncbi_102623787(HMA7);ncbi_102623876(HSL1);ncbi_102625335(HMGB9);ncbi_102626063(RAC7);ncbi_102627788(ARF1);ncbi_102629023(AHK5);ncbi_102631370(Y5639)
GO:0001101	response to acid chemical	15	254	0.538332	1	ncbi_102611558(F16P2);ncbi_102612674(SRK2E);ncbi_102613324(ALGC);ncbi_102616904(-);ncbi_102617282(PTR7);ncbi_102618378(CIPK5);ncbi_102619825(ASPG1);ncbi_102621724(FENR1);ncbi_102624609(AGL12);ncbi_102625142(GASA9);ncbi_102625335(HMGB9);ncbi_102627492(AL3F1);ncbi_102628184(ZIP1);ncbi_102629023(AHK5);ncbi_102631124(WRK47)
GO:0010817	regulation of hormone levels	6	100	0.54399	1	ncbi_102609716(CAS2);ncbi_102611545(CKX1);ncbi_102616868(CKX7);ncbi_102617518(APG2);ncbi_102619882(MAX1);ncbi_102629319(SUT21)
GO:0009685	gibberellin metabolic process	1	13	0.546882	1	ncbi_102625856(G2OX8)
GO:0010073	meristem maintenance	1	13	0.546882	1	ncbi_102618820(GCP2)
GO:0010260	organ senescence	1	13	0.546882	1	ncbi_102610605(NAC83)
GO:0030148	sphingolipid biosynthetic process	1	13	0.546882	1	ncbi_102628979(PHSC)
GO:0098656	anion transmembrane transport	1	13	0.546882	1	ncbi_102609422(BAC2)
GO:0046165	alcohol biosynthetic process	5	84	0.558211	1	ncbi_102618393(ACR6);ncbi_102623024(B561K);ncbi_102623590(C90C1);ncbi_102624206(EBP);ncbi_102630131(BGAL3)
GO:0006664	glycolipid metabolic process	3	49	0.559204	1	ncbi_102619857(GBA2);ncbi_102624502(SPSA4);ncbi_102630462(SPSA1)
GO:1903509	liposaccharide metabolic process	3	49	0.559204	1	ncbi_102619857(GBA2);ncbi_102624502(SPSA4);ncbi_102630462(SPSA1)
GO:0009909	regulation of flower development	2	32	0.571319	1	ncbi_102609249(CRY2);ncbi_102618820(GCP2)
GO:0015980	energy derivation by oxidation of organic compounds	2	32	0.571319	1	ncbi_102614944(GLGB1);ncbi_102629211(GLGL1)
GO:0048831	regulation of shoot system development	2	32	0.571319	1	ncbi_102609249(CRY2);ncbi_102618820(GCP2)
GO:0055065	metal ion homeostasis	2	32	0.571319	1	ncbi_102626899(FRI3);ncbi_102629470(CNBL7)
GO:0051493	regulation of cytoskeleton organization	1	14	0.573668	1	ncbi_102609439(ARC2B)
GO:0055080	cation homeostasis	3	51	0.58671	1	ncbi_102626899(FRI3);ncbi_102629470(CNBL7);ncbi_102631476(CHX20)
GO:0098771	inorganic ion homeostasis	3	51	0.58671	1	ncbi_102626899(FRI3);ncbi_102629470(CNBL7);ncbi_102631476(CHX20)
GO:1901617	organic hydroxy compound biosynthetic process	5	87	0.589845	1	ncbi_102618393(ACR6);ncbi_102623024(B561K);ncbi_102623590(C90C1);ncbi_102624206(EBP);ncbi_102630131(BGAL3)
GO:0006213	pyrimidine nucleoside metabolic process	1	15	0.598873	1	ncbi_102607938(CDA1)
GO:0006928	movement of cell or subcellular component	1	15	0.598873	1	ncbi_102630839(PUB15)
GO:0010051	xylem and phloem pattern formation	1	15	0.598873	1	ncbi_102618820(GCP2)
GO:0016101	diterpenoid metabolic process	1	15	0.598873	1	ncbi_102625856(G2OX8)
GO:0046131	pyrimidine ribonucleoside metabolic process	1	15	0.598873	1	ncbi_102607938(CDA1)
GO:0006950	response to stress	61	1059	0.603779	1	ncbi_102606962(CXE2);ncbi_102607396(PXG1);ncbi_102607525(BLH1);ncbi_102608554(E1314);ncbi_102609249(CRY2);ncbi_102609716(CAS2);ncbi_102609968(NIPL2);ncbi_102610272(HS217);ncbi_102610602(AAR2);ncbi_102611127(PER64);ncbi_102611353(DEF);ncbi_102611503(SWT15);ncbi_102611891(HSFA3);ncbi_102612577(PER21);ncbi_102612674(SRK2E);ncbi_102613324(ALGC);ncbi_102614227(PER15);ncbi_102614847(WRK57);ncbi_1026151…
GO:0044085	cellular component biogenesis	26	456	0.603954	1	ncbi_102609439(ARC2B);ncbi_102610419(GUX1);ncbi_102611968(GAUTC);ncbi_102613058(CB12);ncbi_102614297(MP705);ncbi_102614557(TBL3);ncbi_102615801(MYB26);ncbi_102615942(CB12);ncbi_102616000(CESA7);ncbi_102616485(CESA7);ncbi_102616627(-);ncbi_102617518(APG2);ncbi_102618289(RAC2);ncbi_102618815(IRX9);ncbi_102619893(CESA4);ncbi_102619900(Y5977);ncbi_102621724(FENR1);ncbi_102621903(IRX10);ncbi_102622357…
GO:0009850	auxin metabolic process	2	34	0.604691	1	ncbi_102609716(CAS2);ncbi_102629319(SUT21)
GO:0006643	membrane lipid metabolic process	4	71	0.610586	1	ncbi_102619857(GBA2);ncbi_102624502(SPSA4);ncbi_102628979(PHSC);ncbi_102630462(SPSA1)
GO:0046467	membrane lipid biosynthetic process	3	53	0.613093	1	ncbi_102624502(SPSA4);ncbi_102628979(PHSC);ncbi_102630462(SPSA1)
GO:0048519	negative regulation of biological process	18	320	0.619971	1	ncbi_102606769(ASP);ncbi_102609095(PME);ncbi_102609383(PME12);ncbi_102609650(PME12);ncbi_102610266(PME54);ncbi_102610946(CVIF1);ncbi_102615770(SBT4E);ncbi_102616255(SBT11);ncbi_102619559(PME6);ncbi_102623387(21KD);ncbi_102623691(21KD);ncbi_102624576(PME61);ncbi_102627806(AIR3);ncbi_102630363(-);ncbi_102630850(-);ncbi_102631364(MIRA);ncbi_107176861(21KD);ncbi_107178900(MIRA)
GO:0055085	transmembrane transport	6	108	0.620077	1	ncbi_102609422(BAC2);ncbi_102612674(SRK2E);ncbi_102615415(HMA5);ncbi_102618529(FLS2);ncbi_102623787(HMA7);ncbi_4271228(ATPA)
GO:0006563	L-serine metabolic process	1	16	0.622589	1	ncbi_102609716(CAS2)
GO:0009787	regulation of abscisic acid-activated signaling pathway	1	16	0.622589	1	ncbi_102629023(AHK5)
GO:0022604	regulation of cell morphogenesis	1	16	0.622589	1	ncbi_102618158(NRX1)
GO:1901419	regulation of response to alcohol	1	16	0.622589	1	ncbi_102629023(AHK5)
GO:0006865	amino acid transport	3	54	0.625852	1	ncbi_102609422(BAC2);ncbi_102628165(TYRP);ncbi_102628979(PHSC)
GO:0009648	photoperiodism	3	54	0.625852	1	ncbi_102622163(WNK5);ncbi_102627635(GIGAN);ncbi_102630880(ELF4)
GO:0050790	regulation of catalytic activity	8	145	0.629732	1	ncbi_102606769(ASP);ncbi_102608666(HSL2);ncbi_102622163(WNK5);ncbi_102623876(HSL1);ncbi_102630850(-);ncbi_102631364(MIRA);ncbi_102631370(Y5639);ncbi_107178900(MIRA)
GO:0009266	response to temperature stimulus	5	91	0.630013	1	ncbi_102626227(TBL29);ncbi_102627635(GIGAN);ncbi_102627790(AROD2);ncbi_102629023(AHK5);ncbi_102630674(GWD1)
GO:0030029	actin filament-based process	4	73	0.63261	1	ncbi_102609439(ARC2B);ncbi_102618289(RAC2);ncbi_102626063(RAC7);ncbi_102627657(KNAT7)
GO:0030036	actin cytoskeleton organization	4	73	0.63261	1	ncbi_102609439(ARC2B);ncbi_102618289(RAC2);ncbi_102626063(RAC7);ncbi_102627657(KNAT7)
GO:0072522	purine-containing compound biosynthetic process	3	55	0.63832	1	ncbi_102617102(PMA3);ncbi_102619309(APT4);ncbi_4271228(ATPA)
GO:1901137	carbohydrate derivative biosynthetic process	12	218	0.641549	1	ncbi_102609716(CAS2);ncbi_102617102(PMA3);ncbi_102617282(PTR7);ncbi_102620077(FRO8);ncbi_102621724(FENR1);ncbi_102623787(HMA7);ncbi_102624502(SPSA4);ncbi_102626236(PNSB3);ncbi_102627806(AIR3);ncbi_102629319(SUT21);ncbi_102630462(SPSA1);ncbi_4271228(ATPA)
GO:0009112	nucleobase metabolic process	1	17	0.644906	1	ncbi_102619309(APT4)
GO:0015988	energy coupled proton transmembrane transport, against electrochemical gradient	1	17	0.644906	1	ncbi_4271228(ATPA)
GO:0017038	protein import	1	17	0.644906	1	ncbi_102608743(RH17)
GO:0055067	monovalent inorganic cation homeostasis	1	17	0.644906	1	ncbi_102631476(CHX20)
GO:1902531	regulation of intracellular signal transduction	1	17	0.644906	1	ncbi_102629023(AHK5)
GO:1902600	hydrogen ion transmembrane transport	1	17	0.644906	1	ncbi_4271228(ATPA)
GO:0040008	regulation of growth	2	37	0.650995	1	ncbi_102618820(GCP2);ncbi_102629694(C78A5)
GO:0046471	phosphatidylglycerol metabolic process	2	37	0.650995	1	ncbi_102617099(GPAT6);ncbi_102624399(CAS1)
GO:0000160	phosphorelay signal transduction system	2	38	0.66544	1	ncbi_102623787(HMA7);ncbi_102629023(AHK5)
GO:0006766	vitamin metabolic process	2	38	0.66544	1	ncbi_102629135(THI42);ncbi_107174217(THIC)
GO:0006767	water-soluble vitamin metabolic process	2	38	0.66544	1	ncbi_102629135(THI42);ncbi_107174217(THIC)
GO:0042430	indole-containing compound metabolic process	2	38	0.66544	1	ncbi_102609716(CAS2);ncbi_102629319(SUT21)
GO:2000241	regulation of reproductive process	2	38	0.66544	1	ncbi_102609249(CRY2);ncbi_102618820(GCP2)
GO:0009739	response to gibberellin	1	18	0.665905	1	ncbi_102625142(GASA9)
GO:0010476	gibberellin mediated signaling pathway	1	18	0.665905	1	ncbi_102625142(GASA9)
GO:0022603	regulation of anatomical structure morphogenesis	1	18	0.665905	1	ncbi_102618158(NRX1)
GO:0044764	multi-organism cellular process	1	18	0.665905	1	ncbi_102629737(CSLA9)
GO:0048528	post-embryonic root development	1	18	0.665905	1	ncbi_102624609(AGL12)
GO:0055076	transition metal ion homeostasis	1	18	0.665905	1	ncbi_102626899(FRI3)
GO:0071370	cellular response to gibberellin stimulus	1	18	0.665905	1	ncbi_102625142(GASA9)
GO:0007389	pattern specification process	5	95	0.667704	1	ncbi_102614297(MP705);ncbi_102615394(KNAP2);ncbi_102618820(GCP2);ncbi_102623876(HSL1);ncbi_102624480(-)
GO:0006790	sulfur compound metabolic process	14	259	0.673146	1	ncbi_102609378(ACR3);ncbi_102609716(CAS2);ncbi_102616714(NIR);ncbi_102617282(PTR7);ncbi_102620077(FRO8);ncbi_102620805(EDR2L);ncbi_102621724(FENR1);ncbi_102626236(PNSB3);ncbi_102626298(APR3);ncbi_102627806(AIR3);ncbi_102629135(THI42);ncbi_102629319(SUT21);ncbi_102630131(BGAL3);ncbi_107174217(THIC)
GO:0009751	response to salicylic acid	3	58	0.673957	1	ncbi_102616904(-);ncbi_102621724(FENR1);ncbi_102625335(HMGB9)
GO:0009863	salicylic acid mediated signaling pathway	3	58	0.673957	1	ncbi_102616904(-);ncbi_102621724(FENR1);ncbi_102625335(HMGB9)
GO:0043269	regulation of ion transport	3	58	0.673957	1	ncbi_102612674(SRK2E);ncbi_102618529(FLS2);ncbi_102629135(THI42)
GO:0071446	cellular response to salicylic acid stimulus	3	58	0.673957	1	ncbi_102616904(-);ncbi_102621724(FENR1);ncbi_102625335(HMGB9)
GO:0043549	regulation of kinase activity	4	77	0.674188	1	ncbi_102608666(HSL2);ncbi_102622163(WNK5);ncbi_102623876(HSL1);ncbi_102631370(Y5639)
GO:0045859	regulation of protein kinase activity	4	77	0.674188	1	ncbi_102608666(HSL2);ncbi_102622163(WNK5);ncbi_102623876(HSL1);ncbi_102631370(Y5639)
GO:0048509	regulation of meristem development	4	77	0.674188	1	ncbi_102609249(CRY2);ncbi_102618820(GCP2);ncbi_102624502(SPSA4);ncbi_102629694(C78A5)
GO:0051338	regulation of transferase activity	4	77	0.674188	1	ncbi_102608666(HSL2);ncbi_102622163(WNK5);ncbi_102623876(HSL1);ncbi_102631370(Y5639)
GO:0009746	response to hexose	2	39	0.679399	1	ncbi_102609716(CAS2);ncbi_102611558(F16P2)
GO:0030198	extracellular matrix organization	2	39	0.679399	1	ncbi_102610075(COBL4);ncbi_107176874(COBL4)
GO:0034284	response to monosaccharide	2	39	0.679399	1	ncbi_102609716(CAS2);ncbi_102611558(F16P2)
GO:0043062	extracellular structure organization	2	39	0.679399	1	ncbi_102610075(COBL4);ncbi_107176874(COBL4)
GO:0008610	lipid biosynthetic process	18	332	0.681566	1	ncbi_102610644(BAMS);ncbi_102612674(SRK2E);ncbi_102617282(PTR7);ncbi_102618393(ACR6);ncbi_102619882(MAX1);ncbi_102620077(FRO8);ncbi_102621914(LOX5);ncbi_102623024(B561K);ncbi_102623590(C90C1);ncbi_102624206(EBP);ncbi_102624399(CAS1);ncbi_102624502(SPSA4);ncbi_102625150(CAS1);ncbi_102627567(CREG2);ncbi_102628692(WSD1);ncbi_102628979(PHSC);ncbi_102630131(BGAL3);ncbi_102630462(SPSA1)
GO:0009738	abscisic acid-activated signaling pathway	1	19	0.685664	1	ncbi_102629023(AHK5)
GO:0071215	cellular response to abscisic acid stimulus	1	19	0.685664	1	ncbi_102629023(AHK5)
GO:0097306	cellular response to alcohol	1	19	0.685664	1	ncbi_102629023(AHK5)
GO:0065008	regulation of biological quality	21	387	0.689219	1	ncbi_102607358(GRXS9);ncbi_102608431(GRXS1);ncbi_102608721(GRXS1);ncbi_102609439(ARC2B);ncbi_102609716(CAS2);ncbi_102611545(CKX1);ncbi_102616868(CKX7);ncbi_102616974(PTR27);ncbi_102617518(APG2);ncbi_102618158(NRX1);ncbi_102619882(MAX1);ncbi_102619902(TRXH7);ncbi_102626236(PNSB3);ncbi_102626298(APR3);ncbi_102626666(Y5986);ncbi_102626899(FRI3);ncbi_102629319(SUT21);ncbi_102629470(CNBL7);ncbi_102631…
GO:0009247	glycolipid biosynthetic process	2	40	0.692879	1	ncbi_102624502(SPSA4);ncbi_102630462(SPSA1)
GO:0071229	cellular response to acid chemical	5	99	0.702792	1	ncbi_102616904(-);ncbi_102621724(FENR1);ncbi_102625142(GASA9);ncbi_102625335(HMGB9);ncbi_102629023(AHK5)
GO:0009737	response to abscisic acid	1	20	0.704256	1	ncbi_102629023(AHK5)
GO:0097305	response to alcohol	1	20	0.704256	1	ncbi_102629023(AHK5)
GO:0009814	defense response, incompatible interaction	3	62	0.717351	1	ncbi_102615999(CATA);ncbi_102616311(YWBO);ncbi_102627905(-)
GO:0048589	developmental growth	3	62	0.717351	1	ncbi_102617518(APG2);ncbi_102618820(GCP2);ncbi_102623590(C90C1)
GO:0032535	regulation of cellular component size	2	42	0.718435	1	ncbi_102609439(ARC2B);ncbi_102617518(APG2)
GO:0071396	cellular response to lipid	2	42	0.718435	1	ncbi_102625142(GASA9);ncbi_102629023(AHK5)
GO:0090066	regulation of anatomical structure size	2	42	0.718435	1	ncbi_102609439(ARC2B);ncbi_102617518(APG2)
GO:0099402	plant organ development	9	176	0.719085	1	ncbi_102612674(SRK2E);ncbi_102623590(C90C1);ncbi_102623876(HSL1);ncbi_102624609(AGL12);ncbi_102626899(FRI3);ncbi_102627657(KNAT7);ncbi_102627790(AROD2);ncbi_102629023(AHK5);ncbi_102631370(Y5639)
GO:0001932	regulation of protein phosphorylation	4	82	0.721417	1	ncbi_102608666(HSL2);ncbi_102622163(WNK5);ncbi_102623876(HSL1);ncbi_102631370(Y5639)
GO:0006754	ATP biosynthetic process	1	21	0.72175	1	ncbi_4271228(ATPA)
GO:0008154	actin polymerization or depolymerization	1	21	0.72175	1	ncbi_102609439(ARC2B)
GO:0008643	carbohydrate transport	1	21	0.72175	1	ncbi_102611503(SWT15)
GO:0009144	purine nucleoside triphosphate metabolic process	1	21	0.72175	1	ncbi_4271228(ATPA)
GO:0009145	purine nucleoside triphosphate biosynthetic process	1	21	0.72175	1	ncbi_4271228(ATPA)
GO:0009205	purine ribonucleoside triphosphate metabolic process	1	21	0.72175	1	ncbi_4271228(ATPA)
GO:0009206	purine ribonucleoside triphosphate biosynthetic process	1	21	0.72175	1	ncbi_4271228(ATPA)
GO:0009692	ethylene metabolic process	1	21	0.72175	1	ncbi_107175440(ACR4L)
GO:0043449	cellular alkene metabolic process	1	21	0.72175	1	ncbi_107175440(ACR4L)
GO:0046034	ATP metabolic process	1	21	0.72175	1	ncbi_4271228(ATPA)
GO:0006970	response to osmotic stress	8	158	0.722729	1	ncbi_102607396(PXG1);ncbi_102609716(CAS2);ncbi_102611503(SWT15);ncbi_102612674(SRK2E);ncbi_102614847(WRK57);ncbi_102629470(CNBL7);ncbi_102629737(CSLA9);ncbi_107174223(CNBL7)
GO:0048507	meristem development	8	159	0.729187	1	ncbi_102609249(CRY2);ncbi_102614557(TBL3);ncbi_102615394(KNAP2);ncbi_102618820(GCP2);ncbi_102619882(MAX1);ncbi_102624480(-);ncbi_102624502(SPSA4);ncbi_102629694(C78A5)
GO:0042325	regulation of phosphorylation	4	83	0.730228	1	ncbi_102608666(HSL2);ncbi_102622163(WNK5);ncbi_102623876(HSL1);ncbi_102631370(Y5639)
GO:0042127	regulation of cell proliferation	1	22	0.738211	1	ncbi_102629694(C78A5)
GO:1900673	olefin metabolic process	1	22	0.738211	1	ncbi_107175440(ACR4L)
GO:0000097	sulfur amino acid biosynthetic process	6	123	0.741177	1	ncbi_102609378(ACR3);ncbi_102609716(CAS2);ncbi_102616714(NIR);ncbi_102620805(EDR2L);ncbi_102626298(APR3);ncbi_102629319(SUT21)
GO:0033993	response to lipid	2	45	0.753394	1	ncbi_102625142(GASA9);ncbi_102629023(AHK5)
GO:0008299	isoprenoid biosynthetic process	6	126	0.761727	1	ncbi_102610644(BAMS);ncbi_102618393(ACR6);ncbi_102619882(MAX1);ncbi_102620077(FRO8);ncbi_102624399(CAS1);ncbi_102625150(CAS1)
GO:0009116	nucleoside metabolic process	2	46	0.764186	1	ncbi_102607938(CDA1);ncbi_4271228(ATPA)
GO:0009119	ribonucleoside metabolic process	2	46	0.764186	1	ncbi_102607938(CDA1);ncbi_4271228(ATPA)
GO:0019321	pentose metabolic process	1	24	0.768273	1	ncbi_102619412(GALM)
GO:0044702	single organism reproductive process	12	241	0.769637	1	ncbi_102609249(CRY2);ncbi_102617099(GPAT6);ncbi_102618820(GCP2);ncbi_102623590(C90C1);ncbi_102623876(HSL1);ncbi_102625223(CET1);ncbi_102626899(FRI3);ncbi_102627635(GIGAN);ncbi_102627790(AROD2);ncbi_102629023(AHK5);ncbi_102630880(ELF4);ncbi_102631370(Y5639)
GO:0016114	terpenoid biosynthetic process	5	108	0.772041	1	ncbi_102610644(BAMS);ncbi_102619882(MAX1);ncbi_102620077(FRO8);ncbi_102624399(CAS1);ncbi_102625150(CAS1)
GO:0015992	proton transport	3	68	0.773857	1	ncbi_102617102(PMA3);ncbi_102631476(CHX20);ncbi_4271228(ATPA)
GO:0009914	hormone transport	2	47	0.774567	1	ncbi_102617518(APG2);ncbi_102619882(MAX1)
GO:0060918	auxin transport	2	47	0.774567	1	ncbi_102617518(APG2);ncbi_102619882(MAX1)
GO:0048731	system development	18	353	0.774724	1	ncbi_102609249(CRY2);ncbi_102610605(NAC83);ncbi_102612674(SRK2E);ncbi_102617099(GPAT6);ncbi_102618820(GCP2);ncbi_102623590(C90C1);ncbi_102623876(HSL1);ncbi_102624609(AGL12);ncbi_102625223(CET1);ncbi_102625335(HMGB9);ncbi_102626899(FRI3);ncbi_102627635(GIGAN);ncbi_102627657(KNAT7);ncbi_102627790(AROD2);ncbi_102629023(AHK5);ncbi_102629694(C78A5);ncbi_102630880(ELF4);ncbi_102631370(Y5639)
GO:0006816	calcium ion transport	1	25	0.781985	1	ncbi_107176154(ACA12)
GO:0018904	ether metabolic process	1	25	0.781985	1	ncbi_102619902(TRXH7)
GO:0031347	regulation of defense response	1	25	0.781985	1	ncbi_102616904(-)
GO:0042451	purine nucleoside biosynthetic process	1	25	0.781985	1	ncbi_4271228(ATPA)
GO:0046129	purine ribonucleoside biosynthetic process	1	25	0.781985	1	ncbi_4271228(ATPA)
GO:0009411	response to UV	3	69	0.782315	1	ncbi_102617518(APG2);ncbi_102627790(AROD2);ncbi_102629023(AHK5)
GO:0009108	coenzyme biosynthetic process	2	48	0.784546	1	ncbi_102607052(NMNAT);ncbi_107174217(THIC)
GO:0009799	specification of symmetry	2	48	0.784546	1	ncbi_102615394(KNAP2);ncbi_102624480(-)
GO:0019220	regulation of phosphate metabolic process	4	90	0.786106	1	ncbi_102608666(HSL2);ncbi_102622163(WNK5);ncbi_102623876(HSL1);ncbi_102631370(Y5639)
GO:0051174	regulation of phosphorus metabolic process	4	90	0.786106	1	ncbi_102608666(HSL2);ncbi_102622163(WNK5);ncbi_102623876(HSL1);ncbi_102631370(Y5639)
GO:0006629	lipid metabolic process	40	755	0.789965	1	ncbi_102607396(PXG1);ncbi_102607907(GDL34);ncbi_102608894(CER3);ncbi_102609759(SMO12);ncbi_102610181(CER1);ncbi_102610498(IP5P8);ncbi_102610644(BAMS);ncbi_102612674(SRK2E);ncbi_102613225(UFAA1);ncbi_102613293(KCS6);ncbi_102615999(CATA);ncbi_102617099(GPAT6);ncbi_102617282(PTR7);ncbi_102617518(APG2);ncbi_102618393(ACR6);ncbi_102618467(GDL83);ncbi_102618665(FATB);ncbi_102619565(GDL54);ncbi_10261985…
GO:0006633	fatty acid biosynthetic process	3	70	0.790511	1	ncbi_102612674(SRK2E);ncbi_102621914(LOX5);ncbi_102624399(CAS1)
GO:0032268	regulation of cellular protein metabolic process	10	208	0.791968	1	ncbi_102606769(ASP);ncbi_102608666(HSL2);ncbi_102616904(-);ncbi_102622163(WNK5);ncbi_102623876(HSL1);ncbi_102625335(HMGB9);ncbi_102630850(-);ncbi_102631364(MIRA);ncbi_102631370(Y5639);ncbi_107178900(MIRA)
GO:0051246	regulation of protein metabolic process	10	208	0.791968	1	ncbi_102606769(ASP);ncbi_102608666(HSL2);ncbi_102616904(-);ncbi_102622163(WNK5);ncbi_102623876(HSL1);ncbi_102625335(HMGB9);ncbi_102630850(-);ncbi_102631364(MIRA);ncbi_102631370(Y5639);ncbi_107178900(MIRA)
GO:0006631	fatty acid metabolic process	12	246	0.792758	1	ncbi_102607396(PXG1);ncbi_102608894(CER3);ncbi_102609759(SMO12);ncbi_102610181(CER1);ncbi_102612674(SRK2E);ncbi_102613293(KCS6);ncbi_102617518(APG2);ncbi_102618665(FATB);ncbi_102621914(LOX5);ncbi_102624399(CAS1);ncbi_102625976(LIP2);ncbi_102626149(KCS4)
GO:0000096	sulfur amino acid metabolic process	6	131	0.793263	1	ncbi_102609378(ACR3);ncbi_102609716(CAS2);ncbi_102616714(NIR);ncbi_102620805(EDR2L);ncbi_102626298(APR3);ncbi_102629319(SUT21)
GO:0010053	root epidermal cell differentiation	2	49	0.794135	1	ncbi_102624609(AGL12);ncbi_102627657(KNAT7)
GO:0090627	plant epidermal cell differentiation	2	49	0.794135	1	ncbi_102624609(AGL12);ncbi_102627657(KNAT7)
GO:0009943	adaxial/abaxial axis specification	1	26	0.794887	1	ncbi_102615394(KNAP2)
GO:0009955	adaxial/abaxial pattern specification	1	26	0.794887	1	ncbi_102615394(KNAP2)
GO:0051049	regulation of transport	3	71	0.798449	1	ncbi_102612674(SRK2E);ncbi_102618529(FLS2);ncbi_102629135(THI42)
GO:0009267	cellular response to starvation	2	50	0.803345	1	ncbi_102624609(AGL12);ncbi_102628184(ZIP1)
GO:0009696	salicylic acid metabolic process	2	50	0.803345	1	ncbi_102616904(-);ncbi_102621724(FENR1)
GO:0042537	benzene-containing compound metabolic process	2	50	0.803345	1	ncbi_102616904(-);ncbi_102621724(FENR1)
GO:0042594	response to starvation	2	50	0.803345	1	ncbi_102624609(AGL12);ncbi_102628184(ZIP1)
GO:0032879	regulation of localization	3	72	0.806134	1	ncbi_102612674(SRK2E);ncbi_102618529(FLS2);ncbi_102629135(THI42)
GO:0072330	monocarboxylic acid biosynthetic process	3	72	0.806134	1	ncbi_102612674(SRK2E);ncbi_102621914(LOX5);ncbi_102624399(CAS1)
GO:0006997	nucleus organization	1	27	0.807027	1	ncbi_102630363(-)
GO:0006720	isoprenoid metabolic process	10	212	0.810635	1	ncbi_102607907(GDL34);ncbi_102610644(BAMS);ncbi_102617518(APG2);ncbi_102618393(ACR6);ncbi_102619882(MAX1);ncbi_102620077(FRO8);ncbi_102624399(CAS1);ncbi_102625150(CAS1);ncbi_102625856(G2OX8);ncbi_102629673(DXR)
GO:0031669	cellular response to nutrient levels	2	51	0.812187	1	ncbi_102624609(AGL12);ncbi_102628184(ZIP1)
GO:0010015	root morphogenesis	2	52	0.820673	1	ncbi_102624609(AGL12);ncbi_102627657(KNAT7)
GO:0031667	response to nutrient levels	2	52	0.820673	1	ncbi_102624609(AGL12);ncbi_102628184(ZIP1)
GO:0031668	cellular response to extracellular stimulus	2	52	0.820673	1	ncbi_102624609(AGL12);ncbi_102628184(ZIP1)
GO:0071496	cellular response to external stimulus	2	52	0.820673	1	ncbi_102624609(AGL12);ncbi_102628184(ZIP1)
GO:0098542	defense response to other organism	3	75	0.827721	1	ncbi_102615999(CATA);ncbi_102616311(YWBO);ncbi_102627905(-)
GO:0006164	purine nucleotide biosynthetic process	2	53	0.828814	1	ncbi_102617102(PMA3);ncbi_4271228(ATPA)
GO:0009152	purine ribonucleotide biosynthetic process	2	53	0.828814	1	ncbi_102617102(PMA3);ncbi_4271228(ATPA)
GO:0009991	response to extracellular stimulus	2	53	0.828814	1	ncbi_102624609(AGL12);ncbi_102628184(ZIP1)
GO:0018208	peptidyl-proline modification	2	53	0.828814	1	ncbi_102606671(PNSL4);ncbi_102612427(WAKLQ)
GO:0007165	signal transduction	33	644	0.829174	1	XLOC_017379(GN);XLOC_020291(YPTC6);ncbi_102608554(E1314);ncbi_102608666(HSL2);ncbi_102609249(CRY2);ncbi_102611300(Y1719);ncbi_102612674(SRK2E);ncbi_102616666(-);ncbi_102616904(-);ncbi_102617282(PTR7);ncbi_102617654(CKI1);ncbi_102618289(RAC2);ncbi_102618529(FLS2);ncbi_102619061(RAA6B);ncbi_102621724(FENR1);ncbi_102622163(WNK5);ncbi_102623635(AHP4);ncbi_102623787(HMA7);ncbi_102623876(HSL1);ncbi_102…
GO:0006101	citrate metabolic process	1	29	0.829197	1	ncbi_102607204(CAPP2)
GO:0072350	tricarboxylic acid metabolic process	1	29	0.829197	1	ncbi_102607204(CAPP2)
GO:0080134	regulation of response to stress	1	29	0.829197	1	ncbi_102616904(-)
GO:0018958	phenol-containing compound metabolic process	2	54	0.83662	1	ncbi_102616904(-);ncbi_102621724(FENR1)
GO:0006468	protein phosphorylation	12	257	0.837654	1	ncbi_102608666(HSL2);ncbi_102612427(WAKLQ);ncbi_102619900(Y5977);ncbi_102622148(Y3130);ncbi_102622163(WNK5);ncbi_102623876(HSL1);ncbi_102626881(Y4729);ncbi_102629023(AHK5);ncbi_102629135(THI42);ncbi_102630674(GWD1);ncbi_102631370(Y5639);ncbi_107177268(RKF3)
GO:0010035	response to inorganic substance	4	98	0.838234	1	ncbi_102609716(CAS2);ncbi_102613324(ALGC);ncbi_102615415(HMA5);ncbi_102627492(AL3F1)
GO:0031324	negative regulation of cellular metabolic process	4	98	0.838234	1	ncbi_102606769(ASP);ncbi_102630850(-);ncbi_102631364(MIRA);ncbi_107178900(MIRA)
GO:0023052	signaling	33	648	0.839045	1	XLOC_017379(GN);XLOC_020291(YPTC6);ncbi_102608554(E1314);ncbi_102608666(HSL2);ncbi_102609249(CRY2);ncbi_102611300(Y1719);ncbi_102612674(SRK2E);ncbi_102616666(-);ncbi_102616904(-);ncbi_102617282(PTR7);ncbi_102617654(CKI1);ncbi_102618289(RAC2);ncbi_102618529(FLS2);ncbi_102619061(RAA6B);ncbi_102621724(FENR1);ncbi_102622163(WNK5);ncbi_102623635(AHP4);ncbi_102623787(HMA7);ncbi_102623876(HSL1);ncbi_102…
GO:0044700	single organism signaling	33	648	0.839045	1	XLOC_017379(GN);XLOC_020291(YPTC6);ncbi_102608554(E1314);ncbi_102608666(HSL2);ncbi_102609249(CRY2);ncbi_102611300(Y1719);ncbi_102612674(SRK2E);ncbi_102616666(-);ncbi_102616904(-);ncbi_102617282(PTR7);ncbi_102617654(CKI1);ncbi_102618289(RAC2);ncbi_102618529(FLS2);ncbi_102619061(RAA6B);ncbi_102621724(FENR1);ncbi_102622163(WNK5);ncbi_102623635(AHP4);ncbi_102623787(HMA7);ncbi_102623876(HSL1);ncbi_102…
GO:0009798	axis specification	1	30	0.839309	1	ncbi_102615394(KNAP2)
GO:0010927	cellular component assembly involved in morphogenesis	1	30	0.839309	1	ncbi_102630462(SPSA1)
GO:0050896	response to stimulus	115	2105	0.843611	1	XLOC_017379(GN);XLOC_020291(YPTC6);ncbi_102606962(CXE2);ncbi_102607396(PXG1);ncbi_102607525(BLH1);ncbi_102607835(AB8B);ncbi_102607932(PPD3);ncbi_102608126(S47A1);ncbi_102608554(E1314);ncbi_102608666(HSL2);ncbi_102608743(RH17);ncbi_102609249(CRY2);ncbi_102609422(BAC2);ncbi_102609480(RPE);ncbi_102609716(CAS2);ncbi_102609968(NIPL2);ncbi_102610272(HS217);ncbi_102610602(AAR2);ncbi_102610605(NAC83);ncb…
GO:0040007	growth	7	161	0.84555	1	ncbi_102610075(COBL4);ncbi_102617518(APG2);ncbi_102618820(GCP2);ncbi_102623590(C90C1);ncbi_102624609(AGL12);ncbi_102629694(C78A5);ncbi_107176874(COBL4)
GO:0016310	phosphorylation	15	317	0.846873	1	ncbi_102608666(HSL2);ncbi_102610393(CRK25);ncbi_102612427(WAKLQ);ncbi_102617654(CKI1);ncbi_102619900(Y5977);ncbi_102622148(Y3130);ncbi_102622163(WNK5);ncbi_102623876(HSL1);ncbi_102626881(Y4729);ncbi_102629023(AHK5);ncbi_102629135(THI42);ncbi_102630674(GWD1);ncbi_102631370(Y5639);ncbi_107175518(Y5343);ncbi_107177268(RKF3)
GO:0046128	purine ribonucleoside metabolic process	1	31	0.848823	1	ncbi_4271228(ATPA)
GO:0046488	phosphatidylinositol metabolic process	1	31	0.848823	1	ncbi_102610498(IP5P8)
GO:0046496	nicotinamide nucleotide metabolic process	5	121	0.84937	1	ncbi_102607052(NMNAT);ncbi_102609480(RPE);ncbi_102621724(FENR1);ncbi_102626236(PNSB3);ncbi_107174217(THIC)
GO:0009064	glutamine family amino acid metabolic process	2	56	0.851273	1	ncbi_102609422(BAC2);ncbi_102624397(YL126)
GO:0072527	pyrimidine-containing compound metabolic process	3	79	0.853276	1	ncbi_102607938(CDA1);ncbi_102629135(THI42);ncbi_107174217(THIC)
GO:0009639	response to red or far red light	5	122	0.854298	1	ncbi_102607932(PPD3);ncbi_102608743(RH17);ncbi_102618820(GCP2);ncbi_102627635(GIGAN);ncbi_102630880(ELF4)
GO:0019362	pyridine nucleotide metabolic process	5	122	0.854298	1	ncbi_102607052(NMNAT);ncbi_102609480(RPE);ncbi_102621724(FENR1);ncbi_102626236(PNSB3);ncbi_107174217(THIC)
GO:0009755	hormone-mediated signaling pathway	11	243	0.856989	1	ncbi_102608554(E1314);ncbi_102612674(SRK2E);ncbi_102616904(-);ncbi_102617282(PTR7);ncbi_102621724(FENR1);ncbi_102624516(Y1561);ncbi_102625142(GASA9);ncbi_102625335(HMGB9);ncbi_102625468(IAA29);ncbi_102629023(AHK5);ncbi_102629737(CSLA9)
GO:0032870	cellular response to hormone stimulus	11	243	0.856989	1	ncbi_102608554(E1314);ncbi_102612674(SRK2E);ncbi_102616904(-);ncbi_102617282(PTR7);ncbi_102621724(FENR1);ncbi_102624516(Y1561);ncbi_102625142(GASA9);ncbi_102625335(HMGB9);ncbi_102625468(IAA29);ncbi_102629023(AHK5);ncbi_102629737(CSLA9)
GO:0071495	cellular response to endogenous stimulus	11	243	0.856989	1	ncbi_102608554(E1314);ncbi_102612674(SRK2E);ncbi_102616904(-);ncbi_102617282(PTR7);ncbi_102621724(FENR1);ncbi_102624516(Y1561);ncbi_102625142(GASA9);ncbi_102625335(HMGB9);ncbi_102625468(IAA29);ncbi_102629023(AHK5);ncbi_102629737(CSLA9)
GO:0006787	porphyrin-containing compound catabolic process	1	32	0.857775	1	ncbi_102624357(JAL19)
GO:0009199	ribonucleoside triphosphate metabolic process	1	32	0.857775	1	ncbi_4271228(ATPA)
GO:0009201	ribonucleoside triphosphate biosynthetic process	1	32	0.857775	1	ncbi_4271228(ATPA)
GO:0033015	tetrapyrrole catabolic process	1	32	0.857775	1	ncbi_102624357(JAL19)
GO:0042278	purine nucleoside metabolic process	1	32	0.857775	1	ncbi_4271228(ATPA)
GO:0051187	cofactor catabolic process	1	32	0.857775	1	ncbi_102624357(JAL19)
GO:0046486	glycerolipid metabolic process	5	123	0.859091	1	ncbi_102610498(IP5P8);ncbi_102612674(SRK2E);ncbi_102617099(GPAT6);ncbi_102624399(CAS1);ncbi_102627567(CREG2)
GO:0006972	hyperosmotic response	1	33	0.866197	1	ncbi_102607396(PXG1)
GO:0009142	nucleoside triphosphate biosynthetic process	1	33	0.866197	1	ncbi_4271228(ATPA)
GO:0009167	purine ribonucleoside monophosphate metabolic process	1	33	0.866197	1	ncbi_4271228(ATPA)
GO:0009168	purine ribonucleoside monophosphate biosynthetic process	1	33	0.866197	1	ncbi_4271228(ATPA)
GO:0043648	dicarboxylic acid metabolic process	1	33	0.866197	1	ncbi_102622357(MAOX)
GO:0072524	pyridine-containing compound metabolic process	5	126	0.872686	1	ncbi_102607052(NMNAT);ncbi_102609480(RPE);ncbi_102621724(FENR1);ncbi_102626236(PNSB3);ncbi_107174217(THIC)
GO:0009126	purine nucleoside monophosphate metabolic process	1	34	0.874122	1	ncbi_4271228(ATPA)
GO:0009127	purine nucleoside monophosphate biosynthetic process	1	34	0.874122	1	ncbi_4271228(ATPA)
GO:0070838	divalent metal ion transport	3	83	0.875461	1	ncbi_102629737(CSLA9);ncbi_102630191(ZIP6);ncbi_107176154(ACA12)
GO:0072511	divalent inorganic cation transport	3	83	0.875461	1	ncbi_102629737(CSLA9);ncbi_102630191(ZIP6);ncbi_107176154(ACA12)
GO:0031399	regulation of protein modification process	6	148	0.876833	1	ncbi_102608666(HSL2);ncbi_102616904(-);ncbi_102622163(WNK5);ncbi_102623876(HSL1);ncbi_102625335(HMGB9);ncbi_102631370(Y5639)
GO:0044711	single-organism biosynthetic process	40	794	0.877453	1	ncbi_102607052(NMNAT);ncbi_102609378(ACR3);ncbi_102609716(CAS2);ncbi_102610644(BAMS);ncbi_102611968(GAUTC);ncbi_102612674(SRK2E);ncbi_102614557(TBL3);ncbi_102616714(NIR);ncbi_102617102(PMA3);ncbi_102617282(PTR7);ncbi_102617646(DIOX2);ncbi_102618393(ACR6);ncbi_102619309(APT4);ncbi_102619882(MAX1);ncbi_102620077(FRO8);ncbi_102620805(EDR2L);ncbi_102621724(FENR1);ncbi_102621914(LOX5);ncbi_102623024(B…
GO:0007166	cell surface receptor signaling pathway	1	35	0.881577	1	ncbi_102618529(FLS2)
GO:0009141	nucleoside triphosphate metabolic process	1	35	0.881577	1	ncbi_4271228(ATPA)
GO:0009150	purine ribonucleotide metabolic process	2	61	0.882811	1	ncbi_102617102(PMA3);ncbi_4271228(ATPA)
GO:0009725	response to hormone	14	310	0.883198	1	ncbi_102608554(E1314);ncbi_102610605(NAC83);ncbi_102612674(SRK2E);ncbi_102616311(YWBO);ncbi_102616904(-);ncbi_102617282(PTR7);ncbi_102621724(FENR1);ncbi_102623787(HMA7);ncbi_102624516(Y1561);ncbi_102625142(GASA9);ncbi_102625335(HMGB9);ncbi_102625468(IAA29);ncbi_102629023(AHK5);ncbi_102629737(CSLA9)
GO:0007154	cell communication	38	761	0.884006	1	XLOC_017379(GN);XLOC_020291(YPTC6);ncbi_102608554(E1314);ncbi_102608666(HSL2);ncbi_102609249(CRY2);ncbi_102611300(Y1719);ncbi_102612674(SRK2E);ncbi_102616278(Y3475);ncbi_102616666(-);ncbi_102616904(-);ncbi_102617282(PTR7);ncbi_102617654(CKI1);ncbi_102618289(RAC2);ncbi_102618529(FLS2);ncbi_102619061(RAA6B);ncbi_102621724(FENR1);ncbi_102622163(WNK5);ncbi_102623635(AHP4);ncbi_102623787(HMA7);ncbi_10…
GO:0007015	actin filament organization	2	62	0.888326	1	ncbi_102609439(ARC2B);ncbi_102627657(KNAT7)
GO:0006066	alcohol metabolic process	5	130	0.889071	1	ncbi_102618393(ACR6);ncbi_102623024(B561K);ncbi_102623590(C90C1);ncbi_102624206(EBP);ncbi_102630131(BGAL3)
GO:0008152	metabolic process	498	8628	0.889505	1	XLOC_020884(PDR3);XLOC_023336(SDH);XLOC_026231(SDH);XLOC_027714(-);ncbi_102577993(GUN9);ncbi_102606641(TPSGD);ncbi_102606671(PNSL4);ncbi_102606769(ASP);ncbi_102606821(Y3475);ncbi_102606842(RHIE);ncbi_102606962(CXE2);ncbi_102606991(SCP48);ncbi_102607052(NMNAT);ncbi_102607204(CAPP2);ncbi_102607278(Y1675);ncbi_102607335(WAK2);ncbi_102607358(GRXS9);ncbi_102607396(PXG1);ncbi_102607525(BLH1);ncbi_10260…
GO:0072521	purine-containing compound metabolic process	3	86	0.890097	1	ncbi_102617102(PMA3);ncbi_102619309(APT4);ncbi_4271228(ATPA)
GO:1901700	response to oxygen-containing compound	14	313	0.891071	1	ncbi_102609716(CAS2);ncbi_102610272(HS217);ncbi_102610602(AAR2);ncbi_102611558(F16P2);ncbi_102613324(ALGC);ncbi_102616904(-);ncbi_102621724(FENR1);ncbi_102623787(HMA7);ncbi_102625142(GASA9);ncbi_102625335(HMGB9);ncbi_102627492(AL3F1);ncbi_102627635(GIGAN);ncbi_102629023(AHK5);ncbi_102629527(DNAJ)
GO:0003006	developmental process involved in reproduction	23	486	0.891704	1	ncbi_102608743(RH17);ncbi_102608894(CER3);ncbi_102609249(CRY2);ncbi_102615394(KNAP2);ncbi_102616000(CESA7);ncbi_102616485(CESA7);ncbi_102617099(GPAT6);ncbi_102618820(GCP2);ncbi_102623581(NEP1);ncbi_102623590(C90C1);ncbi_102623876(HSL1);ncbi_102624480(-);ncbi_102624609(AGL12);ncbi_102625223(CET1);ncbi_102626899(FRI3);ncbi_102627635(GIGAN);ncbi_102627790(AROD2);ncbi_102627794(BXL1);ncbi_102629023(A…
GO:0048523	negative regulation of cellular process	4	109	0.892176	1	ncbi_102606769(ASP);ncbi_102630850(-);ncbi_102631364(MIRA);ncbi_107178900(MIRA)
GO:1901701	cellular response to oxygen-containing compound	5	131	0.892873	1	ncbi_102616904(-);ncbi_102621724(FENR1);ncbi_102625142(GASA9);ncbi_102625335(HMGB9);ncbi_102629023(AHK5)
GO:0010038	response to metal ion	2	63	0.8936	1	ncbi_102609716(CAS2);ncbi_102615415(HMA5)
GO:0006405	RNA export from nucleus	1	37	0.895192	1	ncbi_102608743(RH17)
GO:0008283	cell proliferation	1	37	0.895192	1	ncbi_102629694(C78A5)
GO:0009163	nucleoside biosynthetic process	1	37	0.895192	1	ncbi_4271228(ATPA)
GO:0042455	ribonucleoside biosynthetic process	1	37	0.895192	1	ncbi_4271228(ATPA)
GO:0044283	small molecule biosynthetic process	15	336	0.899493	1	ncbi_102609378(ACR3);ncbi_102609716(CAS2);ncbi_102612674(SRK2E);ncbi_102616714(NIR);ncbi_102618393(ACR6);ncbi_102620805(EDR2L);ncbi_102621914(LOX5);ncbi_102623024(B561K);ncbi_102623590(C90C1);ncbi_102624206(EBP);ncbi_102624399(CAS1);ncbi_102626298(APR3);ncbi_102627790(AROD2);ncbi_102629319(SUT21);ncbi_102630131(BGAL3)
GO:0045017	glycerolipid biosynthetic process	1	38	0.901402	1	ncbi_102627567(CREG2)
GO:0046474	glycerophospholipid biosynthetic process	1	38	0.901402	1	ncbi_102627567(CREG2)
GO:0051168	nuclear export	1	38	0.901402	1	ncbi_102608743(RH17)
GO:0009642	response to light intensity	3	89	0.903175	1	ncbi_102610272(HS217);ncbi_102610602(AAR2);ncbi_102629527(DNAJ)
GO:0009260	ribonucleotide biosynthetic process	2	65	0.90346	1	ncbi_102617102(PMA3);ncbi_4271228(ATPA)
GO:0046390	ribose phosphate biosynthetic process	2	65	0.90346	1	ncbi_102617102(PMA3);ncbi_4271228(ATPA)
GO:0006739	NADP metabolic process	4	112	0.903845	1	ncbi_102609480(RPE);ncbi_102621724(FENR1);ncbi_102626236(PNSB3);ncbi_107174217(THIC)
GO:0048856	anatomical structure development	36	737	0.905572	1	ncbi_102609249(CRY2);ncbi_102609716(CAS2);ncbi_102610605(NAC83);ncbi_102610917(EXPA1);ncbi_102611112(DAR2);ncbi_102611545(CKX1);ncbi_102611968(GAUTC);ncbi_102612674(SRK2E);ncbi_102614557(TBL3);ncbi_102615068(DYL1);ncbi_102615394(KNAP2);ncbi_102616000(CESA7);ncbi_102616485(CESA7);ncbi_102616627(-);ncbi_102617099(GPAT6);ncbi_102617518(APG2);ncbi_102618158(NRX1);ncbi_102618820(GCP2);ncbi_102619882(M…
GO:0006818	hydrogen transport	3	90	0.907212	1	ncbi_102617102(PMA3);ncbi_102631476(CHX20);ncbi_4271228(ATPA)
GO:0042044	fluid transport	1	39	0.907244	1	ncbi_102609716(CAS2)
GO:0006733	oxidoreduction coenzyme metabolic process	5	136	0.91024	1	ncbi_102607052(NMNAT);ncbi_102609480(RPE);ncbi_102621724(FENR1);ncbi_102626236(PNSB3);ncbi_107174217(THIC)
GO:0006650	glycerophospholipid metabolic process	4	114	0.91099	1	ncbi_102610498(IP5P8);ncbi_102617099(GPAT6);ncbi_102624399(CAS1);ncbi_102627567(CREG2)
GO:0070085	glycosylation	2	67	0.912462	1	ncbi_102623787(HMA7);ncbi_102629737(CSLA9)
GO:0090558	plant epidermis development	2	67	0.912462	1	ncbi_102624609(AGL12);ncbi_102627657(KNAT7)
GO:0006403	RNA localization	1	40	0.91274	1	ncbi_102608743(RH17)
GO:0050657	nucleic acid transport	1	40	0.91274	1	ncbi_102608743(RH17)
GO:0050658	RNA transport	1	40	0.91274	1	ncbi_102608743(RH17)
GO:0051236	establishment of RNA localization	1	40	0.91274	1	ncbi_102608743(RH17)
GO:0032446	protein modification by small protein conjugation	8	201	0.9133	1	ncbi_102613373(PUB19);ncbi_102621286(PUB9);ncbi_102621336(PUB35);ncbi_102622915(P2A13);ncbi_102625542(ATL72);ncbi_102627190(Y3623);ncbi_102630565(PUB42);ncbi_102630839(PUB15)
GO:0006955	immune response	4	115	0.914383	1	ncbi_102615999(CATA);ncbi_102616311(YWBO);ncbi_102621724(FENR1);ncbi_102627905(-)
GO:0045087	innate immune response	4	115	0.914383	1	ncbi_102615999(CATA);ncbi_102616311(YWBO);ncbi_102621724(FENR1);ncbi_102627905(-)
GO:0009416	response to light stimulus	15	346	0.920649	1	ncbi_102607932(PPD3);ncbi_102608743(RH17);ncbi_102609249(CRY2);ncbi_102610272(HS217);ncbi_102610602(AAR2);ncbi_102612585(SODF2);ncbi_102617518(APG2);ncbi_102618820(GCP2);ncbi_102622163(WNK5);ncbi_102627635(GIGAN);ncbi_102627790(AROD2);ncbi_102629023(AHK5);ncbi_102629135(THI42);ncbi_102629527(DNAJ);ncbi_102630880(ELF4)
GO:0006721	terpenoid metabolic process	6	162	0.922475	1	ncbi_102610644(BAMS);ncbi_102619882(MAX1);ncbi_102620077(FRO8);ncbi_102624399(CAS1);ncbi_102625150(CAS1);ncbi_102625856(G2OX8)
GO:0006089	lactate metabolic process	1	42	0.922777	1	ncbi_102609378(ACR3)
GO:0022610	biological adhesion	1	42	0.922777	1	ncbi_102627657(KNAT7)
GO:0048569	post-embryonic organ development	1	42	0.922777	1	ncbi_102624609(AGL12)
GO:0048513	animal organ development	5	141	0.925092	1	ncbi_102610605(NAC83);ncbi_102623590(C90C1);ncbi_102624609(AGL12);ncbi_102625335(HMGB9);ncbi_102629694(C78A5)
GO:0015672	monovalent inorganic cation transport	3	95	0.925198	1	ncbi_102617102(PMA3);ncbi_102631476(CHX20);ncbi_4271228(ATPA)
GO:0016053	organic acid biosynthetic process	10	248	0.926325	1	ncbi_102609378(ACR3);ncbi_102609716(CAS2);ncbi_102612674(SRK2E);ncbi_102616714(NIR);ncbi_102620805(EDR2L);ncbi_102621914(LOX5);ncbi_102624399(CAS1);ncbi_102626298(APR3);ncbi_102627790(AROD2);ncbi_102629319(SUT21)
GO:0046394	carboxylic acid biosynthetic process	10	248	0.926325	1	ncbi_102609378(ACR3);ncbi_102609716(CAS2);ncbi_102612674(SRK2E);ncbi_102616714(NIR);ncbi_102620805(EDR2L);ncbi_102621914(LOX5);ncbi_102624399(CAS1);ncbi_102626298(APR3);ncbi_102627790(AROD2);ncbi_102629319(SUT21)
GO:0009308	amine metabolic process	2	71	0.928155	1	ncbi_102611545(CKX1);ncbi_102616868(CKX7)
GO:0022622	root system development	2	71	0.928155	1	ncbi_102624609(AGL12);ncbi_102627657(KNAT7)
GO:0048364	root development	2	71	0.928155	1	ncbi_102624609(AGL12);ncbi_102627657(KNAT7)
GO:0008652	cellular amino acid biosynthetic process	7	187	0.930802	1	ncbi_102609378(ACR3);ncbi_102609716(CAS2);ncbi_102616714(NIR);ncbi_102620805(EDR2L);ncbi_102626298(APR3);ncbi_102627790(AROD2);ncbi_102629319(SUT21)
GO:0048646	anatomical structure formation involved in morphogenesis	2	72	0.931641	1	ncbi_102629694(C78A5);ncbi_102630462(SPSA1)
GO:0000338	protein deneddylation	1	44	0.931661	1	ncbi_102608743(RH17)
GO:0009156	ribonucleoside monophosphate biosynthetic process	1	44	0.931661	1	ncbi_4271228(ATPA)
GO:0009161	ribonucleoside monophosphate metabolic process	1	44	0.931661	1	ncbi_4271228(ATPA)
GO:0009966	regulation of signal transduction	1	44	0.931661	1	ncbi_102629023(AHK5)
GO:0023051	regulation of signaling	1	44	0.931661	1	ncbi_102629023(AHK5)
GO:0009259	ribonucleotide metabolic process	2	73	0.934967	1	ncbi_102617102(PMA3);ncbi_4271228(ATPA)
GO:0006637	acyl-CoA metabolic process	1	45	0.935712	1	ncbi_102630131(BGAL3)
GO:0035383	thioester metabolic process	1	45	0.935712	1	ncbi_102630131(BGAL3)
GO:0000280	nuclear division	2	74	0.938139	1	ncbi_102627483(TPX2);ncbi_102630170(MA658)
GO:0019693	ribose phosphate metabolic process	2	74	0.938139	1	ncbi_102617102(PMA3);ncbi_4271228(ATPA)
GO:0042221	response to chemical	43	894	0.939573	1	ncbi_102607525(BLH1);ncbi_102607835(AB8B);ncbi_102608126(S47A1);ncbi_102608554(E1314);ncbi_102609716(CAS2);ncbi_102610272(HS217);ncbi_102610602(AAR2);ncbi_102610605(NAC83);ncbi_102611558(F16P2);ncbi_102612150(AB13B);ncbi_102612674(SRK2E);ncbi_102613324(ALGC);ncbi_102614291(AB8C);ncbi_102615021(TT12);ncbi_102615415(HMA5);ncbi_102616311(YWBO);ncbi_102616904(-);ncbi_102617282(PTR7);ncbi_102617575(MA…
GO:0070647	protein modification by small protein conjugation or removal	9	234	0.939796	1	ncbi_102608743(RH17);ncbi_102613373(PUB19);ncbi_102621286(PUB9);ncbi_102621336(PUB35);ncbi_102622915(P2A13);ncbi_102625542(ATL72);ncbi_102627190(Y3623);ncbi_102630565(PUB42);ncbi_102630839(PUB15)
GO:0009887	organ morphogenesis	3	101	0.942542	1	ncbi_102623590(C90C1);ncbi_102625335(HMGB9);ncbi_102629694(C78A5)
GO:0061024	membrane organization	5	149	0.944352	1	ncbi_102613058(CB12);ncbi_102615942(CB12);ncbi_102622576(BET11);ncbi_102624399(CAS1);ncbi_102625398(SY124)
GO:0007010	cytoskeleton organization	4	126	0.944745	1	ncbi_102609439(ARC2B);ncbi_102618289(RAC2);ncbi_102626063(RAC7);ncbi_102627657(KNAT7)
GO:0009057	macromolecule catabolic process	14	341	0.945682	1	ncbi_102609095(PME);ncbi_102609383(PME12);ncbi_102609650(PME12);ncbi_102610266(PME54);ncbi_102612467(PLY22);ncbi_102614939(PLY4);ncbi_102618640(Y1133);ncbi_102619234(Y1133);ncbi_102619559(PME6);ncbi_102622357(MAOX);ncbi_102623247(CE101);ncbi_102624576(PME61);ncbi_102629596(PLY5);ncbi_107174265(Y1133)
GO:0006913	nucleocytoplasmic transport	1	48	0.946484	1	ncbi_102608743(RH17)
GO:0008654	phospholipid biosynthetic process	1	48	0.946484	1	ncbi_102627567(CREG2)
GO:0051169	nuclear transport	1	48	0.946484	1	ncbi_102608743(RH17)
GO:0007017	microtubule-based process	4	128	0.949073	1	ncbi_102611056(ATK4);ncbi_102615068(DYL1);ncbi_102630092(KIFC3);ncbi_102630170(MA658)
GO:0006163	purine nucleotide metabolic process	2	78	0.949419	1	ncbi_102617102(PMA3);ncbi_4271228(ATPA)
GO:0009123	nucleoside monophosphate metabolic process	1	49	0.949658	1	ncbi_4271228(ATPA)
GO:0009124	nucleoside monophosphate biosynthetic process	1	49	0.949658	1	ncbi_4271228(ATPA)
GO:0048588	developmental cell growth	1	49	0.949658	1	ncbi_102617518(APG2)
GO:0048583	regulation of response to stimulus	2	79	0.951916	1	ncbi_102616904(-);ncbi_102629023(AHK5)
GO:0010646	regulation of cell communication	3	105	0.951949	1	ncbi_102616278(Y3475);ncbi_102629023(AHK5);ncbi_107175440(ACR4L)
GO:0072594	establishment of protein localization to organelle	1	50	0.952644	1	ncbi_102608743(RH17)
GO:0000003	reproduction	24	549	0.956141	1	ncbi_102608743(RH17);ncbi_102608894(CER3);ncbi_102609249(CRY2);ncbi_102615394(KNAP2);ncbi_102616000(CESA7);ncbi_102616485(CESA7);ncbi_102617099(GPAT6);ncbi_102618820(GCP2);ncbi_102623581(NEP1);ncbi_102623590(C90C1);ncbi_102623876(HSL1);ncbi_102624480(-);ncbi_102624609(AGL12);ncbi_102625223(CET1);ncbi_102626899(FRI3);ncbi_102627635(GIGAN);ncbi_102627790(AROD2);ncbi_102627794(BXL1);ncbi_102627945(E…
GO:0016042	lipid catabolic process	2	81	0.956562	1	ncbi_102615999(CATA);ncbi_102625976(LIP2)
GO:0030154	cell differentiation	7	201	0.956806	1	ncbi_102609716(CAS2);ncbi_102615068(DYL1);ncbi_102615394(KNAP2);ncbi_102617518(APG2);ncbi_102618158(NRX1);ncbi_102624609(AGL12);ncbi_102627657(KNAT7)
GO:0009719	response to endogenous stimulus	14	350	0.957266	1	ncbi_102608554(E1314);ncbi_102610605(NAC83);ncbi_102612674(SRK2E);ncbi_102616311(YWBO);ncbi_102616904(-);ncbi_102617282(PTR7);ncbi_102621724(FENR1);ncbi_102623787(HMA7);ncbi_102624516(Y1561);ncbi_102625142(GASA9);ncbi_102625335(HMGB9);ncbi_102625468(IAA29);ncbi_102629023(AHK5);ncbi_102629737(CSLA9)
GO:0000902	cell morphogenesis	5	156	0.957409	1	ncbi_102615068(DYL1);ncbi_102617518(APG2);ncbi_102618158(NRX1);ncbi_102623590(C90C1);ncbi_102627657(KNAT7)
GO:0006486	protein glycosylation	1	52	0.958096	1	ncbi_102623787(HMA7)
GO:0043413	macromolecule glycosylation	1	52	0.958096	1	ncbi_102623787(HMA7)
GO:0009886	post-embryonic morphogenesis	2	82	0.958721	1	ncbi_102623876(HSL1);ncbi_102631370(Y5639)
GO:0016109	tetraterpenoid biosynthetic process	2	82	0.958721	1	ncbi_102619882(MAX1);ncbi_102624399(CAS1)
GO:0000904	cell morphogenesis involved in differentiation	3	110	0.96169	1	ncbi_102615068(DYL1);ncbi_102618158(NRX1);ncbi_102627657(KNAT7)
GO:0009668	plastid membrane organization	3	110	0.96169	1	ncbi_102613058(CB12);ncbi_102615942(CB12);ncbi_102624399(CAS1)
GO:0009069	serine family amino acid metabolic process	1	54	0.962921	1	ncbi_102609716(CAS2)
GO:0009101	glycoprotein biosynthetic process	1	54	0.962921	1	ncbi_102623787(HMA7)
GO:0070646	protein modification by small protein removal	1	54	0.962921	1	ncbi_102608743(RH17)
GO:0044712	single-organism catabolic process	3	111	0.963401	1	ncbi_102607938(CDA1);ncbi_102615999(CATA);ncbi_102625976(LIP2)
GO:0022414	reproductive process	23	538	0.963943	1	ncbi_102608743(RH17);ncbi_102608894(CER3);ncbi_102609249(CRY2);ncbi_102615394(KNAP2);ncbi_102616000(CESA7);ncbi_102616485(CESA7);ncbi_102617099(GPAT6);ncbi_102618820(GCP2);ncbi_102623581(NEP1);ncbi_102623590(C90C1);ncbi_102623876(HSL1);ncbi_102624480(-);ncbi_102624609(AGL12);ncbi_102625223(CET1);ncbi_102626899(FRI3);ncbi_102627635(GIGAN);ncbi_102627790(AROD2);ncbi_102627794(BXL1);ncbi_102629023(A…
GO:0016108	tetraterpenoid metabolic process	2	85	0.964597	1	ncbi_102619882(MAX1);ncbi_102624399(CAS1)
GO:0048285	organelle fission	2	85	0.964597	1	ncbi_102627483(TPX2);ncbi_102630170(MA658)
GO:0051726	regulation of cell cycle	2	85	0.964597	1	ncbi_102614702(CCP31);ncbi_102619564(CCU22)
GO:0018205	peptidyl-lysine modification	3	112	0.96504	1	ncbi_102616000(CESA7);ncbi_102616485(CESA7);ncbi_102623581(NEP1)
GO:0009100	glycoprotein metabolic process	1	55	0.965121	1	ncbi_102623787(HMA7)
GO:0009606	tropism	1	55	0.965121	1	ncbi_102609249(CRY2)
GO:0006779	porphyrin-containing compound biosynthetic process	2	86	0.966371	1	ncbi_102609921(MFD);ncbi_102624399(CAS1)
GO:0033365	protein localization to organelle	1	56	0.967191	1	ncbi_102608743(RH17)
GO:0051188	cofactor biosynthetic process	4	139	0.967795	1	ncbi_102607052(NMNAT);ncbi_102609921(MFD);ncbi_102624399(CAS1);ncbi_107174217(THIC)
GO:0009628	response to abiotic stimulus	27	622	0.967926	1	ncbi_102607396(PXG1);ncbi_102607932(PPD3);ncbi_102608743(RH17);ncbi_102609249(CRY2);ncbi_102609716(CAS2);ncbi_102610272(HS217);ncbi_102610602(AAR2);ncbi_102611503(SWT15);ncbi_102612585(SODF2);ncbi_102612674(SRK2E);ncbi_102613324(ALGC);ncbi_102614847(WRK57);ncbi_102617518(APG2);ncbi_102618820(GCP2);ncbi_102622163(WNK5);ncbi_102626227(TBL29);ncbi_102627492(AL3F1);ncbi_102627635(GIGAN);ncbi_10262779…
GO:0044255	cellular lipid metabolic process	27	622	0.967926	1	ncbi_102607396(PXG1);ncbi_102607907(GDL34);ncbi_102608894(CER3);ncbi_102609759(SMO12);ncbi_102610181(CER1);ncbi_102610498(IP5P8);ncbi_102610644(BAMS);ncbi_102612674(SRK2E);ncbi_102613293(KCS6);ncbi_102617099(GPAT6);ncbi_102617518(APG2);ncbi_102618393(ACR6);ncbi_102618665(FATB);ncbi_102619857(GBA2);ncbi_102619882(MAX1);ncbi_102620077(FRO8);ncbi_102621914(LOX5);ncbi_102624399(CAS1);ncbi_102624502(S…
GO:0016049	cell growth	2	87	0.968059	1	ncbi_102617518(APG2);ncbi_102623590(C90C1)
GO:1901615	organic hydroxy compound metabolic process	8	233	0.969107	1	ncbi_102609378(ACR3);ncbi_102616904(-);ncbi_102618393(ACR6);ncbi_102621724(FENR1);ncbi_102623024(B561K);ncbi_102623590(C90C1);ncbi_102624206(EBP);ncbi_102630131(BGAL3)
GO:0033014	tetrapyrrole biosynthetic process	2	88	0.969666	1	ncbi_102609921(MFD);ncbi_102624399(CAS1)
GO:0048468	cell development	5	165	0.97008	1	ncbi_102609716(CAS2);ncbi_102615068(DYL1);ncbi_102617518(APG2);ncbi_102618158(NRX1);ncbi_102627657(KNAT7)
GO:0032989	cellular component morphogenesis	6	189	0.970629	1	ncbi_102615068(DYL1);ncbi_102617518(APG2);ncbi_102618158(NRX1);ncbi_102623590(C90C1);ncbi_102627657(KNAT7);ncbi_102630462(SPSA1)
GO:0009314	response to radiation	15	385	0.97113	1	ncbi_102607932(PPD3);ncbi_102608743(RH17);ncbi_102609249(CRY2);ncbi_102610272(HS217);ncbi_102610602(AAR2);ncbi_102612585(SODF2);ncbi_102617518(APG2);ncbi_102618820(GCP2);ncbi_102622163(WNK5);ncbi_102627635(GIGAN);ncbi_102627790(AROD2);ncbi_102629023(AHK5);ncbi_102629135(THI42);ncbi_102629527(DNAJ);ncbi_102630880(ELF4)
GO:0071702	organic substance transport	28	647	0.971512	1	ncbi_102608554(E1314);ncbi_102608743(RH17);ncbi_102609422(BAC2);ncbi_102610605(NAC83);ncbi_102611503(SWT15);ncbi_102613675(PTR1);ncbi_102615337(RNLE);ncbi_102616287(GAT2);ncbi_102616321(-);ncbi_102616611(ALMTC);ncbi_102616904(-);ncbi_102616974(PTR27);ncbi_102617282(PTR7);ncbi_102619014(PTR45);ncbi_102619882(MAX1);ncbi_102620976(PTR16);ncbi_102621724(FENR1);ncbi_102622700(Y5371);ncbi_102623482(PTR…
GO:0048580	regulation of post-embryonic development	4	143	0.972842	1	ncbi_102609249(CRY2);ncbi_102618820(GCP2);ncbi_102627635(GIGAN);ncbi_102630880(ELF4)
GO:0009072	aromatic amino acid family metabolic process	1	60	0.974315	1	ncbi_102627790(AROD2)
GO:0006952	defense response	7	217	0.97551	1	ncbi_102615999(CATA);ncbi_102616311(YWBO);ncbi_102616904(-);ncbi_102619851(NPHP3);ncbi_102621724(FENR1);ncbi_102625335(HMGB9);ncbi_102627905(-)
GO:0000377	RNA splicing, via transesterification reactions with bulged adenosine as nucleophile	1	61	0.97584	1	ncbi_107174766(STA1)
GO:0002376	immune system process	4	146	0.976131	1	ncbi_102615999(CATA);ncbi_102616311(YWBO);ncbi_102621724(FENR1);ncbi_102627905(-)
GO:1901575	organic substance catabolic process	18	454	0.976135	1	ncbi_102607938(CDA1);ncbi_102609095(PME);ncbi_102609383(PME12);ncbi_102609650(PME12);ncbi_102610266(PME54);ncbi_102612467(PLY22);ncbi_102614939(PLY4);ncbi_102615999(CATA);ncbi_102618640(Y1133);ncbi_102619234(Y1133);ncbi_102619559(PME6);ncbi_102622357(MAOX);ncbi_102623247(CE101);ncbi_102624357(JAL19);ncbi_102624576(PME61);ncbi_102625976(LIP2);ncbi_102629596(PLY5);ncbi_107174265(Y1133)
GO:0006605	protein targeting	9	263	0.976242	1	ncbi_102608554(E1314);ncbi_102608743(RH17);ncbi_102610605(NAC83);ncbi_102616904(-);ncbi_102619882(MAX1);ncbi_102621724(FENR1);ncbi_102622700(Y5371);ncbi_102623876(HSL1);ncbi_102625335(HMGB9)
GO:0000375	RNA splicing, via transesterification reactions	1	62	0.977274	1	ncbi_107174766(STA1)
GO:0034655	nucleobase-containing compound catabolic process	1	62	0.977274	1	ncbi_102607938(CDA1)
GO:1902580	single-organism cellular localization	1	62	0.977274	1	ncbi_102608743(RH17)
GO:0018193	peptidyl-amino acid modification	5	172	0.977418	1	ncbi_102606671(PNSL4);ncbi_102612427(WAKLQ);ncbi_102616000(CESA7);ncbi_102616485(CESA7);ncbi_102623581(NEP1)
GO:0006644	phospholipid metabolic process	4	148	0.978111	1	ncbi_102610498(IP5P8);ncbi_102617099(GPAT6);ncbi_102624399(CAS1);ncbi_102627567(CREG2)
GO:0006310	DNA recombination	1	63	0.978624	1	ncbi_102608743(RH17)
GO:0090501	RNA phosphodiester bond hydrolysis	1	63	0.978624	1	ncbi_102615337(RNLE)
GO:0006464	cellular protein modification process	91	1844	0.978772	1	ncbi_102606671(PNSL4);ncbi_102606821(Y3475);ncbi_102607278(Y1675);ncbi_102607335(WAK2);ncbi_102608058(Y1143);ncbi_102608181(HT1);ncbi_102608183(Y5389);ncbi_102608211(PSBC);ncbi_102608268(Y5458);ncbi_102608666(HSL2);ncbi_102608743(RH17);ncbi_102608793(Y3475);ncbi_102609249(CRY2);ncbi_102609275(STPKL);ncbi_102609742(WAKLO);ncbi_102610072(Y4265);ncbi_102610393(CRK25);ncbi_102610940(Y5343);ncbi_10261…
GO:0044802	single-organism membrane organization	3	123	0.979044	1	ncbi_102613058(CB12);ncbi_102615942(CB12);ncbi_102624399(CAS1)
GO:0009165	nucleotide biosynthetic process	3	125	0.980934	1	ncbi_102607052(NMNAT);ncbi_102617102(PMA3);ncbi_4271228(ATPA)
GO:0015931	nucleobase-containing compound transport	1	65	0.981088	1	ncbi_102608743(RH17)
GO:0036211	protein modification process	91	1857	0.982573	1	ncbi_102606671(PNSL4);ncbi_102606821(Y3475);ncbi_102607278(Y1675);ncbi_102607335(WAK2);ncbi_102608058(Y1143);ncbi_102608181(HT1);ncbi_102608183(Y5389);ncbi_102608211(PSBC);ncbi_102608268(Y5458);ncbi_102608666(HSL2);ncbi_102608743(RH17);ncbi_102608793(Y3475);ncbi_102609249(CRY2);ncbi_102609275(STPKL);ncbi_102609742(WAKLO);ncbi_102610072(Y4265);ncbi_102610393(CRK25);ncbi_102610940(Y5343);ncbi_10261…
GO:0071407	cellular response to organic cyclic compound	3	128	0.983466	1	ncbi_102616904(-);ncbi_102621724(FENR1);ncbi_102625335(HMGB9)
GO:0019439	aromatic compound catabolic process	2	100	0.983787	1	ncbi_102607938(CDA1);ncbi_102624357(JAL19)
GO:0010243	response to organonitrogen compound	1	68	0.984262	1	ncbi_102621724(FENR1)
GO:0065007	biological regulation	144	2818	0.984395	1	XLOC_017379(GN);XLOC_020291(YPTC6);ncbi_102606769(ASP);ncbi_102607358(GRXS9);ncbi_102607525(BLH1);ncbi_102607674(MYB08);ncbi_102607711(NFYB3);ncbi_102608132(NC100);ncbi_102608431(GRXS1);ncbi_102608554(E1314);ncbi_102608666(HSL2);ncbi_102608721(GRXS1);ncbi_102609095(PME);ncbi_102609249(CRY2);ncbi_102609383(PME12);ncbi_102609439(ARC2B);ncbi_102609650(PME12);ncbi_102609716(CAS2);ncbi_102610266(PME54…
GO:0048869	cellular developmental process	11	321	0.984893	1	ncbi_102609716(CAS2);ncbi_102615068(DYL1);ncbi_102615394(KNAP2);ncbi_102617518(APG2);ncbi_102618158(NRX1);ncbi_102623590(C90C1);ncbi_102624609(AGL12);ncbi_102625335(HMGB9);ncbi_102627635(GIGAN);ncbi_102627657(KNAT7);ncbi_102630462(SPSA1)
GO:0033043	regulation of organelle organization	1	69	0.985197	1	ncbi_102609439(ARC2B)
GO:0090305	nucleic acid phosphodiester bond hydrolysis	1	69	0.985197	1	ncbi_102615337(RNLE)
GO:0044270	cellular nitrogen compound catabolic process	2	102	0.985412	1	ncbi_102607938(CDA1);ncbi_102624357(JAL19)
GO:0046700	heterocycle catabolic process	2	102	0.985412	1	ncbi_102607938(CDA1);ncbi_102624357(JAL19)
GO:0006778	porphyrin-containing compound metabolic process	3	132	0.986346	1	ncbi_102609921(MFD);ncbi_102624357(JAL19);ncbi_102624399(CAS1)
GO:1901361	organic cyclic compound catabolic process	2	105	0.987556	1	ncbi_102607938(CDA1);ncbi_102624357(JAL19)
GO:0033013	tetrapyrrole metabolic process	3	134	0.987599	1	ncbi_102609921(MFD);ncbi_102624357(JAL19);ncbi_102624399(CAS1)
GO:1901293	nucleoside phosphate biosynthetic process	3	134	0.987599	1	ncbi_102607052(NMNAT);ncbi_102617102(PMA3);ncbi_4271228(ATPA)
GO:0009657	plastid organization	5	187	0.987863	1	ncbi_102607932(PPD3);ncbi_102612585(SODF2);ncbi_102613058(CB12);ncbi_102615942(CB12);ncbi_102624399(CAS1)
GO:0009743	response to carbohydrate	2	106	0.9882	1	ncbi_102609716(CAS2);ncbi_102611558(F16P2)
GO:0009062	fatty acid catabolic process	1	74	0.989103	1	ncbi_102625976(LIP2)
GO:0072329	monocarboxylic acid catabolic process	1	74	0.989103	1	ncbi_102625976(LIP2)
GO:0051128	regulation of cellular component organization	2	108	0.989392	1	ncbi_102609439(ARC2B);ncbi_102618158(NRX1)
GO:0019538	protein metabolic process	136	2706	0.989844	1	ncbi_102606671(PNSL4);ncbi_102606769(ASP);ncbi_102606821(Y3475);ncbi_102606991(SCP48);ncbi_102607278(Y1675);ncbi_102607335(WAK2);ncbi_102608058(Y1143);ncbi_102608181(HT1);ncbi_102608183(Y5389);ncbi_102608211(PSBC);ncbi_102608268(Y5458);ncbi_102608666(HSL2);ncbi_102608743(RH17);ncbi_102608793(Y3475);ncbi_102609061(RBL3);ncbi_102609249(CRY2);ncbi_102609275(STPKL);ncbi_102609742(WAKLO);ncbi_10261007…
GO:0019222	regulation of metabolic process	78	1651	0.989862	1	ncbi_102606769(ASP);ncbi_102607525(BLH1);ncbi_102607674(MYB08);ncbi_102607711(NFYB3);ncbi_102608132(NC100);ncbi_102608666(HSL2);ncbi_102609095(PME);ncbi_102609383(PME12);ncbi_102609650(PME12);ncbi_102610266(PME54);ncbi_102610358(NAC94);ncbi_102610576(PNSL3);ncbi_102610605(NAC83);ncbi_102610946(CVIF1);ncbi_102611891(HSFA3);ncbi_102611994(ERF34);ncbi_102612385(TPR1);ncbi_102612585(SODF2);ncbi_10261…
GO:0044242	cellular lipid catabolic process	1	77	0.990934	1	ncbi_102625976(LIP2)
GO:0009056	catabolic process	18	490	0.99121	1	ncbi_102607938(CDA1);ncbi_102609095(PME);ncbi_102609383(PME12);ncbi_102609650(PME12);ncbi_102610266(PME54);ncbi_102612467(PLY22);ncbi_102614939(PLY4);ncbi_102615999(CATA);ncbi_102618640(Y1133);ncbi_102619234(Y1133);ncbi_102619559(PME6);ncbi_102622357(MAOX);ncbi_102623247(CE101);ncbi_102624357(JAL19);ncbi_102624576(PME61);ncbi_102625976(LIP2);ncbi_102629596(PLY5);ncbi_107174265(Y1133)
GO:0006796	phosphate-containing compound metabolic process	80	1700	0.991746	1	ncbi_102606821(Y3475);ncbi_102607052(NMNAT);ncbi_102607278(Y1675);ncbi_102608025(KAD5);ncbi_102608058(Y1143);ncbi_102608181(HT1);ncbi_102608183(Y5389);ncbi_102608666(HSL2);ncbi_102609480(RPE);ncbi_102609742(WAKLO);ncbi_102610072(Y4265);ncbi_102610393(CRK25);ncbi_102610498(IP5P8);ncbi_102611300(Y1719);ncbi_102611558(F16P2);ncbi_102612427(WAKLQ);ncbi_102612535(GLAK1);ncbi_102612674(SRK2E);ncbi_1026…
GO:0050793	regulation of developmental process	7	247	0.992134	1	ncbi_102609249(CRY2);ncbi_102618158(NRX1);ncbi_102618820(GCP2);ncbi_102624502(SPSA4);ncbi_102627635(GIGAN);ncbi_102629694(C78A5);ncbi_102630880(ELF4)
GO:0016072	rRNA metabolic process	4	171	0.992154	1	ncbi_102612585(SODF2);ncbi_102613058(CB12);ncbi_102615942(CB12);ncbi_102621724(FENR1)
GO:0019318	hexose metabolic process	2	114	0.992307	1	ncbi_102621116(UGE1);ncbi_102622357(MAOX)
GO:0009791	post-embryonic development	13	387	0.992557	1	ncbi_102609249(CRY2);ncbi_102617099(GPAT6);ncbi_102618820(GCP2);ncbi_102623590(C90C1);ncbi_102623876(HSL1);ncbi_102624609(AGL12);ncbi_102625223(CET1);ncbi_102626899(FRI3);ncbi_102627635(GIGAN);ncbi_102627790(AROD2);ncbi_102629023(AHK5);ncbi_102630880(ELF4);ncbi_102631370(Y5639)
GO:0051239	regulation of multicellular organismal process	6	224	0.992622	1	ncbi_102609249(CRY2);ncbi_102618820(GCP2);ncbi_102624502(SPSA4);ncbi_102627635(GIGAN);ncbi_102629694(C78A5);ncbi_102630880(ELF4)
GO:2000026	regulation of multicellular organismal development	6	224	0.992622	1	ncbi_102609249(CRY2);ncbi_102618820(GCP2);ncbi_102624502(SPSA4);ncbi_102627635(GIGAN);ncbi_102629694(C78A5);ncbi_102630880(ELF4)
GO:0006006	glucose metabolic process	1	81	0.992906	1	ncbi_102622357(MAOX)
GO:0009653	anatomical structure morphogenesis	15	433	0.993007	1	ncbi_102614557(TBL3);ncbi_102615068(DYL1);ncbi_102615394(KNAP2);ncbi_102617518(APG2);ncbi_102618158(NRX1);ncbi_102619882(MAX1);ncbi_102623590(C90C1);ncbi_102623876(HSL1);ncbi_102624480(-);ncbi_102624609(AGL12);ncbi_102625335(HMGB9);ncbi_102627657(KNAT7);ncbi_102629694(C78A5);ncbi_102630462(SPSA1);ncbi_102631370(Y5639)
GO:0071310	cellular response to organic substance	11	344	0.993031	1	ncbi_102608554(E1314);ncbi_102612674(SRK2E);ncbi_102616904(-);ncbi_102617282(PTR7);ncbi_102621724(FENR1);ncbi_102624516(Y1561);ncbi_102625142(GASA9);ncbi_102625335(HMGB9);ncbi_102625468(IAA29);ncbi_102629023(AHK5);ncbi_102629737(CSLA9)
GO:0070887	cellular response to chemical stimulus	11	346	0.993497	1	ncbi_102608554(E1314);ncbi_102612674(SRK2E);ncbi_102616904(-);ncbi_102617282(PTR7);ncbi_102621724(FENR1);ncbi_102624516(Y1561);ncbi_102625142(GASA9);ncbi_102625335(HMGB9);ncbi_102625468(IAA29);ncbi_102629023(AHK5);ncbi_102629737(CSLA9)
GO:0006508	proteolysis	8	279	0.994203	1	ncbi_102606769(ASP);ncbi_102608743(RH17);ncbi_102614781(IDND);ncbi_102622357(MAOX);ncbi_102630850(-);ncbi_102631223(-);ncbi_102631364(MIRA);ncbi_107178900(MIRA)
GO:0005996	monosaccharide metabolic process	3	150	0.994331	1	ncbi_102619412(GALM);ncbi_102621116(UGE1);ncbi_102622357(MAOX)
GO:0006793	phosphorus metabolic process	81	1740	0.994356	1	ncbi_102606821(Y3475);ncbi_102607052(NMNAT);ncbi_102607278(Y1675);ncbi_102608025(KAD5);ncbi_102608058(Y1143);ncbi_102608181(HT1);ncbi_102608183(Y5389);ncbi_102608666(HSL2);ncbi_102609480(RPE);ncbi_102609742(WAKLO);ncbi_102610072(Y4265);ncbi_102610393(CRK25);ncbi_102610498(IP5P8);ncbi_102611300(Y1719);ncbi_102611558(F16P2);ncbi_102612427(WAKLQ);ncbi_102612535(GLAK1);ncbi_102612674(SRK2E);ncbi_1026…
GO:0051186	cofactor metabolic process	10	332	0.995297	1	ncbi_102607052(NMNAT);ncbi_102607932(PPD3);ncbi_102609480(RPE);ncbi_102609921(MFD);ncbi_102621724(FENR1);ncbi_102624357(JAL19);ncbi_102624399(CAS1);ncbi_102626236(PNSB3);ncbi_102630131(BGAL3);ncbi_107174217(THIC)
GO:0006886	intracellular protein transport	10	334	0.995628	1	ncbi_102608554(E1314);ncbi_102608743(RH17);ncbi_102610605(NAC83);ncbi_102616904(-);ncbi_102619882(MAX1);ncbi_102621724(FENR1);ncbi_102622700(Y5371);ncbi_102623876(HSL1);ncbi_102625335(HMGB9);ncbi_102631344(IMA1A)
GO:0016054	organic acid catabolic process	1	90	0.995916	1	ncbi_102625976(LIP2)
GO:0046395	carboxylic acid catabolic process	1	90	0.995916	1	ncbi_102625976(LIP2)
GO:0014070	response to organic cyclic compound	3	157	0.996001	1	ncbi_102616904(-);ncbi_102621724(FENR1);ncbi_102625335(HMGB9)
GO:0050794	regulation of cellular process	68	1514	0.996034	1	XLOC_017379(GN);XLOC_020291(YPTC6);ncbi_102606769(ASP);ncbi_102607525(BLH1);ncbi_102607674(MYB08);ncbi_102608554(E1314);ncbi_102608666(HSL2);ncbi_102609249(CRY2);ncbi_102609439(ARC2B);ncbi_102610605(NAC83);ncbi_102611300(Y1719);ncbi_102612274(ZMYM1);ncbi_102612433(TMVRN);ncbi_102612585(SODF2);ncbi_102612674(SRK2E);ncbi_102614702(CCP31);ncbi_102615358(FQRL3);ncbi_102615801(MYB26);ncbi_102615990(CI…
GO:1902582	single-organism intracellular transport	9	314	0.996192	1	ncbi_102608554(E1314);ncbi_102608743(RH17);ncbi_102610605(NAC83);ncbi_102616904(-);ncbi_102619882(MAX1);ncbi_102621724(FENR1);ncbi_102622700(Y5371);ncbi_102623876(HSL1);ncbi_102625335(HMGB9)
GO:0043436	oxoacid metabolic process	42	1014	0.996342	1	ncbi_102607204(CAPP2);ncbi_102607396(PXG1);ncbi_102608894(CER3);ncbi_102609378(ACR3);ncbi_102609422(BAC2);ncbi_102609716(CAS2);ncbi_102609759(SMO12);ncbi_102610181(CER1);ncbi_102610866(NIA);ncbi_102611439(TAT2);ncbi_102612119(TAT2);ncbi_102612674(SRK2E);ncbi_102613293(KCS6);ncbi_102614611(BCAT2);ncbi_102614781(IDND);ncbi_102616714(NIR);ncbi_102616904(-);ncbi_102616974(PTR27);ncbi_102617282(PTR7);…
GO:0016192	vesicle-mediated transport	3	159	0.996382	1	ncbi_102606939(-);ncbi_102610452(E70A1);ncbi_102618529(FLS2)
GO:0006082	organic acid metabolic process	42	1015	0.996427	1	ncbi_102607204(CAPP2);ncbi_102607396(PXG1);ncbi_102608894(CER3);ncbi_102609378(ACR3);ncbi_102609422(BAC2);ncbi_102609716(CAS2);ncbi_102609759(SMO12);ncbi_102610181(CER1);ncbi_102610866(NIA);ncbi_102611439(TAT2);ncbi_102612119(TAT2);ncbi_102612674(SRK2E);ncbi_102613293(KCS6);ncbi_102614611(BCAT2);ncbi_102614781(IDND);ncbi_102616714(NIR);ncbi_102616904(-);ncbi_102616974(PTR27);ncbi_102617282(PTR7);…
GO:0055086	nucleobase-containing small molecule metabolic process	10	341	0.996622	1	ncbi_102607052(NMNAT);ncbi_102607938(CDA1);ncbi_102608025(KAD5);ncbi_102609480(RPE);ncbi_102617102(PMA3);ncbi_102619309(APT4);ncbi_102621724(FENR1);ncbi_102626236(PNSB3);ncbi_107174217(THIC);ncbi_4271228(ATPA)
GO:0006355	regulation of transcription, DNA-templated	8	293	0.996642	1	ncbi_102610605(NAC83);ncbi_102612585(SODF2);ncbi_102615358(FQRL3);ncbi_102615801(MYB26);ncbi_102624264(NAC73);ncbi_102625335(HMGB9);ncbi_102627657(KNAT7);ncbi_102629852(NAC12)
GO:1903506	regulation of nucleic acid-templated transcription	8	293	0.996642	1	ncbi_102610605(NAC83);ncbi_102612585(SODF2);ncbi_102615358(FQRL3);ncbi_102615801(MYB26);ncbi_102624264(NAC73);ncbi_102625335(HMGB9);ncbi_102627657(KNAT7);ncbi_102629852(NAC12)
GO:0032787	monocarboxylic acid metabolic process	20	567	0.996803	1	ncbi_102607396(PXG1);ncbi_102608894(CER3);ncbi_102609378(ACR3);ncbi_102609716(CAS2);ncbi_102609759(SMO12);ncbi_102610181(CER1);ncbi_102612674(SRK2E);ncbi_102613293(KCS6);ncbi_102614781(IDND);ncbi_102616904(-);ncbi_102617518(APG2);ncbi_102618665(FATB);ncbi_102621724(FENR1);ncbi_102621914(LOX5);ncbi_102624399(CAS1);ncbi_102625976(LIP2);ncbi_102626149(KCS4);ncbi_102626236(PNSB3);ncbi_102629319(SUT21…
GO:0006732	coenzyme metabolic process	6	244	0.996814	1	ncbi_102607052(NMNAT);ncbi_102609480(RPE);ncbi_102621724(FENR1);ncbi_102626236(PNSB3);ncbi_102630131(BGAL3);ncbi_107174217(THIC)
GO:0051716	cellular response to stimulus	38	940	0.99682	1	XLOC_017379(GN);XLOC_020291(YPTC6);ncbi_102606962(CXE2);ncbi_102608554(E1314);ncbi_102608666(HSL2);ncbi_102609249(CRY2);ncbi_102611300(Y1719);ncbi_102612674(SRK2E);ncbi_102616311(YWBO);ncbi_102616666(-);ncbi_102616904(-);ncbi_102617282(PTR7);ncbi_102617654(CKI1);ncbi_102618289(RAC2);ncbi_102618529(FLS2);ncbi_102619061(RAA6B);ncbi_102621724(FENR1);ncbi_102622163(WNK5);ncbi_102623635(AHP4);ncbi_102…
GO:0044282	small molecule catabolic process	1	95	0.996996	1	ncbi_102625976(LIP2)
GO:2001141	regulation of RNA biosynthetic process	8	297	0.997135	1	ncbi_102610605(NAC83);ncbi_102612585(SODF2);ncbi_102615358(FQRL3);ncbi_102615801(MYB26);ncbi_102624264(NAC73);ncbi_102625335(HMGB9);ncbi_102627657(KNAT7);ncbi_102629852(NAC12)
GO:1901362	organic cyclic compound biosynthetic process	28	741	0.997217	1	ncbi_102607052(NMNAT);ncbi_102607674(MYB08);ncbi_102607932(PPD3);ncbi_102608025(KAD5);ncbi_102609921(MFD);ncbi_102610605(NAC83);ncbi_102612585(SODF2);ncbi_102615358(FQRL3);ncbi_102615801(MYB26);ncbi_102617102(PMA3);ncbi_102617282(PTR7);ncbi_102619309(APT4);ncbi_102619882(MAX1);ncbi_102620077(FRO8);ncbi_102623024(B561K);ncbi_102623590(C90C1);ncbi_102624206(EBP);ncbi_102624264(NAC73);ncbi_102624399…
GO:0034613	cellular protein localization	10	348	0.997399	1	ncbi_102608554(E1314);ncbi_102608743(RH17);ncbi_102610605(NAC83);ncbi_102616904(-);ncbi_102619882(MAX1);ncbi_102621724(FENR1);ncbi_102622700(Y5371);ncbi_102623876(HSL1);ncbi_102625335(HMGB9);ncbi_102631344(IMA1A)
GO:0070727	cellular macromolecule localization	10	348	0.997399	1	ncbi_102608554(E1314);ncbi_102608743(RH17);ncbi_102610605(NAC83);ncbi_102616904(-);ncbi_102619882(MAX1);ncbi_102621724(FENR1);ncbi_102622700(Y5371);ncbi_102623876(HSL1);ncbi_102625335(HMGB9);ncbi_102631344(IMA1A)
GO:0051252	regulation of RNA metabolic process	8	302	0.997654	1	ncbi_102610605(NAC83);ncbi_102612585(SODF2);ncbi_102615358(FQRL3);ncbi_102615801(MYB26);ncbi_102624264(NAC73);ncbi_102625335(HMGB9);ncbi_102627657(KNAT7);ncbi_102629852(NAC12)
GO:0050789	regulation of biological process	124	2583	0.997697	1	XLOC_017379(GN);XLOC_020291(YPTC6);ncbi_102606769(ASP);ncbi_102607525(BLH1);ncbi_102607674(MYB08);ncbi_102607711(NFYB3);ncbi_102608132(NC100);ncbi_102608554(E1314);ncbi_102608666(HSL2);ncbi_102609095(PME);ncbi_102609249(CRY2);ncbi_102609383(PME12);ncbi_102609439(ARC2B);ncbi_102609650(PME12);ncbi_102610266(PME54);ncbi_102610358(NAC94);ncbi_102610482(MYB44);ncbi_102610576(PNSL3);ncbi_102610605(NAC8…
GO:0009117	nucleotide metabolic process	8	307	0.998083	1	ncbi_102607052(NMNAT);ncbi_102608025(KAD5);ncbi_102609480(RPE);ncbi_102617102(PMA3);ncbi_102621724(FENR1);ncbi_102626236(PNSB3);ncbi_107174217(THIC);ncbi_4271228(ATPA)
GO:0006461	protein complex assembly	5	231	0.998255	1	ncbi_102609439(ARC2B);ncbi_102613058(CB12);ncbi_102615942(CB12);ncbi_102621724(FENR1);ncbi_102622357(MAOX)
GO:0031323	regulation of cellular metabolic process	19	567	0.998374	1	ncbi_102606769(ASP);ncbi_102607674(MYB08);ncbi_102608666(HSL2);ncbi_102610605(NAC83);ncbi_102612585(SODF2);ncbi_102612674(SRK2E);ncbi_102615358(FQRL3);ncbi_102615801(MYB26);ncbi_102616904(-);ncbi_102622163(WNK5);ncbi_102623876(HSL1);ncbi_102624264(NAC73);ncbi_102625335(HMGB9);ncbi_102627657(KNAT7);ncbi_102629852(NAC12);ncbi_102630850(-);ncbi_102631364(MIRA);ncbi_102631370(Y5639);ncbi_107178900(MI…
GO:0044763	single-organism cellular process	203	4015	0.998417	1	XLOC_017379(GN);XLOC_020291(YPTC6);ncbi_102606962(CXE2);ncbi_102607052(NMNAT);ncbi_102607204(CAPP2);ncbi_102607358(GRXS9);ncbi_102607396(PXG1);ncbi_102607525(BLH1);ncbi_102607674(MYB08);ncbi_102607819(DYL1);ncbi_102607835(AB8B);ncbi_102607907(GDL34);ncbi_102607932(PPD3);ncbi_102607938(CDA1);ncbi_102607999(WTR42);ncbi_102608025(KAD5);ncbi_102608126(S47A1);ncbi_102608211(PSBC);ncbi_102608359(LAC17)…
GO:0070271	protein complex biogenesis	5	234	0.998479	1	ncbi_102609439(ARC2B);ncbi_102613058(CB12);ncbi_102615942(CB12);ncbi_102621724(FENR1);ncbi_102622357(MAOX)
GO:0043623	cellular protein complex assembly	4	206	0.998491	1	ncbi_102609439(ARC2B);ncbi_102613058(CB12);ncbi_102615942(CB12);ncbi_102621724(FENR1)
GO:0009889	regulation of biosynthetic process	10	365	0.998641	1	ncbi_102610605(NAC83);ncbi_102612585(SODF2);ncbi_102615358(FQRL3);ncbi_102615801(MYB26);ncbi_102622700(Y5371);ncbi_102623876(HSL1);ncbi_102624264(NAC73);ncbi_102625335(HMGB9);ncbi_102627657(KNAT7);ncbi_102629852(NAC12)
GO:0048229	gametophyte development	1	108	0.998649	1	ncbi_102624399(CAS1)
GO:0006351	transcription, DNA-templated	9	342	0.998723	1	ncbi_102607674(MYB08);ncbi_102610605(NAC83);ncbi_102612585(SODF2);ncbi_102615358(FQRL3);ncbi_102615801(MYB26);ncbi_102624264(NAC73);ncbi_102625335(HMGB9);ncbi_102627657(KNAT7);ncbi_102629852(NAC12)
GO:0006281	DNA repair	1	109	0.998729	1	ncbi_102606962(CXE2)
GO:0010605	negative regulation of macromolecule metabolic process	4	214	0.998977	1	ncbi_102606769(ASP);ncbi_102630850(-);ncbi_102631364(MIRA);ncbi_107178900(MIRA)
GO:1901605	alpha-amino acid metabolic process	4	214	0.998977	1	ncbi_102609422(BAC2);ncbi_102609716(CAS2);ncbi_102624397(YL126);ncbi_102627790(AROD2)
GO:0006753	nucleoside phosphate metabolic process	8	323	0.999007	1	ncbi_102607052(NMNAT);ncbi_102608025(KAD5);ncbi_102609480(RPE);ncbi_102617102(PMA3);ncbi_102621724(FENR1);ncbi_102626236(PNSB3);ncbi_107174217(THIC);ncbi_4271228(ATPA)
GO:0090407	organophosphate biosynthetic process	4	215	0.999026	1	ncbi_102607052(NMNAT);ncbi_102617102(PMA3);ncbi_102627567(CREG2);ncbi_4271228(ATPA)
GO:0043412	macromolecule modification	91	2020	0.999039	1	ncbi_102606671(PNSL4);ncbi_102606821(Y3475);ncbi_102607278(Y1675);ncbi_102607335(WAK2);ncbi_102608058(Y1143);ncbi_102608181(HT1);ncbi_102608183(Y5389);ncbi_102608211(PSBC);ncbi_102608268(Y5458);ncbi_102608666(HSL2);ncbi_102608743(RH17);ncbi_102608793(Y3475);ncbi_102609249(CRY2);ncbi_102609275(STPKL);ncbi_102609742(WAKLO);ncbi_102610072(Y4265);ncbi_102610393(CRK25);ncbi_102610940(Y5343);ncbi_10261…
GO:0080090	regulation of primary metabolic process	17	539	0.999061	1	ncbi_102606769(ASP);ncbi_102608666(HSL2);ncbi_102610605(NAC83);ncbi_102612585(SODF2);ncbi_102615358(FQRL3);ncbi_102615801(MYB26);ncbi_102616904(-);ncbi_102622163(WNK5);ncbi_102623876(HSL1);ncbi_102624264(NAC73);ncbi_102625335(HMGB9);ncbi_102627657(KNAT7);ncbi_102629852(NAC12);ncbi_102630850(-);ncbi_102631364(MIRA);ncbi_102631370(Y5639);ncbi_107178900(MIRA)
GO:0008380	RNA splicing	1	114	0.999066	1	ncbi_107174766(STA1)
GO:0097659	nucleic acid-templated transcription	9	350	0.999074	1	ncbi_102607674(MYB08);ncbi_102610605(NAC83);ncbi_102612585(SODF2);ncbi_102615358(FQRL3);ncbi_102615801(MYB26);ncbi_102624264(NAC73);ncbi_102625335(HMGB9);ncbi_102627657(KNAT7);ncbi_102629852(NAC12)
GO:0008104	protein localization	19	585	0.999092	1	XLOC_020291(YPTC6);ncbi_102608554(E1314);ncbi_102608743(RH17);ncbi_102609716(CAS2);ncbi_102610605(NAC83);ncbi_102611480(SFH11);ncbi_102616904(-);ncbi_102618289(RAC2);ncbi_102619061(RAA6B);ncbi_102619882(MAX1);ncbi_102621724(FENR1);ncbi_102622576(BET11);ncbi_102622700(Y5371);ncbi_102623876(HSL1);ncbi_102625037(SC24B);ncbi_102625335(HMGB9);ncbi_102625398(SY124);ncbi_102626063(RAC7);ncbi_102631344(I…
GO:0045184	establishment of protein localization	13	451	0.9992	1	XLOC_020291(YPTC6);ncbi_102608554(E1314);ncbi_102608743(RH17);ncbi_102610605(NAC83);ncbi_102616904(-);ncbi_102619882(MAX1);ncbi_102621724(FENR1);ncbi_102622700(Y5371);ncbi_102623876(HSL1);ncbi_102625037(SC24B);ncbi_102625335(HMGB9);ncbi_102625398(SY124);ncbi_102631344(IMA1A)
GO:0033554	cellular response to stress	6	276	0.999219	1	ncbi_102606962(CXE2);ncbi_102616311(YWBO);ncbi_102624609(AGL12);ncbi_102628184(ZIP1);ncbi_102629023(AHK5);ncbi_102629135(THI42)
GO:0006090	pyruvate metabolic process	4	220	0.999238	1	ncbi_102609716(CAS2);ncbi_102624399(CAS1);ncbi_102626236(PNSB3);ncbi_107174217(THIC)
GO:0010033	response to organic substance	19	591	0.999255	1	ncbi_102607525(BLH1);ncbi_102608554(E1314);ncbi_102609716(CAS2);ncbi_102610605(NAC83);ncbi_102611558(F16P2);ncbi_102612674(SRK2E);ncbi_102616311(YWBO);ncbi_102616904(-);ncbi_102617282(PTR7);ncbi_102620346(Y5576);ncbi_102621724(FENR1);ncbi_102623787(HMA7);ncbi_102624516(Y1561);ncbi_102625142(GASA9);ncbi_102625335(HMGB9);ncbi_102625468(IAA29);ncbi_102626855(USPAL);ncbi_102629023(AHK5);ncbi_10262973…
GO:0006974	cellular response to DNA damage stimulus	1	119	0.999313	1	ncbi_102606962(CXE2)
GO:2000112	regulation of cellular macromolecule biosynthetic process	8	332	0.999319	1	ncbi_102610605(NAC83);ncbi_102612585(SODF2);ncbi_102615358(FQRL3);ncbi_102615801(MYB26);ncbi_102624264(NAC73);ncbi_102625335(HMGB9);ncbi_102627657(KNAT7);ncbi_102629852(NAC12)
GO:0044281	small molecule metabolic process	61	1475	0.99951	1	ncbi_102607052(NMNAT);ncbi_102607204(CAPP2);ncbi_102607396(PXG1);ncbi_102607938(CDA1);ncbi_102608025(KAD5);ncbi_102608894(CER3);ncbi_102609378(ACR3);ncbi_102609422(BAC2);ncbi_102609480(RPE);ncbi_102609716(CAS2);ncbi_102609759(SMO12);ncbi_102610181(CER1);ncbi_102610866(NIA);ncbi_102611439(TAT2);ncbi_102612119(TAT2);ncbi_102612674(SRK2E);ncbi_102613293(KCS6);ncbi_102614611(BCAT2);ncbi_102614781(IDN…
GO:0010556	regulation of macromolecule biosynthetic process	8	340	0.999515	1	ncbi_102610605(NAC83);ncbi_102612585(SODF2);ncbi_102615358(FQRL3);ncbi_102615801(MYB26);ncbi_102624264(NAC73);ncbi_102625335(HMGB9);ncbi_102627657(KNAT7);ncbi_102629852(NAC12)
GO:0019219	regulation of nucleobase-containing compound metabolic process	8	341	0.999535	1	ncbi_102610605(NAC83);ncbi_102612585(SODF2);ncbi_102615358(FQRL3);ncbi_102615801(MYB26);ncbi_102624264(NAC73);ncbi_102625335(HMGB9);ncbi_102627657(KNAT7);ncbi_102629852(NAC12)
GO:0044267	cellular protein metabolic process	101	2246	0.999558	1	ncbi_102606671(PNSL4);ncbi_102606769(ASP);ncbi_102606821(Y3475);ncbi_102607278(Y1675);ncbi_102607335(WAK2);ncbi_102608058(Y1143);ncbi_102608181(HT1);ncbi_102608183(Y5389);ncbi_102608211(PSBC);ncbi_102608268(Y5458);ncbi_102608666(HSL2);ncbi_102608743(RH17);ncbi_102608793(Y3475);ncbi_102609249(CRY2);ncbi_102609275(STPKL);ncbi_102609742(WAKLO);ncbi_102610072(Y4265);ncbi_102610393(CRK25);ncbi_1026106…
GO:0034622	cellular macromolecular complex assembly	4	232	0.99958	1	ncbi_102609439(ARC2B);ncbi_102613058(CB12);ncbi_102615942(CB12);ncbi_102621724(FENR1)
GO:0031326	regulation of cellular biosynthetic process	8	344	0.999591	1	ncbi_102610605(NAC83);ncbi_102612585(SODF2);ncbi_102615358(FQRL3);ncbi_102615801(MYB26);ncbi_102624264(NAC73);ncbi_102625335(HMGB9);ncbi_102627657(KNAT7);ncbi_102629852(NAC12)
GO:0015031	protein transport	12	446	0.999611	1	ncbi_102608554(E1314);ncbi_102608743(RH17);ncbi_102610605(NAC83);ncbi_102616904(-);ncbi_102619882(MAX1);ncbi_102621724(FENR1);ncbi_102622700(Y5371);ncbi_102623876(HSL1);ncbi_102625037(SC24B);ncbi_102625335(HMGB9);ncbi_102625398(SY124);ncbi_102631344(IMA1A)
GO:1901698	response to nitrogen compound	1	130	0.999651	1	ncbi_102621724(FENR1)
GO:0065003	macromolecular complex assembly	5	266	0.999662	1	ncbi_102609439(ARC2B);ncbi_102613058(CB12);ncbi_102615942(CB12);ncbi_102621724(FENR1);ncbi_102622357(MAOX)
GO:0007275	multicellular organism development	25	749	0.999669	1	ncbi_102608894(CER3);ncbi_102609249(CRY2);ncbi_102610605(NAC83);ncbi_102612674(SRK2E);ncbi_102614297(MP705);ncbi_102615394(KNAP2);ncbi_102617099(GPAT6);ncbi_102617518(APG2);ncbi_102618820(GCP2);ncbi_102623590(C90C1);ncbi_102623876(HSL1);ncbi_102624399(CAS1);ncbi_102624480(-);ncbi_102624502(SPSA4);ncbi_102624609(AGL12);ncbi_102625223(CET1);ncbi_102625335(HMGB9);ncbi_102626899(FRI3);ncbi_102627635(…
GO:0032502	developmental process	44	1150	0.999669	1	ncbi_102608743(RH17);ncbi_102608894(CER3);ncbi_102609249(CRY2);ncbi_102609716(CAS2);ncbi_102610605(NAC83);ncbi_102610917(EXPA1);ncbi_102611112(DAR2);ncbi_102611545(CKX1);ncbi_102611968(GAUTC);ncbi_102612674(SRK2E);ncbi_102614297(MP705);ncbi_102614557(TBL3);ncbi_102615068(DYL1);ncbi_102615394(KNAP2);ncbi_102616000(CESA7);ncbi_102616485(CESA7);ncbi_102616627(-);ncbi_102617099(GPAT6);ncbi_102617518(…
GO:0034660	ncRNA metabolic process	5	268	0.999693	1	ncbi_102607932(PPD3);ncbi_102612585(SODF2);ncbi_102613058(CB12);ncbi_102615942(CB12);ncbi_102621724(FENR1)
GO:0032774	RNA biosynthetic process	10	403	0.999702	1	ncbi_102607674(MYB08);ncbi_102608025(KAD5);ncbi_102610605(NAC83);ncbi_102612585(SODF2);ncbi_102615358(FQRL3);ncbi_102615801(MYB26);ncbi_102624264(NAC73);ncbi_102625335(HMGB9);ncbi_102627657(KNAT7);ncbi_102629852(NAC12)
GO:0033036	macromolecule localization	19	619	0.999712	1	XLOC_020291(YPTC6);ncbi_102608554(E1314);ncbi_102608743(RH17);ncbi_102609716(CAS2);ncbi_102610605(NAC83);ncbi_102611480(SFH11);ncbi_102616904(-);ncbi_102618289(RAC2);ncbi_102619061(RAA6B);ncbi_102619882(MAX1);ncbi_102621724(FENR1);ncbi_102622576(BET11);ncbi_102622700(Y5371);ncbi_102623876(HSL1);ncbi_102625037(SC24B);ncbi_102625335(HMGB9);ncbi_102625398(SY124);ncbi_102626063(RAC7);ncbi_102631344(I…
GO:0010468	regulation of gene expression	49	1258	0.999719	1	ncbi_102607525(BLH1);ncbi_102607711(NFYB3);ncbi_102608132(NC100);ncbi_102610358(NAC94);ncbi_102610605(NAC83);ncbi_102611891(HSFA3);ncbi_102611994(ERF34);ncbi_102612385(TPR1);ncbi_102612585(SODF2);ncbi_102613115(DOF15);ncbi_102613900(DOF17);ncbi_102614847(WRK57);ncbi_102615136(HSFC1);ncbi_102615358(FQRL3);ncbi_102615394(KNAP2);ncbi_102615447(ZWIP3);ncbi_102615801(MYB26);ncbi_102616041(NAC86);ncbi_…
GO:0060255	regulation of macromolecule metabolic process	57	1420	0.999728	1	ncbi_102606769(ASP);ncbi_102607525(BLH1);ncbi_102607711(NFYB3);ncbi_102608132(NC100);ncbi_102608666(HSL2);ncbi_102610358(NAC94);ncbi_102610605(NAC83);ncbi_102611891(HSFA3);ncbi_102611994(ERF34);ncbi_102612385(TPR1);ncbi_102612585(SODF2);ncbi_102613115(DOF15);ncbi_102613900(DOF17);ncbi_102614847(WRK57);ncbi_102615136(HSFC1);ncbi_102615358(FQRL3);ncbi_102615394(KNAP2);ncbi_102615447(ZWIP3);ncbi_102…
GO:1901564	organonitrogen compound metabolic process	34	955	0.999771	1	ncbi_102607052(NMNAT);ncbi_102607932(PPD3);ncbi_102607938(CDA1);ncbi_102609378(ACR3);ncbi_102609422(BAC2);ncbi_102609480(RPE);ncbi_102609716(CAS2);ncbi_102609921(MFD);ncbi_102611545(CKX1);ncbi_102614611(BCAT2);ncbi_102616714(NIR);ncbi_102616868(CKX7);ncbi_102617102(PMA3);ncbi_102618640(Y1133);ncbi_102619234(Y1133);ncbi_102619309(APT4);ncbi_102619857(GBA2);ncbi_102620805(EDR2L);ncbi_102621724(FENR…
GO:0006412	translation	1	139	0.9998	1	ncbi_102631211(IF1A)
GO:0046907	intracellular transport	11	439	0.999808	1	ncbi_102608554(E1314);ncbi_102608743(RH17);ncbi_102610605(NAC83);ncbi_102616904(-);ncbi_102619882(MAX1);ncbi_102621724(FENR1);ncbi_102622700(Y5371);ncbi_102623876(HSL1);ncbi_102625037(SC24B);ncbi_102625335(HMGB9);ncbi_102631344(IMA1A)
GO:0006520	cellular amino acid metabolic process	10	415	0.999819	1	ncbi_102609378(ACR3);ncbi_102609422(BAC2);ncbi_102609716(CAS2);ncbi_102614611(BCAT2);ncbi_102616714(NIR);ncbi_102620805(EDR2L);ncbi_102624397(YL126);ncbi_102626298(APR3);ncbi_102627790(AROD2);ncbi_102629319(SUT21)
GO:0051649	establishment of localization in cell	11	441	0.999823	1	ncbi_102608554(E1314);ncbi_102608743(RH17);ncbi_102610605(NAC83);ncbi_102616904(-);ncbi_102619882(MAX1);ncbi_102621724(FENR1);ncbi_102622700(Y5371);ncbi_102623876(HSL1);ncbi_102625037(SC24B);ncbi_102625335(HMGB9);ncbi_102631344(IMA1A)
GO:0019438	aromatic compound biosynthetic process	20	659	0.999841	1	ncbi_102607052(NMNAT);ncbi_102607674(MYB08);ncbi_102607932(PPD3);ncbi_102608025(KAD5);ncbi_102609921(MFD);ncbi_102610605(NAC83);ncbi_102612585(SODF2);ncbi_102615358(FQRL3);ncbi_102615801(MYB26);ncbi_102617102(PMA3);ncbi_102619309(APT4);ncbi_102619882(MAX1);ncbi_102624264(NAC73);ncbi_102624399(CAS1);ncbi_102625335(HMGB9);ncbi_102625391(YJX4);ncbi_102627657(KNAT7);ncbi_102629852(NAC12);ncbi_1026298…
GO:0043603	cellular amide metabolic process	2	184	0.999842	1	ncbi_102619857(GBA2);ncbi_102631211(IF1A)
GO:0043043	peptide biosynthetic process	1	143	0.999844	1	ncbi_102631211(IF1A)
GO:0071822	protein complex subunit organization	6	314	0.999865	1	ncbi_102609439(ARC2B);ncbi_102613058(CB12);ncbi_102615942(CB12);ncbi_102621724(FENR1);ncbi_102622357(MAOX);ncbi_102627657(KNAT7)
GO:0044767	single-organism developmental process	33	952	0.999868	1	ncbi_102608894(CER3);ncbi_102609249(CRY2);ncbi_102609716(CAS2);ncbi_102610605(NAC83);ncbi_102611112(DAR2);ncbi_102612674(SRK2E);ncbi_102614297(MP705);ncbi_102614557(TBL3);ncbi_102615068(DYL1);ncbi_102615394(KNAP2);ncbi_102617099(GPAT6);ncbi_102617518(APG2);ncbi_102618158(NRX1);ncbi_102618820(GCP2);ncbi_102619882(MAX1);ncbi_102623590(C90C1);ncbi_102623876(HSL1);ncbi_102624399(CAS1);ncbi_102624480(…
GO:0019752	carboxylic acid metabolic process	34	977	0.999882	1	ncbi_102607204(CAPP2);ncbi_102607396(PXG1);ncbi_102608894(CER3);ncbi_102609378(ACR3);ncbi_102609422(BAC2);ncbi_102609716(CAS2);ncbi_102609759(SMO12);ncbi_102610181(CER1);ncbi_102611439(TAT2);ncbi_102612119(TAT2);ncbi_102612674(SRK2E);ncbi_102613293(KCS6);ncbi_102614611(BCAT2);ncbi_102614781(IDND);ncbi_102616714(NIR);ncbi_102616904(-);ncbi_102617518(APG2);ncbi_102618665(FATB);ncbi_102620268(RACD);…
GO:0044238	primary metabolic process	282	5531	0.999889	1	XLOC_027714(-);ncbi_102577993(GUN9);ncbi_102606671(PNSL4);ncbi_102606769(ASP);ncbi_102606821(Y3475);ncbi_102606842(RHIE);ncbi_102606962(CXE2);ncbi_102606991(SCP48);ncbi_102607052(NMNAT);ncbi_102607278(Y1675);ncbi_102607335(WAK2);ncbi_102607396(PXG1);ncbi_102607525(BLH1);ncbi_102607674(MYB08);ncbi_102607820(LIP);ncbi_102607907(GDL34);ncbi_102607932(PPD3);ncbi_102607938(CDA1);ncbi_102608025(KAD5);n…
GO:0006518	peptide metabolic process	1	150	0.999898	1	ncbi_102631211(IF1A)
GO:1901566	organonitrogen compound biosynthetic process	15	555	0.999903	1	ncbi_102607052(NMNAT);ncbi_102609378(ACR3);ncbi_102609716(CAS2);ncbi_102609921(MFD);ncbi_102616714(NIR);ncbi_102617102(PMA3);ncbi_102619309(APT4);ncbi_102620805(EDR2L);ncbi_102624399(CAS1);ncbi_102626298(APR3);ncbi_102627790(AROD2);ncbi_102628979(PHSC);ncbi_102629319(SUT21);ncbi_102631211(IF1A);ncbi_4271228(ATPA)
GO:0016482	cytoplasmic transport	1	151	0.999904	1	ncbi_102608743(RH17)
GO:0022607	cellular component assembly	6	322	0.999907	1	ncbi_102609439(ARC2B);ncbi_102613058(CB12);ncbi_102615942(CB12);ncbi_102621724(FENR1);ncbi_102622357(MAOX);ncbi_102630462(SPSA1)
GO:0043604	amide biosynthetic process	1	152	0.99991	1	ncbi_102631211(IF1A)
GO:0051171	regulation of nitrogen compound metabolic process	8	380	0.999916	1	ncbi_102610605(NAC83);ncbi_102612585(SODF2);ncbi_102615358(FQRL3);ncbi_102615801(MYB26);ncbi_102624264(NAC73);ncbi_102625335(HMGB9);ncbi_102627657(KNAT7);ncbi_102629852(NAC12)
GO:0051641	cellular localization	11	464	0.999932	1	ncbi_102608554(E1314);ncbi_102608743(RH17);ncbi_102610605(NAC83);ncbi_102616904(-);ncbi_102619882(MAX1);ncbi_102621724(FENR1);ncbi_102622700(Y5371);ncbi_102623876(HSL1);ncbi_102625037(SC24B);ncbi_102625335(HMGB9);ncbi_102631344(IMA1A)
GO:0009058	biosynthetic process	96	2237	0.999932	1	ncbi_102607052(NMNAT);ncbi_102607525(BLH1);ncbi_102607674(MYB08);ncbi_102607932(PPD3);ncbi_102608025(KAD5);ncbi_102608132(NC100);ncbi_102608894(CER3);ncbi_102609378(ACR3);ncbi_102609716(CAS2);ncbi_102609921(MFD);ncbi_102610358(NAC94);ncbi_102610605(NAC83);ncbi_102610644(BAMS);ncbi_102611891(HSFA3);ncbi_102611968(GAUTC);ncbi_102611994(ERF34);ncbi_102612348(RBS);ncbi_102612585(SODF2);ncbi_102612674…
GO:0044707	single-multicellular organism process	27	845	0.999939	1	ncbi_102608743(RH17);ncbi_102608894(CER3);ncbi_102609249(CRY2);ncbi_102610605(NAC83);ncbi_102612674(SRK2E);ncbi_102614297(MP705);ncbi_102615394(KNAP2);ncbi_102617099(GPAT6);ncbi_102617518(APG2);ncbi_102618820(GCP2);ncbi_102619882(MAX1);ncbi_102623590(C90C1);ncbi_102623876(HSL1);ncbi_102624399(CAS1);ncbi_102624480(-);ncbi_102624502(SPSA4);ncbi_102624609(AGL12);ncbi_102625223(CET1);ncbi_102625335(H…
GO:0071840	cellular component organization or biogenesis	58	1500	0.999943	1	ncbi_102607932(PPD3);ncbi_102608350(XTH33);ncbi_102609095(PME);ncbi_102609249(CRY2);ncbi_102609383(PME12);ncbi_102609439(ARC2B);ncbi_102609650(PME12);ncbi_102609716(CAS2);ncbi_102610075(COBL4);ncbi_102610266(PME54);ncbi_102610419(GUX1);ncbi_102610917(EXPA1);ncbi_102611968(GAUTC);ncbi_102612213(XTH6);ncbi_102612585(SODF2);ncbi_102613058(CB12);ncbi_102614297(MP705);ncbi_102614557(TBL3);ncbi_1026150…
GO:0034654	nucleobase-containing compound biosynthetic process	14	544	0.999943	1	ncbi_102607052(NMNAT);ncbi_102607674(MYB08);ncbi_102608025(KAD5);ncbi_102610605(NAC83);ncbi_102612585(SODF2);ncbi_102615358(FQRL3);ncbi_102615801(MYB26);ncbi_102617102(PMA3);ncbi_102619309(APT4);ncbi_102624264(NAC73);ncbi_102625335(HMGB9);ncbi_102627657(KNAT7);ncbi_102629852(NAC12);ncbi_4271228(ATPA)
GO:0018130	heterocycle biosynthetic process	18	641	0.999943	1	ncbi_102607052(NMNAT);ncbi_102607674(MYB08);ncbi_102607932(PPD3);ncbi_102608025(KAD5);ncbi_102609921(MFD);ncbi_102610605(NAC83);ncbi_102612585(SODF2);ncbi_102615358(FQRL3);ncbi_102615801(MYB26);ncbi_102617102(PMA3);ncbi_102619309(APT4);ncbi_102624264(NAC73);ncbi_102624399(CAS1);ncbi_102625335(HMGB9);ncbi_102627657(KNAT7);ncbi_102629135(THI42);ncbi_102629852(NAC12);ncbi_4271228(ATPA)
GO:0032501	multicellular organismal process	27	850	0.999948	1	ncbi_102608743(RH17);ncbi_102608894(CER3);ncbi_102609249(CRY2);ncbi_102610605(NAC83);ncbi_102612674(SRK2E);ncbi_102614297(MP705);ncbi_102615394(KNAP2);ncbi_102617099(GPAT6);ncbi_102617518(APG2);ncbi_102618820(GCP2);ncbi_102619882(MAX1);ncbi_102623590(C90C1);ncbi_102623876(HSL1);ncbi_102624399(CAS1);ncbi_102624480(-);ncbi_102624502(SPSA4);ncbi_102624609(AGL12);ncbi_102625223(CET1);ncbi_102625335(H…
GO:1901576	organic substance biosynthetic process	87	2096	0.999968	1	ncbi_102607052(NMNAT);ncbi_102607525(BLH1);ncbi_102607674(MYB08);ncbi_102607932(PPD3);ncbi_102608025(KAD5);ncbi_102608132(NC100);ncbi_102609378(ACR3);ncbi_102609716(CAS2);ncbi_102609921(MFD);ncbi_102610358(NAC94);ncbi_102610605(NAC83);ncbi_102610644(BAMS);ncbi_102611891(HSFA3);ncbi_102611968(GAUTC);ncbi_102611994(ERF34);ncbi_102612585(SODF2);ncbi_102612674(SRK2E);ncbi_102614557(TBL3);ncbi_1026148…
GO:0019637	organophosphate metabolic process	12	509	0.99997	1	ncbi_102607052(NMNAT);ncbi_102608025(KAD5);ncbi_102609480(RPE);ncbi_102610498(IP5P8);ncbi_102617099(GPAT6);ncbi_102617102(PMA3);ncbi_102621724(FENR1);ncbi_102624399(CAS1);ncbi_102626236(PNSB3);ncbi_102627567(CREG2);ncbi_107174217(THIC);ncbi_4271228(ATPA)
GO:0051603	proteolysis involved in cellular protein catabolic process	1	177	0.999981	1	ncbi_102622357(MAOX)
GO:0044257	cellular protein catabolic process	1	191	0.999992	1	ncbi_102622357(MAOX)
GO:0030163	protein catabolic process	1	192	0.999992	1	ncbi_102622357(MAOX)
GO:0016043	cellular component organization	50	1419	0.999995	1	ncbi_102607932(PPD3);ncbi_102608350(XTH33);ncbi_102609095(PME);ncbi_102609249(CRY2);ncbi_102609383(PME12);ncbi_102609439(ARC2B);ncbi_102609650(PME12);ncbi_102609716(CAS2);ncbi_102610075(COBL4);ncbi_102610266(PME54);ncbi_102610917(EXPA1);ncbi_102611968(GAUTC);ncbi_102612213(XTH6);ncbi_102612585(SODF2);ncbi_102613058(CB12);ncbi_102614297(MP705);ncbi_102614557(TBL3);ncbi_102615068(DYL1);ncbi_1026159…
GO:0016568	chromatin modification	1	199	0.999995	1	ncbi_102609249(CRY2)
GO:0022402	cell cycle process	1	199	0.999995	1	ncbi_102630170(MA658)
GO:0007049	cell cycle	4	319	0.999995	1	ncbi_102610602(AAR2);ncbi_102614702(CCP31);ncbi_102619564(CCU22);ncbi_102630170(MA658)
GO:0006325	chromatin organization	2	257	0.999998	1	ncbi_102609249(CRY2);ncbi_102625335(HMGB9)
GO:0044271	cellular nitrogen compound biosynthetic process	18	755	0.999999	1	ncbi_102607052(NMNAT);ncbi_102607674(MYB08);ncbi_102607932(PPD3);ncbi_102608025(KAD5);ncbi_102609921(MFD);ncbi_102610605(NAC83);ncbi_102612585(SODF2);ncbi_102615358(FQRL3);ncbi_102615801(MYB26);ncbi_102617102(PMA3);ncbi_102619309(APT4);ncbi_102624264(NAC73);ncbi_102624399(CAS1);ncbi_102625335(HMGB9);ncbi_102627657(KNAT7);ncbi_102629852(NAC12);ncbi_102631211(IF1A);ncbi_4271228(ATPA)
GO:0009059	macromolecule biosynthetic process	44	1359	0.999999	1	ncbi_102607674(MYB08);ncbi_102607932(PPD3);ncbi_102608025(KAD5);ncbi_102608132(NC100);ncbi_102610358(NAC94);ncbi_102610605(NAC83);ncbi_102611891(HSFA3);ncbi_102611968(GAUTC);ncbi_102611994(ERF34);ncbi_102612585(SODF2);ncbi_102614557(TBL3);ncbi_102614847(WRK57);ncbi_102615136(HSFC1);ncbi_102615358(FQRL3);ncbi_102615801(MYB26);ncbi_102616041(NAC86);ncbi_102616112(RAP23);ncbi_102617099(GPAT6);ncbi_1…
GO:0044249	cellular biosynthetic process	77	2055	1	1	ncbi_102607052(NMNAT);ncbi_102607674(MYB08);ncbi_102607932(PPD3);ncbi_102608025(KAD5);ncbi_102608132(NC100);ncbi_102609378(ACR3);ncbi_102609716(CAS2);ncbi_102609921(MFD);ncbi_102610358(NAC94);ncbi_102610605(NAC83);ncbi_102610644(BAMS);ncbi_102611891(HSFA3);ncbi_102611994(ERF34);ncbi_102612348(RBS);ncbi_102612585(SODF2);ncbi_102612674(SRK2E);ncbi_102614847(WRK57);ncbi_102615136(HSFC1);ncbi_1026153…
GO:0034645	cellular macromolecule biosynthetic process	40	1278	1	1	ncbi_102607674(MYB08);ncbi_102607932(PPD3);ncbi_102608132(NC100);ncbi_102610358(NAC94);ncbi_102610605(NAC83);ncbi_102611891(HSFA3);ncbi_102611994(ERF34);ncbi_102612585(SODF2);ncbi_102614847(WRK57);ncbi_102615136(HSFC1);ncbi_102615358(FQRL3);ncbi_102615801(MYB26);ncbi_102616041(NAC86);ncbi_102616112(RAP23);ncbi_102617860(HAT4);ncbi_102619182(FRL1T);ncbi_102619490(DREB3);ncbi_102619657(NAC43);ncbi_…
GO:0044265	cellular macromolecule catabolic process	1	247	1	1	ncbi_102622357(MAOX)
GO:0009987	cellular process	384	7480	1	1	XLOC_017379(GN);XLOC_020291(YPTC6);ncbi_102577993(GUN9);ncbi_102606671(PNSL4);ncbi_102606769(ASP);ncbi_102606821(Y3475);ncbi_102606962(CXE2);ncbi_102607052(NMNAT);ncbi_102607204(CAPP2);ncbi_102607278(Y1675);ncbi_102607335(WAK2);ncbi_102607358(GRXS9);ncbi_102607396(PXG1);ncbi_102607525(BLH1);ncbi_102607674(MYB08);ncbi_102607819(DYL1);ncbi_102607835(AB8B);ncbi_102607907(GDL34);ncbi_102607932(PPD3);…
GO:0044260	cellular macromolecule metabolic process	181	4071	1	1	ncbi_102577993(GUN9);ncbi_102606671(PNSL4);ncbi_102606769(ASP);ncbi_102606821(Y3475);ncbi_102606962(CXE2);ncbi_102607278(Y1675);ncbi_102607335(WAK2);ncbi_102607674(MYB08);ncbi_102607932(PPD3);ncbi_102608025(KAD5);ncbi_102608058(Y1143);ncbi_102608132(NC100);ncbi_102608181(HT1);ncbi_102608183(Y5389);ncbi_102608211(PSBC);ncbi_102608268(Y5458);ncbi_102608483(-);ncbi_102608666(HSL2);ncbi_102608743(RH1…
GO:1902589	single-organism organelle organization	4	385	1	1	ncbi_102609439(ARC2B);ncbi_102618289(RAC2);ncbi_102626063(RAC7);ncbi_102627657(KNAT7)
GO:0071704	organic substance metabolic process	330	6637	1	1	ncbi_102577993(GUN9);ncbi_102606671(PNSL4);ncbi_102606769(ASP);ncbi_102606821(Y3475);ncbi_102606962(CXE2);ncbi_102606991(SCP48);ncbi_102607052(NMNAT);ncbi_102607204(CAPP2);ncbi_102607278(Y1675);ncbi_102607335(WAK2);ncbi_102607396(PXG1);ncbi_102607525(BLH1);ncbi_102607674(MYB08);ncbi_102607711(NFYB3);ncbi_102607907(GDL34);ncbi_102607932(PPD3);ncbi_102607938(CDA1);ncbi_102608025(KAD5);ncbi_10260805…
GO:0043170	macromolecule metabolic process	244	5194	1	1	ncbi_102577993(GUN9);ncbi_102606671(PNSL4);ncbi_102606769(ASP);ncbi_102606821(Y3475);ncbi_102606962(CXE2);ncbi_102606991(SCP48);ncbi_102607278(Y1675);ncbi_102607335(WAK2);ncbi_102607525(BLH1);ncbi_102607674(MYB08);ncbi_102607711(NFYB3);ncbi_102607932(PPD3);ncbi_102608025(KAD5);ncbi_102608058(Y1143);ncbi_102608132(NC100);ncbi_102608181(HT1);ncbi_102608183(Y5389);ncbi_102608211(PSBC);ncbi_102608268…
GO:0044248	cellular catabolic process	4	393	1	1	ncbi_102607938(CDA1);ncbi_102622357(MAOX);ncbi_102624357(JAL19);ncbi_102625976(LIP2)
GO:0051276	chromosome organization	2	326	1	1	ncbi_102609249(CRY2);ncbi_102625335(HMGB9)
GO:0044237	cellular metabolic process	279	5857	1	1	ncbi_102577993(GUN9);ncbi_102606671(PNSL4);ncbi_102606769(ASP);ncbi_102606821(Y3475);ncbi_102606962(CXE2);ncbi_102607052(NMNAT);ncbi_102607204(CAPP2);ncbi_102607278(Y1675);ncbi_102607335(WAK2);ncbi_102607396(PXG1);ncbi_102607674(MYB08);ncbi_102607907(GDL34);ncbi_102607932(PPD3);ncbi_102607938(CDA1);ncbi_102608025(KAD5);ncbi_102608058(Y1143);ncbi_102608132(NC100);ncbi_102608181(HT1);ncbi_102608183…
GO:0006996	organelle organization	19	866	1	1	ncbi_102607932(PPD3);ncbi_102609249(CRY2);ncbi_102609439(ARC2B);ncbi_102609716(CAS2);ncbi_102612585(SODF2);ncbi_102613058(CB12);ncbi_102614297(MP705);ncbi_102615942(CB12);ncbi_102618289(RAC2);ncbi_102621724(FENR1);ncbi_102622357(MAOX);ncbi_102624399(CAS1);ncbi_102625335(HMGB9);ncbi_102626063(RAC7);ncbi_102627483(TPX2);ncbi_102627657(KNAT7);ncbi_102629737(CSLA9);ncbi_102630170(MA658);ncbi_10263036…
GO:0006396	RNA processing	1	291	1	1	ncbi_107174766(STA1)
GO:0043933	macromolecular complex subunit organization	8	563	1	1	ncbi_102609249(CRY2);ncbi_102609439(ARC2B);ncbi_102613058(CB12);ncbi_102615942(CB12);ncbi_102621724(FENR1);ncbi_102622357(MAOX);ncbi_102625335(HMGB9);ncbi_102627657(KNAT7)
GO:0006259	DNA metabolic process	4	450	1	1	ncbi_102606962(CXE2);ncbi_102608743(RH17);ncbi_102609249(CRY2);ncbi_102609921(MFD)
GO:0010467	gene expression	58	1933	1	1	ncbi_102607525(BLH1);ncbi_102607674(MYB08);ncbi_102607711(NFYB3);ncbi_102608132(NC100);ncbi_102608743(RH17);ncbi_102609883(-);ncbi_102610358(NAC94);ncbi_102610602(AAR2);ncbi_102610605(NAC83);ncbi_102611891(HSFA3);ncbi_102611994(ERF34);ncbi_102612385(TPR1);ncbi_102612585(SODF2);ncbi_102613115(DOF15);ncbi_102613900(DOF17);ncbi_102614781(IDND);ncbi_102614847(WRK57);ncbi_102615136(HSFC1);ncbi_1026153…
GO:0016070	RNA metabolic process	17	982	1	1	ncbi_102607674(MYB08);ncbi_102607932(PPD3);ncbi_102608025(KAD5);ncbi_102610605(NAC83);ncbi_102612585(SODF2);ncbi_102613058(CB12);ncbi_102615337(RNLE);ncbi_102615358(FQRL3);ncbi_102615801(MYB26);ncbi_102615942(CB12);ncbi_102618758(PP373);ncbi_102621724(FENR1);ncbi_102624264(NAC73);ncbi_102625335(HMGB9);ncbi_102627657(KNAT7);ncbi_102629852(NAC12);ncbi_107174766(STA1)
GO:1901360	organic cyclic compound metabolic process	56	1980	1	1	ncbi_102606962(CXE2);ncbi_102607052(NMNAT);ncbi_102607674(MYB08);ncbi_102607932(PPD3);ncbi_102607938(CDA1);ncbi_102608025(KAD5);ncbi_102608359(LAC17);ncbi_102608743(RH17);ncbi_102609228(LAC5);ncbi_102609249(CRY2);ncbi_102609422(BAC2);ncbi_102609480(RPE);ncbi_102609716(CAS2);ncbi_102609921(MFD);ncbi_102610433(LAC4);ncbi_102610605(NAC83);ncbi_102611095(LAC17);ncbi_102612373(LAC17);ncbi_102612585(SO…
GO:0006725	cellular aromatic compound metabolic process	50	1902	1	1	ncbi_102606962(CXE2);ncbi_102607052(NMNAT);ncbi_102607674(MYB08);ncbi_102607932(PPD3);ncbi_102607938(CDA1);ncbi_102608025(KAD5);ncbi_102608359(LAC17);ncbi_102608743(RH17);ncbi_102609228(LAC5);ncbi_102609249(CRY2);ncbi_102609480(RPE);ncbi_102609716(CAS2);ncbi_102609921(MFD);ncbi_102610433(LAC4);ncbi_102610605(NAC83);ncbi_102611095(LAC17);ncbi_102611545(CKX1);ncbi_102612373(LAC17);ncbi_102612585(SO…
GO:0006807	nitrogen compound metabolic process	59	2184	1	1	ncbi_102606962(CXE2);ncbi_102607052(NMNAT);ncbi_102607674(MYB08);ncbi_102607932(PPD3);ncbi_102607938(CDA1);ncbi_102608025(KAD5);ncbi_102608743(RH17);ncbi_102609249(CRY2);ncbi_102609378(ACR3);ncbi_102609422(BAC2);ncbi_102609480(RPE);ncbi_102609716(CAS2);ncbi_102609921(MFD);ncbi_102610605(NAC83);ncbi_102610866(NIA);ncbi_102611545(CKX1);ncbi_102612585(SODF2);ncbi_102613058(CB12);ncbi_102614611(BCAT2…
GO:0008150	biological_process	634	10738	1	1	XLOC_002110(ABCC8);XLOC_017379(GN);XLOC_020291(YPTC6);XLOC_020884(PDR3);XLOC_023336(SDH);XLOC_026231(SDH);XLOC_027714(-);ncbi_102577993(GUN9);ncbi_102606641(TPSGD);ncbi_102606671(PNSL4);ncbi_102606769(ASP);ncbi_102606821(Y3475);ncbi_102606842(RHIE);ncbi_102606939(-);ncbi_102606962(CXE2);ncbi_102606991(SCP48);ncbi_102607052(NMNAT);ncbi_102607182(CCH);ncbi_102607204(CAPP2);ncbi_102607278(Y1675);ncb…
GO:0034641	cellular nitrogen compound metabolic process	37	1884	1	1	ncbi_102606962(CXE2);ncbi_102607052(NMNAT);ncbi_102607674(MYB08);ncbi_102607932(PPD3);ncbi_102607938(CDA1);ncbi_102608025(KAD5);ncbi_102608743(RH17);ncbi_102609249(CRY2);ncbi_102609480(RPE);ncbi_102609716(CAS2);ncbi_102609921(MFD);ncbi_102610605(NAC83);ncbi_102612585(SODF2);ncbi_102613058(CB12);ncbi_102615337(RNLE);ncbi_102615358(FQRL3);ncbi_102615801(MYB26);ncbi_102615942(CB12);ncbi_102617102(PM…
GO:0046483	heterocycle metabolic process	38	1808	1	1	ncbi_102606962(CXE2);ncbi_102607052(NMNAT);ncbi_102607674(MYB08);ncbi_102607932(PPD3);ncbi_102607938(CDA1);ncbi_102608025(KAD5);ncbi_102608743(RH17);ncbi_102609249(CRY2);ncbi_102609422(BAC2);ncbi_102609480(RPE);ncbi_102609716(CAS2);ncbi_102609921(MFD);ncbi_102610605(NAC83);ncbi_102611545(CKX1);ncbi_102612585(SODF2);ncbi_102613058(CB12);ncbi_102615337(RNLE);ncbi_102615358(FQRL3);ncbi_102615801(MYB…
GO:0006139	nucleobase-containing compound metabolic process	30	1636	1	1	ncbi_102606962(CXE2);ncbi_102607052(NMNAT);ncbi_102607674(MYB08);ncbi_102607932(PPD3);ncbi_102607938(CDA1);ncbi_102608025(KAD5);ncbi_102608743(RH17);ncbi_102609249(CRY2);ncbi_102609480(RPE);ncbi_102609921(MFD);ncbi_102610605(NAC83);ncbi_102612585(SODF2);ncbi_102613058(CB12);ncbi_102615337(RNLE);ncbi_102615358(FQRL3);ncbi_102615801(MYB26);ncbi_102615942(CB12);ncbi_102617102(PMA3);ncbi_102618758(PP…
GO:0090304	nucleic acid metabolic process	22	1387	1	1	ncbi_102606962(CXE2);ncbi_102607674(MYB08);ncbi_102607932(PPD3);ncbi_102608025(KAD5);ncbi_102608743(RH17);ncbi_102609249(CRY2);ncbi_102609921(MFD);ncbi_102610605(NAC83);ncbi_102612585(SODF2);ncbi_102613058(CB12);ncbi_102615337(RNLE);ncbi_102615358(FQRL3);ncbi_102615801(MYB26);ncbi_102615942(CB12);ncbi_102618758(PP373);ncbi_102621724(FENR1);ncbi_102622452(BBD1);ncbi_102624264(NAC73);ncbi_102625335…

## Sheet: CC of down-regulated DEGs
Table S3. GO enrichment analysis of DEGs.
GO ID	Description	Infected-vs-Mock-down (336)	All (6790)	pvalue	p.adjust	Genes
GO:0031224	intrinsic component of membrane	144	1923	3.54719e-09	2.94417e-07	ncbi_102606821(Y3475);ncbi_102607835(AB8B);ncbi_102607999(WTR42);ncbi_102608058(Y1143);ncbi_102608069(LHTL8);ncbi_102608126(S47A1);ncbi_102608211(PSBC);ncbi_102608268(Y5458);ncbi_102608350(XTH33);ncbi_102608549(AAP2);ncbi_102608554(E1314);ncbi_102608666(HSL2);ncbi_102608687(WTR18);ncbi_102608793(Y3475);ncbi_102608894(CER3);ncbi_102609061(RBL3);ncbi_102609305(PIP24);ncbi_102609409(AB15B);ncbi_1026…
GO:0005576	extracellular region	25	140	1.54677e-08	6.41909e-07	ncbi_102608350(XTH33);ncbi_102608359(LAC17);ncbi_102609228(LAC5);ncbi_102609480(RPE);ncbi_102610433(LAC4);ncbi_102611095(LAC17);ncbi_102612213(XTH6);ncbi_102612373(LAC17);ncbi_102615337(RNLE);ncbi_102615627(GL34);ncbi_102615999(CATA);ncbi_102616714(NIR);ncbi_102616939(XTH28);ncbi_102617518(APG2);ncbi_102618017(PER4);ncbi_102619412(GALM);ncbi_102620940(LAC4);ncbi_102621724(FENR1);ncbi_102625048(BG…
GO:0044425	membrane part	147	2057	6.26632e-08	1.73368e-06	ncbi_102606821(Y3475);ncbi_102607835(AB8B);ncbi_102607932(PPD3);ncbi_102607999(WTR42);ncbi_102608058(Y1143);ncbi_102608069(LHTL8);ncbi_102608126(S47A1);ncbi_102608211(PSBC);ncbi_102608268(Y5458);ncbi_102608350(XTH33);ncbi_102608549(AAP2);ncbi_102608554(E1314);ncbi_102608666(HSL2);ncbi_102608687(WTR18);ncbi_102608793(Y3475);ncbi_102608894(CER3);ncbi_102609061(RBL3);ncbi_102609305(PIP24);ncbi_10260…
GO:0016020	membrane	177	2650	1.39007e-07	2.8844e-06	ncbi_102606821(Y3475);ncbi_102607014(IDND);ncbi_102607396(PXG1);ncbi_102607835(AB8B);ncbi_102607932(PPD3);ncbi_102607999(WTR42);ncbi_102608058(Y1143);ncbi_102608069(LHTL8);ncbi_102608126(S47A1);ncbi_102608211(PSBC);ncbi_102608268(Y5458);ncbi_102608350(XTH33);ncbi_102608549(AAP2);ncbi_102608554(E1314);ncbi_102608666(HSL2);ncbi_102608687(WTR18);ncbi_102608793(Y3475);ncbi_102608894(CER3);ncbi_102609…
GO:0030312	external encapsulating structure	24	221	0.000218107	0.00362057	ncbi_102608350(XTH33);ncbi_102608554(E1314);ncbi_102609095(PME);ncbi_102609383(PME12);ncbi_102609650(PME12);ncbi_102610266(PME54);ncbi_102610917(EXPA1);ncbi_102611127(PER64);ncbi_102612213(XTH6);ncbi_102615337(RNLE);ncbi_102615770(SBT4E);ncbi_102615999(CATA);ncbi_102616255(SBT11);ncbi_102616939(XTH28);ncbi_102617846(PER64);ncbi_102618017(PER4);ncbi_102619559(PME6);ncbi_102621445(PME11);ncbi_10262…
GO:0071944	cell periphery	24	249	0.00124181	0.0171783	ncbi_102608350(XTH33);ncbi_102608554(E1314);ncbi_102609095(PME);ncbi_102609383(PME12);ncbi_102609650(PME12);ncbi_102610266(PME54);ncbi_102610917(EXPA1);ncbi_102611127(PER64);ncbi_102612213(XTH6);ncbi_102615337(RNLE);ncbi_102615770(SBT4E);ncbi_102615999(CATA);ncbi_102616255(SBT11);ncbi_102616939(XTH28);ncbi_102617846(PER64);ncbi_102618017(PER4);ncbi_102619559(PME6);ncbi_102621445(PME11);ncbi_10262…
GO:0034357	photosynthetic membrane	10	79	0.00528076	0.0626147	ncbi_102607932(PPD3);ncbi_102608211(PSBC);ncbi_102610576(PNSL3);ncbi_102613058(CB12);ncbi_102615942(CB12);ncbi_102621724(FENR1);ncbi_4271131(PSAA);ncbi_4271200(PSBD);ncbi_4271201(PSBC);ncbi_4271216(YCF4)
GO:0044421	extracellular region part	2	3	0.00708508	0.0728874	ncbi_102615337(RNLE);ncbi_102630075(LIP1)
GO:0009521	photosystem	9	71	0.00790345	0.0728874	ncbi_102607932(PPD3);ncbi_102608211(PSBC);ncbi_102610576(PNSL3);ncbi_102613058(CB12);ncbi_102615942(CB12);ncbi_4271131(PSAA);ncbi_4271200(PSBD);ncbi_4271201(PSBC);ncbi_4271216(YCF4)
GO:0009522	photosystem I	2	4	0.0137073	0.11377	ncbi_102613058(CB12);ncbi_102615942(CB12)
GO:0009507	chloroplast	19	230	0.0190787	0.135851	ncbi_102606671(PNSL4);ncbi_102607932(PPD3);ncbi_102608025(KAD5);ncbi_102608211(PSBC);ncbi_102610576(PNSL3);ncbi_102613058(CB12);ncbi_102615020(-);ncbi_102615942(CB12);ncbi_102621724(FENR1);ncbi_102622676(HBPL1);ncbi_102626236(PNSB3);ncbi_102626899(FRI3);ncbi_102630109(-);ncbi_102630191(ZIP6);ncbi_4271131(PSAA);ncbi_4271200(PSBD);ncbi_4271201(PSBC);ncbi_4271216(YCF4);ncbi_4271228(ATPA)
GO:0044434	chloroplast part	18	215	0.0196412	0.135851	ncbi_102606671(PNSL4);ncbi_102607932(PPD3);ncbi_102608025(KAD5);ncbi_102608211(PSBC);ncbi_102610576(PNSL3);ncbi_102613058(CB12);ncbi_102615020(-);ncbi_102615942(CB12);ncbi_102621724(FENR1);ncbi_102622676(HBPL1);ncbi_102626236(PNSB3);ncbi_102626899(FRI3);ncbi_102630191(ZIP6);ncbi_4271131(PSAA);ncbi_4271200(PSBD);ncbi_4271201(PSBC);ncbi_4271216(YCF4);ncbi_4271228(ATPA)
GO:0044436	thylakoid part	11	118	0.0312407	0.19946	ncbi_102606671(PNSL4);ncbi_102607932(PPD3);ncbi_102608211(PSBC);ncbi_102610576(PNSL3);ncbi_102613058(CB12);ncbi_102615942(CB12);ncbi_102621724(FENR1);ncbi_4271131(PSAA);ncbi_4271200(PSBD);ncbi_4271201(PSBC);ncbi_4271216(YCF4)
GO:0005618	cell wall	6	64	0.0954548	0.56591	ncbi_102611127(PER64);ncbi_102615770(SBT4E);ncbi_102617846(PER64);ncbi_102627794(BXL1);ncbi_102629756(BGL41);ncbi_102630967(SCP34)
GO:0009579	thylakoid	14	198	0.112408	0.621993	ncbi_102606671(PNSL4);ncbi_102607932(PPD3);ncbi_102608025(KAD5);ncbi_102608211(PSBC);ncbi_102610576(PNSL3);ncbi_102612585(SODF2);ncbi_102613058(CB12);ncbi_102615020(-);ncbi_102615942(CB12);ncbi_102621724(FENR1);ncbi_4271131(PSAA);ncbi_4271200(PSBD);ncbi_4271201(PSBC);ncbi_4271216(YCF4)
GO:0005929	cilium	1	3	0.141248	0.732726	ncbi_102618529(FLS2)
GO:0000323	lytic vacuole	1	4	0.183762	0.814758	ncbi_102627810(CTNS)
GO:0031012	extracellular matrix	1	4	0.183762	0.814758	ncbi_102627794(BXL1)
GO:0005774	vacuolar membrane	3	31	0.196327	0.814758	ncbi_102626738(-);ncbi_102627329(NRT27);ncbi_102627810(CTNS)
GO:0044437	vacuolar part	3	31	0.196327	0.814758	ncbi_102626738(-);ncbi_102627329(NRT27);ncbi_102627810(CTNS)
GO:0042646	plastid nucleoid	1	5	0.224177	0.886033	ncbi_102612585(SODF2)
GO:0009295	nucleoid	1	6	0.262597	0.990705	ncbi_102612585(SODF2)
GO:0005773	vacuole	3	38	0.289972	1	ncbi_102626738(-);ncbi_102627329(NRT27);ncbi_102627810(CTNS)
GO:0098796	membrane protein complex	10	165	0.299882	1	ncbi_102607932(PPD3);ncbi_102608211(PSBC);ncbi_102610576(PNSL3);ncbi_102613058(CB12);ncbi_102615942(CB12);ncbi_4271131(PSAA);ncbi_4271200(PSBD);ncbi_4271201(PSBC);ncbi_4271216(YCF4);ncbi_4271228(ATPA)
GO:0033178	proton-transporting two-sector ATPase complex, catalytic domain	1	9	0.366841	1	ncbi_4271228(ATPA)
GO:0042995	cell projection	1	12	0.456387	1	ncbi_102618529(FLS2)
GO:0031977	thylakoid lumen	2	31	0.458351	1	ncbi_102606671(PNSL4);ncbi_102607932(PPD3)
GO:0005819	spindle	1	13	0.483335	1	ncbi_102630170(MA658)
GO:0031976	plastid thylakoid	7	137	0.521135	1	ncbi_102606671(PNSL4);ncbi_102607932(PPD3);ncbi_102608025(KAD5);ncbi_102610576(PNSL3);ncbi_102612585(SODF2);ncbi_102615020(-);ncbi_102621724(FENR1)
GO:0008287	protein serine/threonine phosphatase complex	1	16	0.556446	1	ncbi_102629470(CNBL7)
GO:1903293	phosphatase complex	1	16	0.556446	1	ncbi_102629470(CNBL7)
GO:0044430	cytoskeletal part	3	59	0.564825	1	ncbi_102611056(ATK4);ncbi_102630092(KIFC3);ncbi_102630170(MA658)
GO:0005911	cell-cell junction	9	199	0.658374	1	XLOC_026231(SDH);ncbi_102609061(RBL3);ncbi_102613139(LTPG2);ncbi_102614781(IDND);ncbi_102615999(CATA);ncbi_102618256(HIR1);ncbi_102618587(DHSO);ncbi_102628782(CSCLD);ncbi_102630462(SPSA1)
GO:0030054	cell junction	9	199	0.658374	1	XLOC_026231(SDH);ncbi_102609061(RBL3);ncbi_102613139(LTPG2);ncbi_102614781(IDND);ncbi_102615999(CATA);ncbi_102618256(HIR1);ncbi_102618587(DHSO);ncbi_102628782(CSCLD);ncbi_102630462(SPSA1)
GO:0015630	microtubule cytoskeleton	5	113	0.664754	1	ncbi_102611056(ATK4);ncbi_102614297(MP705);ncbi_102627483(TPX2);ncbi_102630092(KIFC3);ncbi_102630170(MA658)
GO:0005875	microtubule associated complex	2	46	0.672192	1	ncbi_102611056(ATK4);ncbi_102630092(KIFC3)
GO:0031225	anchored component of membrane	1	22	0.673163	1	ncbi_102608554(E1314)
GO:0044435	plastid part	31	679	0.713293	1	ncbi_102606671(PNSL4);ncbi_102607396(PXG1);ncbi_102607932(PPD3);ncbi_102608025(KAD5);ncbi_102608211(PSBC);ncbi_102609480(RPE);ncbi_102610576(PNSL3);ncbi_102612585(SODF2);ncbi_102612927(GWD2);ncbi_102613058(CB12);ncbi_102613324(ALGC);ncbi_102615020(-);ncbi_102615942(CB12);ncbi_102615999(CATA);ncbi_102616714(NIR);ncbi_102621724(FENR1);ncbi_102622676(HBPL1);ncbi_102626236(PNSB3);ncbi_102626899(FRI3)…
GO:0005856	cytoskeleton	6	143	0.718258	1	ncbi_102609439(ARC2B);ncbi_102611056(ATK4);ncbi_102614297(MP705);ncbi_102627483(TPX2);ncbi_102630092(KIFC3);ncbi_102630170(MA658)
GO:0016021	integral component of membrane	2	51	0.726469	1	ncbi_102608350(XTH33);ncbi_102611503(SWT15)
GO:0009532	plastid stroma	12	284	0.756356	1	ncbi_102609480(RPE);ncbi_102612585(SODF2);ncbi_102613324(ALGC);ncbi_102615999(CATA);ncbi_102616714(NIR);ncbi_102621724(FENR1);ncbi_102626899(FRI3);ncbi_102627790(AROD2);ncbi_102629135(THI42);ncbi_102630674(GWD1);ncbi_102631190(GLYK);ncbi_107174217(THIC)
GO:0031978	plastid thylakoid lumen	1	30	0.782568	1	ncbi_102606671(PNSL4)
GO:0005794	Golgi apparatus	1	33	0.81341	1	ncbi_102618150(TSPO)
GO:0016469	proton-transporting two-sector ATPase complex	1	34	0.822688	1	ncbi_4271228(ATPA)
GO:0098805	whole membrane	3	95	0.856479	1	ncbi_102626738(-);ncbi_102627329(NRT27);ncbi_102627810(CTNS)
GO:0031984	organelle subcompartment	8	221	0.863396	1	ncbi_102606671(PNSL4);ncbi_102607932(PPD3);ncbi_102608025(KAD5);ncbi_102610576(PNSL3);ncbi_102612585(SODF2);ncbi_102615020(-);ncbi_102621724(FENR1);ncbi_102623787(HMA7)
GO:0098588	bounding membrane of organelle	3	112	0.921211	1	ncbi_102626738(-);ncbi_102627329(NRT27);ncbi_102627810(CTNS)
GO:0031090	organelle membrane	24	624	0.927609	1	ncbi_102607396(PXG1);ncbi_102608894(CER3);ncbi_102609422(BAC2);ncbi_102610419(GUX1);ncbi_102611480(SFH11);ncbi_102611820(-);ncbi_102611968(GAUTC);ncbi_102614781(IDND);ncbi_102615379(GXM1);ncbi_102618150(TSPO);ncbi_102618256(HIR1);ncbi_102618529(FLS2);ncbi_102618587(DHSO);ncbi_102618815(IRX9);ncbi_102620077(FRO8);ncbi_102621903(IRX10);ncbi_102622576(BET11);ncbi_102623590(C90C1);ncbi_102626738(-);n…
GO:0012505	endomembrane system	2	95	0.953159	1	ncbi_102618150(TSPO);ncbi_102623246(COPT5)
GO:0009526	plastid envelope	10	341	0.977513	1	ncbi_102607396(PXG1);ncbi_102608025(KAD5);ncbi_102609480(RPE);ncbi_102612927(GWD2);ncbi_102615999(CATA);ncbi_102621724(FENR1);ncbi_102628782(CSCLD);ncbi_102629135(THI42);ncbi_102630674(GWD1);ncbi_102631190(GLYK)
GO:0031981	nuclear lumen	1	81	0.984011	1	ncbi_102627635(GIGAN)
GO:0043233	organelle lumen	1	81	0.984011	1	ncbi_102627635(GIGAN)
GO:0070013	intracellular organelle lumen	1	81	0.984011	1	ncbi_102627635(GIGAN)
GO:0043234	protein complex	20	607	0.98473	1	ncbi_102606671(PNSL4);ncbi_102607819(DYL1);ncbi_102607932(PPD3);ncbi_102608211(PSBC);ncbi_102609439(ARC2B);ncbi_102610452(E70A1);ncbi_102610576(PNSL3);ncbi_102611056(ATK4);ncbi_102613058(CB12);ncbi_102615068(DYL1);ncbi_102615942(CB12);ncbi_102617098(DYL1);ncbi_102626236(PNSB3);ncbi_102629470(CNBL7);ncbi_102630092(KIFC3);ncbi_4271131(PSAA);ncbi_4271200(PSBD);ncbi_4271201(PSBC);ncbi_4271216(YCF4);n…
GO:0005840	ribosome	1	85	0.986982	1	ncbi_102615999(CATA)
GO:0019866	organelle inner membrane	2	128	0.988951	1	ncbi_102609422(BAC2);ncbi_102627374(MFRN)
GO:0031974	membrane-enclosed lumen	1	92	0.990918	1	ncbi_102627635(GIGAN)
GO:0042579	microbody	1	99	0.993666	1	ncbi_102615999(CATA)
GO:0031967	organelle envelope	12	445	0.994763	1	ncbi_102607396(PXG1);ncbi_102608025(KAD5);ncbi_102609422(BAC2);ncbi_102609480(RPE);ncbi_102612927(GWD2);ncbi_102615999(CATA);ncbi_102621724(FENR1);ncbi_102627374(MFRN);ncbi_102628782(CSCLD);ncbi_102629135(THI42);ncbi_102630674(GWD1);ncbi_102631190(GLYK)
GO:0031975	envelope	12	445	0.994763	1	ncbi_102607396(PXG1);ncbi_102608025(KAD5);ncbi_102609422(BAC2);ncbi_102609480(RPE);ncbi_102612927(GWD2);ncbi_102615999(CATA);ncbi_102621724(FENR1);ncbi_102627374(MFRN);ncbi_102628782(CSCLD);ncbi_102629135(THI42);ncbi_102630674(GWD1);ncbi_102631190(GLYK)
GO:0044422	organelle part	58	1553	0.995961	1	ncbi_102606671(PNSL4);ncbi_102607396(PXG1);ncbi_102607932(PPD3);ncbi_102608025(KAD5);ncbi_102608211(PSBC);ncbi_102608894(CER3);ncbi_102609422(BAC2);ncbi_102609480(RPE);ncbi_102610419(GUX1);ncbi_102610576(PNSL3);ncbi_102611056(ATK4);ncbi_102611480(SFH11);ncbi_102611820(-);ncbi_102611968(GAUTC);ncbi_102612585(SODF2);ncbi_102612927(GWD2);ncbi_102613058(CB12);ncbi_102613324(ALGC);ncbi_102614781(IDND)…
GO:0044428	nuclear part	1	108	0.996018	1	ncbi_102627635(GIGAN)
GO:0042170	plastid membrane	1	109	0.996218	1	ncbi_102607396(PXG1)
GO:1902494	catalytic complex	1	116	0.997365	1	ncbi_102629470(CNBL7)
GO:0005634	nucleus	1	120	0.997857	1	ncbi_102627635(GIGAN)
GO:0009536	plastid	42	1229	0.998259	1	ncbi_102606671(PNSL4);ncbi_102607396(PXG1);ncbi_102607932(PPD3);ncbi_102608025(KAD5);ncbi_102608211(PSBC);ncbi_102609480(RPE);ncbi_102609716(CAS2);ncbi_102610576(PNSL3);ncbi_102611300(Y1719);ncbi_102612585(SODF2);ncbi_102612927(GWD2);ncbi_102613058(CB12);ncbi_102613324(ALGC);ncbi_102615020(-);ncbi_102615942(CB12);ncbi_102615999(CATA);ncbi_102616000(CESA7);ncbi_102616321(-);ncbi_102616485(CESA7);n…
GO:0044446	intracellular organelle part	42	1282	0.999482	1	ncbi_102606671(PNSL4);ncbi_102607396(PXG1);ncbi_102607932(PPD3);ncbi_102608025(KAD5);ncbi_102608211(PSBC);ncbi_102609422(BAC2);ncbi_102609480(RPE);ncbi_102610576(PNSL3);ncbi_102611056(ATK4);ncbi_102612585(SODF2);ncbi_102612927(GWD2);ncbi_102613058(CB12);ncbi_102613324(ALGC);ncbi_102615020(-);ncbi_102615942(CB12);ncbi_102615999(CATA);ncbi_102616714(NIR);ncbi_102618150(TSPO);ncbi_102621724(FENR1);n…
GO:0043228	non-membrane-bounded organelle	9	441	0.999629	1	ncbi_102607396(PXG1);ncbi_102609439(ARC2B);ncbi_102611056(ATK4);ncbi_102612585(SODF2);ncbi_102614297(MP705);ncbi_102615999(CATA);ncbi_102627483(TPX2);ncbi_102630092(KIFC3);ncbi_102630170(MA658)
GO:0043232	intracellular non-membrane-bounded organelle	9	441	0.999629	1	ncbi_102607396(PXG1);ncbi_102609439(ARC2B);ncbi_102611056(ATK4);ncbi_102612585(SODF2);ncbi_102614297(MP705);ncbi_102615999(CATA);ncbi_102627483(TPX2);ncbi_102630092(KIFC3);ncbi_102630170(MA658)
GO:0005737	cytoplasm	69	2109	0.999996	1	XLOC_026231(SDH);ncbi_102606671(PNSL4);ncbi_102607014(IDND);ncbi_102607396(PXG1);ncbi_102607932(PPD3);ncbi_102608025(KAD5);ncbi_102608211(PSBC);ncbi_102608607(-);ncbi_102609378(ACR3);ncbi_102609480(RPE);ncbi_102609716(CAS2);ncbi_102610452(E70A1);ncbi_102610576(PNSL3);ncbi_102611300(Y1719);ncbi_102611558(F16P2);ncbi_102612577(PER21);ncbi_102612585(SODF2);ncbi_102612674(SRK2E);ncbi_102612927(GWD2);…
GO:0044444	cytoplasmic part	68	2094	0.999997	1	XLOC_026231(SDH);ncbi_102606671(PNSL4);ncbi_102607014(IDND);ncbi_102607396(PXG1);ncbi_102607932(PPD3);ncbi_102608025(KAD5);ncbi_102608211(PSBC);ncbi_102608607(-);ncbi_102609378(ACR3);ncbi_102609480(RPE);ncbi_102609716(CAS2);ncbi_102610452(E70A1);ncbi_102610576(PNSL3);ncbi_102611300(Y1719);ncbi_102611558(F16P2);ncbi_102612577(PER21);ncbi_102612585(SODF2);ncbi_102612674(SRK2E);ncbi_102612927(GWD2);…
GO:0032991	macromolecular complex	24	1050	0.999999	1	ncbi_102606671(PNSL4);ncbi_102607819(DYL1);ncbi_102607932(PPD3);ncbi_102608211(PSBC);ncbi_102609439(ARC2B);ncbi_102609883(-);ncbi_102610452(E70A1);ncbi_102610576(PNSL3);ncbi_102611056(ATK4);ncbi_102613058(CB12);ncbi_102614126(ATOX1);ncbi_102615068(DYL1);ncbi_102615942(CB12);ncbi_102615999(CATA);ncbi_102617098(DYL1);ncbi_102624383(ATOX1);ncbi_102626236(PNSB3);ncbi_102629470(CNBL7);ncbi_102630092(K…
GO:0030529	intracellular ribonucleoprotein complex	2	369	1	1	ncbi_102609883(-);ncbi_102615999(CATA)
GO:1990904	ribonucleoprotein complex	2	369	1	1	ncbi_102609883(-);ncbi_102615999(CATA)
GO:0043231	intracellular membrane-bounded organelle	137	3749	1	1	ncbi_102606671(PNSL4);ncbi_102607396(PXG1);ncbi_102607525(BLH1);ncbi_102607711(NFYB3);ncbi_102607932(PPD3);ncbi_102608025(KAD5);ncbi_102608132(NC100);ncbi_102608211(PSBC);ncbi_102608554(E1314);ncbi_102608894(CER3);ncbi_102609249(CRY2);ncbi_102609422(BAC2);ncbi_102609480(RPE);ncbi_102609716(CAS2);ncbi_102609921(MFD);ncbi_102610358(NAC94);ncbi_102610419(GUX1);ncbi_102610576(PNSL3);ncbi_102610605(NA…
GO:0043227	membrane-bounded organelle	138	3808	1	1	ncbi_102606671(PNSL4);ncbi_102607396(PXG1);ncbi_102607525(BLH1);ncbi_102607711(NFYB3);ncbi_102607932(PPD3);ncbi_102608025(KAD5);ncbi_102608132(NC100);ncbi_102608211(PSBC);ncbi_102608554(E1314);ncbi_102608894(CER3);ncbi_102609249(CRY2);ncbi_102609422(BAC2);ncbi_102609480(RPE);ncbi_102609716(CAS2);ncbi_102609921(MFD);ncbi_102610358(NAC94);ncbi_102610419(GUX1);ncbi_102610576(PNSL3);ncbi_102610605(NA…
GO:0043229	intracellular organelle	143	3982	1	1	ncbi_102606671(PNSL4);ncbi_102607396(PXG1);ncbi_102607525(BLH1);ncbi_102607711(NFYB3);ncbi_102607932(PPD3);ncbi_102608025(KAD5);ncbi_102608132(NC100);ncbi_102608211(PSBC);ncbi_102608554(E1314);ncbi_102608894(CER3);ncbi_102609249(CRY2);ncbi_102609422(BAC2);ncbi_102609439(ARC2B);ncbi_102609480(RPE);ncbi_102609716(CAS2);ncbi_102609921(MFD);ncbi_102610358(NAC94);ncbi_102610419(GUX1);ncbi_102610576(PN…
GO:0005623	cell	202	5094	1	1	XLOC_026231(SDH);ncbi_102606671(PNSL4);ncbi_102606825(COL9);ncbi_102607014(IDND);ncbi_102607257(YLS9);ncbi_102607396(PXG1);ncbi_102607525(BLH1);ncbi_102607557(COL14);ncbi_102607711(NFYB3);ncbi_102607819(DYL1);ncbi_102607932(PPD3);ncbi_102608025(KAD5);ncbi_102608132(NC100);ncbi_102608211(PSBC);ncbi_102608350(XTH33);ncbi_102608554(E1314);ncbi_102608607(-);ncbi_102608894(CER3);ncbi_102609095(PME);nc…
GO:0044464	cell part	202	5094	1	1	XLOC_026231(SDH);ncbi_102606671(PNSL4);ncbi_102606825(COL9);ncbi_102607014(IDND);ncbi_102607257(YLS9);ncbi_102607396(PXG1);ncbi_102607525(BLH1);ncbi_102607557(COL14);ncbi_102607711(NFYB3);ncbi_102607819(DYL1);ncbi_102607932(PPD3);ncbi_102608025(KAD5);ncbi_102608132(NC100);ncbi_102608211(PSBC);ncbi_102608350(XTH33);ncbi_102608554(E1314);ncbi_102608607(-);ncbi_102608894(CER3);ncbi_102609095(PME);nc…
GO:0043226	organelle	143	4028	1	1	ncbi_102606671(PNSL4);ncbi_102607396(PXG1);ncbi_102607525(BLH1);ncbi_102607711(NFYB3);ncbi_102607932(PPD3);ncbi_102608025(KAD5);ncbi_102608132(NC100);ncbi_102608211(PSBC);ncbi_102608554(E1314);ncbi_102608894(CER3);ncbi_102609249(CRY2);ncbi_102609422(BAC2);ncbi_102609439(ARC2B);ncbi_102609480(RPE);ncbi_102609716(CAS2);ncbi_102609921(MFD);ncbi_102610358(NAC94);ncbi_102610419(GUX1);ncbi_102610576(PN…
GO:0044424	intracellular part	174	4766	1	1	XLOC_026231(SDH);ncbi_102606671(PNSL4);ncbi_102607014(IDND);ncbi_102607257(YLS9);ncbi_102607396(PXG1);ncbi_102607525(BLH1);ncbi_102607711(NFYB3);ncbi_102607819(DYL1);ncbi_102607932(PPD3);ncbi_102608025(KAD5);ncbi_102608132(NC100);ncbi_102608211(PSBC);ncbi_102608554(E1314);ncbi_102608607(-);ncbi_102608894(CER3);ncbi_102609249(CRY2);ncbi_102609378(ACR3);ncbi_102609422(BAC2);ncbi_102609439(ARC2B);nc…
GO:0005622	intracellular	174	4772	1	1	XLOC_026231(SDH);ncbi_102606671(PNSL4);ncbi_102607014(IDND);ncbi_102607257(YLS9);ncbi_102607396(PXG1);ncbi_102607525(BLH1);ncbi_102607711(NFYB3);ncbi_102607819(DYL1);ncbi_102607932(PPD3);ncbi_102608025(KAD5);ncbi_102608132(NC100);ncbi_102608211(PSBC);ncbi_102608554(E1314);ncbi_102608607(-);ncbi_102608894(CER3);ncbi_102609249(CRY2);ncbi_102609378(ACR3);ncbi_102609422(BAC2);ncbi_102609439(ARC2B);nc…
GO:0005575	cellular_component	336	6790	1	1	XLOC_026231(SDH);ncbi_102606671(PNSL4);ncbi_102606821(Y3475);ncbi_102606825(COL9);ncbi_102607014(IDND);ncbi_102607257(YLS9);ncbi_102607396(PXG1);ncbi_102607525(BLH1);ncbi_102607557(COL14);ncbi_102607711(NFYB3);ncbi_102607819(DYL1);ncbi_102607835(AB8B);ncbi_102607932(PPD3);ncbi_102607999(WTR42);ncbi_102608025(KAD5);ncbi_102608058(Y1143);ncbi_102608069(LHTL8);ncbi_102608126(S47A1);ncbi_102608132(NC…

## Sheet: MF of down-regulated DEGs
Table S3. GO enrichment analysis of DEGs.
GO ID	Description	Infected-vs-Mock-down (723)	All (11788)	pvalue	p.adjust	Genes
GO:0016491	oxidoreductase activity	124	1293	1.63941e-07	2.94765e-05	ncbi_102606671(PNSL4);ncbi_102607204(CAPP2);ncbi_102607358(GRXS9);ncbi_102607396(PXG1);ncbi_102607907(GDL34);ncbi_102608359(LAC17);ncbi_102608431(GRXS1);ncbi_102608666(HSL2);ncbi_102608721(GRXS1);ncbi_102608734(ISPD);ncbi_102608767(GAOX1);ncbi_102609186(C78A3);ncbi_102609228(LAC5);ncbi_102609442(FRO4);ncbi_102609630(C77A3);ncbi_102610008(C90D1);ncbi_102610072(Y4265);ncbi_102610093(C89A2);ncbi_102…
GO:0046906	tetrapyrrole binding	51	391	2.24156e-07	2.94765e-05	ncbi_102608211(PSBC);ncbi_102609186(C78A3);ncbi_102609630(C77A3);ncbi_102610008(C90D1);ncbi_102610093(C89A2);ncbi_102610866(NIA);ncbi_102611127(PER64);ncbi_102611561(ABAH3);ncbi_102612577(PER21);ncbi_102613058(CB12);ncbi_102613483(BAMO);ncbi_102613777(BAMO);ncbi_102613870(C85A);ncbi_102614081(BAMO);ncbi_102614227(PER15);ncbi_102614590(F3PH);ncbi_102615475(PER15);ncbi_102615942(CB12);ncbi_10261599…
GO:0043169	cation binding	195	2524	0.00014399	0.0126231	XLOC_023336(SDH);XLOC_026231(SDH);XLOC_027714(-);ncbi_102606641(TPSGD);ncbi_102606825(COL9);ncbi_102607182(CCH);ncbi_102607335(WAK2);ncbi_102607396(PXG1);ncbi_102607418(AGD15);ncbi_102607557(COL14);ncbi_102607932(PPD3);ncbi_102607935(ATL31);ncbi_102607938(CDA1);ncbi_102608211(PSBC);ncbi_102608359(LAC17);ncbi_102608464(ATL6);ncbi_102608767(GAOX1);ncbi_102608894(CER3);ncbi_102609186(C78A3);ncbi_102…
GO:0016757	transferase activity, transferring glycosyl groups	39	358	0.000332267	0.0204235	XLOC_021234(CSLG2);ncbi_102608350(XTH33);ncbi_102609723(U73C3);ncbi_102610241(UGT9);ncbi_102610419(GUX1);ncbi_102611968(GAUTC);ncbi_102612213(XTH6);ncbi_102613433(U76F1);ncbi_102614944(GLGB1);ncbi_102616000(CESA7);ncbi_102616066(HQGT);ncbi_102616341(TPS1);ncbi_102616485(CESA7);ncbi_102616915(XYLT1);ncbi_102616939(XTH28);ncbi_102618695(GUX2);ncbi_102618815(IRX9);ncbi_102619086(CESA9);ncbi_10261928…
GO:0015020	glucuronosyltransferase activity	4	7	0.000423068	0.0204235	ncbi_102610419(GUX1);ncbi_102618815(IRX9);ncbi_102621903(IRX10);ncbi_102627060(IX14H)
GO:0022804	active transmembrane transporter activity	29	244	0.000465935	0.0204235	ncbi_102607835(AB8B);ncbi_102608126(S47A1);ncbi_102609409(AB15B);ncbi_102612150(AB13B);ncbi_102612307(AB9B);ncbi_102613142(AB2B);ncbi_102614291(AB8C);ncbi_102615021(TT12);ncbi_102615415(HMA5);ncbi_102616974(PTR27);ncbi_102616982(CCX2);ncbi_102617102(PMA3);ncbi_102617282(PTR7);ncbi_102617457(AB13C);ncbi_102617575(MATE7);ncbi_102618488(BOR1);ncbi_102619172(PTR33);ncbi_102621496(MATE7);ncbi_10262170…
GO:0043167	ion binding	202	2693	0.000564376	0.0209441	XLOC_023336(SDH);XLOC_026231(SDH);XLOC_027714(-);ncbi_102606641(TPSGD);ncbi_102606825(COL9);ncbi_102607182(CCH);ncbi_102607335(WAK2);ncbi_102607396(PXG1);ncbi_102607418(AGD15);ncbi_102607557(COL14);ncbi_102607932(PPD3);ncbi_102607935(ATL31);ncbi_102607938(CDA1);ncbi_102608211(PSBC);ncbi_102608359(LAC17);ncbi_102608464(ATL6);ncbi_102608767(GAOX1);ncbi_102608894(CER3);ncbi_102609186(C78A3);ncbi_102…
GO:0009055	electron carrier activity	5	13	0.000728325	0.0209441	ncbi_102608211(PSBC);ncbi_102610576(PNSL3);ncbi_102621724(FENR1);ncbi_4271200(PSBD);ncbi_4271201(PSBC)
GO:0003824	catalytic activity	490	7335	0.000774118	0.0209441	XLOC_002110(ABCC8);XLOC_020291(YPTC6);XLOC_020884(PDR3);XLOC_021234(CSLG2);XLOC_023336(SDH);XLOC_026231(SDH);XLOC_027714(-);ncbi_102577993(GUN9);ncbi_102606641(TPSGD);ncbi_102606671(PNSL4);ncbi_102606698(-);ncbi_102606821(Y3475);ncbi_102606842(RHIE);ncbi_102606962(CXE2);ncbi_102606991(SCP48);ncbi_102607052(NMNAT);ncbi_102607204(CAPP2);ncbi_102607278(Y1675);ncbi_102607335(WAK2);ncbi_102607358(GRXS…
GO:0016758	transferase activity, transferring hexosyl groups	26	217	0.000796353	0.0209441	ncbi_102608350(XTH33);ncbi_102609723(U73C3);ncbi_102610241(UGT9);ncbi_102610419(GUX1);ncbi_102612213(XTH6);ncbi_102614944(GLGB1);ncbi_102616000(CESA7);ncbi_102616341(TPS1);ncbi_102616485(CESA7);ncbi_102616939(XTH28);ncbi_102618695(GUX2);ncbi_102618815(IRX9);ncbi_102619086(CESA9);ncbi_102619289(UGT2);ncbi_102619893(CESA4);ncbi_102620140(U92A1);ncbi_102621903(IRX10);ncbi_102624502(SPSA4);ncbi_10262…
GO:0046527	glucosyltransferase activity	15	99	0.000978394	0.0233925	ncbi_102609723(U73C3);ncbi_102616000(CESA7);ncbi_102616341(TPS1);ncbi_102616485(CESA7);ncbi_102618695(GUX2);ncbi_102619086(CESA9);ncbi_102619289(UGT2);ncbi_102619893(CESA4);ncbi_102620140(U92A1);ncbi_102624502(SPSA4);ncbi_102624770(CSLG3);ncbi_102626157(U90A1);ncbi_102626282(UGT2);ncbi_102629226(CESA8);ncbi_102630462(SPSA1)
GO:0016682	oxidoreductase activity, acting on diphenols and related substances as donors, oxygen as acceptor	7	31	0.00228182	0.05001	ncbi_102608359(LAC17);ncbi_102609228(LAC5);ncbi_102610433(LAC4);ncbi_102611095(LAC17);ncbi_102612373(LAC17);ncbi_102620940(LAC4);ncbi_102627891(LAC17)
GO:0016679	oxidoreductase activity, acting on diphenols and related substances as donors	7	32	0.00276887	0.0520151	ncbi_102608359(LAC17);ncbi_102609228(LAC5);ncbi_102610433(LAC4);ncbi_102611095(LAC17);ncbi_102612373(LAC17);ncbi_102620940(LAC4);ncbi_102627891(LAC17)
GO:0046915	transition metal ion transmembrane transporter activity	7	32	0.00276887	0.0520151	ncbi_102615415(HMA5);ncbi_102619442(COPT1);ncbi_102619752(COPT1);ncbi_102623246(COPT5);ncbi_102623787(HMA7);ncbi_102628184(ZIP1);ncbi_102630191(ZIP6)
GO:0016209	antioxidant activity	15	114	0.0040457	0.0663123	ncbi_102611127(PER64);ncbi_102612577(PER21);ncbi_102612585(SODF2);ncbi_102614227(PER15);ncbi_102615475(PER15);ncbi_102615999(CATA);ncbi_102617347(GL24);ncbi_102617846(PER64);ncbi_102618017(PER4);ncbi_102619632(PER21);ncbi_102620208(PER72);ncbi_102626296(RBOHE);ncbi_102626970(PER9);ncbi_102629002(PER25);ncbi_102631310(PER66)
GO:0015399	primary active transmembrane transporter activity	13	93	0.00428635	0.0663123	ncbi_102607835(AB8B);ncbi_102609409(AB15B);ncbi_102612150(AB13B);ncbi_102612307(AB9B);ncbi_102613142(AB2B);ncbi_102614291(AB8C);ncbi_102615415(HMA5);ncbi_102617102(PMA3);ncbi_102617457(AB13C);ncbi_102623787(HMA7);ncbi_102625777(AB12C);ncbi_107176154(ACA12);ncbi_4271228(ATPA)
GO:0015405	P-P-bond-hydrolysis-driven transmembrane transporter activity	13	93	0.00428635	0.0663123	ncbi_102607835(AB8B);ncbi_102609409(AB15B);ncbi_102612150(AB13B);ncbi_102612307(AB9B);ncbi_102613142(AB2B);ncbi_102614291(AB8C);ncbi_102615415(HMA5);ncbi_102617102(PMA3);ncbi_102617457(AB13C);ncbi_102623787(HMA7);ncbi_102625777(AB12C);ncbi_107176154(ACA12);ncbi_4271228(ATPA)
GO:0046914	transition metal ion binding	110	1424	0.00550359	0.0775783	XLOC_023336(SDH);XLOC_026231(SDH);XLOC_027714(-);ncbi_102606825(COL9);ncbi_102607418(AGD15);ncbi_102607557(COL14);ncbi_102607935(ATL31);ncbi_102607938(CDA1);ncbi_102608359(LAC17);ncbi_102608464(ATL6);ncbi_102608767(GAOX1);ncbi_102608894(CER3);ncbi_102609186(C78A3);ncbi_102609228(LAC5);ncbi_102609530(MARC2);ncbi_102609630(C77A3);ncbi_102609716(CAS2);ncbi_102609759(SMO12);ncbi_102609968(NIPL2);ncbi…
GO:0016614	oxidoreductase activity, acting on CH-OH group of donors	21	188	0.00560451	0.0775783	ncbi_102608734(ISPD);ncbi_102611545(CKX1);ncbi_102612231(HPR3);ncbi_102612334(CBDAS);ncbi_102612508(PGDH);ncbi_102612944(CASL2);ncbi_102613420(DHSO);ncbi_102614781(IDND);ncbi_102615244(CKX6);ncbi_102616868(CKX7);ncbi_102618587(DHSO);ncbi_102618663(THCAS);ncbi_102619065(GGLO6);ncbi_102620037(SILD);ncbi_102621925(YGBJ);ncbi_102622357(MAOX);ncbi_102628975(CASL2);ncbi_102629671(HTH);ncbi_102629673(DX…
GO:0016616	oxidoreductase activity, acting on the CH-OH group of donors, NAD or NADP as acceptor	18	155	0.00667821	0.0878185	ncbi_102608734(ISPD);ncbi_102611545(CKX1);ncbi_102612231(HPR3);ncbi_102612334(CBDAS);ncbi_102612508(PGDH);ncbi_102612944(CASL2);ncbi_102613420(DHSO);ncbi_102614781(IDND);ncbi_102615244(CKX6);ncbi_102616868(CKX7);ncbi_102618587(DHSO);ncbi_102618663(THCAS);ncbi_102619065(GGLO6);ncbi_102620037(SILD);ncbi_102621925(YGBJ);ncbi_102628975(CASL2);ncbi_102629673(DXR);ncbi_102630907(THCAS)
GO:0016759	cellulose synthase activity	6	30	0.00872237	0.109237	ncbi_102616000(CESA7);ncbi_102616485(CESA7);ncbi_102619086(CESA9);ncbi_102619893(CESA4);ncbi_102624770(CSLG3);ncbi_102629226(CESA8)
GO:0022857	transmembrane transporter activity	49	569	0.00971969	0.113525	ncbi_102607835(AB8B);ncbi_102608126(S47A1);ncbi_102609409(AB15B);ncbi_102609422(BAC2);ncbi_102611503(SWT15);ncbi_102612150(AB13B);ncbi_102612307(AB9B);ncbi_102613142(AB2B);ncbi_102613261(ZIP2);ncbi_102614291(AB8C);ncbi_102614367(AB1G);ncbi_102614990(CNGC1);ncbi_102615021(TT12);ncbi_102615415(HMA5);ncbi_102616974(PTR27);ncbi_102616982(CCX2);ncbi_102617102(PMA3);ncbi_102617282(PTR7);ncbi_102617457(…
GO:0005375	copper ion transmembrane transporter activity	3	8	0.0101953	0.113525	ncbi_102615415(HMA5);ncbi_102623246(COPT5);ncbi_102623787(HMA7)
GO:0035251	UDP-glucosyltransferase activity	9	60	0.0103597	0.113525	ncbi_102609723(U73C3);ncbi_102616341(TPS1);ncbi_102618695(GUX2);ncbi_102619289(UGT2);ncbi_102620140(U92A1);ncbi_102624502(SPSA4);ncbi_102626157(U90A1);ncbi_102626282(UGT2);ncbi_102630462(SPSA1)
GO:0016820	hydrolase activity, acting on acid anhydrides, catalyzing transmembrane movement of substances	9	62	0.0127575	0.124268	ncbi_102607835(AB8B);ncbi_102612150(AB13B);ncbi_102612307(AB9B);ncbi_102614291(AB8C);ncbi_102615415(HMA5);ncbi_102617102(PMA3);ncbi_102623787(HMA7);ncbi_107176154(ACA12);ncbi_4271228(ATPA)
GO:0042626	ATPase activity, coupled to transmembrane movement of substances	9	62	0.0127575	0.124268	ncbi_102607835(AB8B);ncbi_102612150(AB13B);ncbi_102612307(AB9B);ncbi_102614291(AB8C);ncbi_102615415(HMA5);ncbi_102617102(PMA3);ncbi_102623787(HMA7);ncbi_107176154(ACA12);ncbi_4271228(ATPA)
GO:0043492	ATPase activity, coupled to movement of substances	9	62	0.0127575	0.124268	ncbi_102607835(AB8B);ncbi_102612150(AB13B);ncbi_102612307(AB9B);ncbi_102614291(AB8C);ncbi_102615415(HMA5);ncbi_102617102(PMA3);ncbi_102623787(HMA7);ncbi_107176154(ACA12);ncbi_4271228(ATPA)
GO:0016722	oxidoreductase activity, oxidizing metal ions	3	9	0.0146034	0.137168	ncbi_102609442(FRO4);ncbi_102620077(FRO8);ncbi_102626899(FRI3)
GO:0015662	ATPase activity, coupled to transmembrane movement of ions, phosphorylative mechanism	3	10	0.0199246	0.166618	ncbi_102615415(HMA5);ncbi_102617102(PMA3);ncbi_102623787(HMA7)
GO:0015036	disulfide oxidoreductase activity	8	56	0.0200916	0.166618	ncbi_102607358(GRXS9);ncbi_102608431(GRXS1);ncbi_102608721(GRXS1);ncbi_102616311(YWBO);ncbi_102619902(TRXH7);ncbi_102626666(Y5986);ncbi_102631000(GRS10);ncbi_102631303(GRXS2)
GO:0052689	carboxylic ester hydrolase activity	12	101	0.0204951	0.166618	ncbi_102609095(PME);ncbi_102609383(PME12);ncbi_102609650(PME12);ncbi_102610266(PME54);ncbi_102610946(CVIF1);ncbi_102619559(PME6);ncbi_102621445(PME11);ncbi_102623387(21KD);ncbi_102623691(21KD);ncbi_102624576(PME61);ncbi_102630363(-);ncbi_107176861(21KD)
GO:0016706	oxidoreductase activity, acting on paired donors, with incorporation or reduction of molecular oxygen, 2-oxoglutarate as one donor, and incorporation of one atom each of oxygen into both donors	7	46	0.0209858	0.166618	ncbi_102608767(GAOX1);ncbi_102617646(DIOX2);ncbi_102619679(JMJ30);ncbi_102625494(SRG1);ncbi_102625856(G2OX8);ncbi_102629970(FLS);ncbi_102630598(ACCH1)
GO:0015291	secondary active transmembrane transporter activity	16	150	0.021539	0.166618	ncbi_102608126(S47A1);ncbi_102615021(TT12);ncbi_102616974(PTR27);ncbi_102616982(CCX2);ncbi_102617282(PTR7);ncbi_102617575(MATE7);ncbi_102618488(BOR1);ncbi_102619172(PTR33);ncbi_102621496(MATE7);ncbi_102621705(SUT41);ncbi_102623117(TT12);ncbi_102628979(PHSC);ncbi_102629319(SUT21);ncbi_102630566(TT12);ncbi_102631476(CHX20);ncbi_107175173(TT12)
GO:0008171	O-methyltransferase activity	4	18	0.0215399	0.166618	ncbi_102608723(7OMT);ncbi_102613152(COMT1);ncbi_102616902(7OMT);ncbi_102629858(COMT1)
GO:0046872	metal ion binding	127	1760	0.0245363	0.184372	XLOC_023336(SDH);XLOC_026231(SDH);XLOC_027714(-);ncbi_102606641(TPSGD);ncbi_102606825(COL9);ncbi_102607335(WAK2);ncbi_102607396(PXG1);ncbi_102607418(AGD15);ncbi_102607557(COL14);ncbi_102607932(PPD3);ncbi_102607935(ATL31);ncbi_102607938(CDA1);ncbi_102608359(LAC17);ncbi_102608464(ATL6);ncbi_102608767(GAOX1);ncbi_102608894(CER3);ncbi_102609186(C78A3);ncbi_102609228(LAC5);ncbi_102609530(MARC2);ncbi_1…
GO:0015604	organic phosphonate transmembrane transporter activity	3	11	0.0261694	0.186015	ncbi_102614367(AB1G);ncbi_102621319(AB11G);ncbi_102629178(PDR3)
GO:0031559	oxidosqualene cyclase activity	3	11	0.0261694	0.186015	ncbi_102610644(BAMS);ncbi_102624399(CAS1);ncbi_102625150(CAS1)
GO:0008194	UDP-glycosyltransferase activity	15	142	0.0275498	0.190673	ncbi_102609723(U73C3);ncbi_102610419(GUX1);ncbi_102611968(GAUTC);ncbi_102616341(TPS1);ncbi_102616915(XYLT1);ncbi_102618695(GUX2);ncbi_102618815(IRX9);ncbi_102619289(UGT2);ncbi_102620140(U92A1);ncbi_102621903(IRX10);ncbi_102624502(SPSA4);ncbi_102626157(U90A1);ncbi_102626282(UGT2);ncbi_102627060(IX14H);ncbi_102630462(SPSA1)
GO:0030234	enzyme regulator activity	15	143	0.0291086	0.196296	ncbi_102606769(ASP);ncbi_102609095(PME);ncbi_102609383(PME12);ncbi_102609650(PME12);ncbi_102610266(PME54);ncbi_102610946(CVIF1);ncbi_102619559(PME6);ncbi_102623387(21KD);ncbi_102623691(21KD);ncbi_102624576(PME61);ncbi_102630363(-);ncbi_102630850(-);ncbi_102631364(MIRA);ncbi_107176861(21KD);ncbi_107178900(MIRA)
GO:0016667	oxidoreductase activity, acting on a sulfur group of donors	11	96	0.0327035	0.199254	ncbi_102607358(GRXS9);ncbi_102608431(GRXS1);ncbi_102608721(GRXS1);ncbi_102616311(YWBO);ncbi_102616666(-);ncbi_102618158(NRX1);ncbi_102619902(TRXH7);ncbi_102626298(APR3);ncbi_102626666(Y5986);ncbi_102631000(GRS10);ncbi_102631303(GRXS2)
GO:0098772	molecular function regulator	16	158	0.0329992	0.199254	ncbi_102606769(ASP);ncbi_102609095(PME);ncbi_102609383(PME12);ncbi_102609650(PME12);ncbi_102610266(PME54);ncbi_102610946(CVIF1);ncbi_102615068(DYL1);ncbi_102619559(PME6);ncbi_102623387(21KD);ncbi_102623691(21KD);ncbi_102624576(PME61);ncbi_102630363(-);ncbi_102630850(-);ncbi_102631364(MIRA);ncbi_107176861(21KD);ncbi_107178900(MIRA)
GO:0016661	oxidoreductase activity, acting on other nitrogenous compounds as donors	2	5	0.0331799	0.199254	ncbi_102610866(NIA);ncbi_102616714(NIR)
GO:0043682	copper-transporting ATPase activity	2	5	0.0331799	0.199254	ncbi_102615415(HMA5);ncbi_102623787(HMA7)
GO:0016837	carbon-oxygen lyase activity, acting on polysaccharides	3	12	0.0333353	0.199254	ncbi_102612467(PLY22);ncbi_102614939(PLY4);ncbi_102629596(PLY5)
GO:0008238	exopeptidase activity	10	85	0.0346857	0.202718	ncbi_102606991(SCP48);ncbi_102618820(GCP2);ncbi_102621819(PCP);ncbi_102623244(PCP);ncbi_102625382(SCP18);ncbi_102627383(PCP);ncbi_102627968(PCP);ncbi_102629647(SCP19);ncbi_102630967(SCP34);ncbi_102631380(PCP)
GO:0005215	transporter activity	52	660	0.0363525	0.207841	ncbi_102607835(AB8B);ncbi_102607999(WTR42);ncbi_102608126(S47A1);ncbi_102608687(WTR18);ncbi_102609409(AB15B);ncbi_102609422(BAC2);ncbi_102611503(SWT15);ncbi_102612150(AB13B);ncbi_102612307(AB9B);ncbi_102613142(AB2B);ncbi_102613261(ZIP2);ncbi_102614291(AB8C);ncbi_102614367(AB1G);ncbi_102614990(CNGC1);ncbi_102615021(TT12);ncbi_102615415(HMA5);ncbi_102616974(PTR27);ncbi_102616982(CCX2);ncbi_10261710…
GO:0016854	racemase and epimerase activity	5	31	0.038606	0.216029	ncbi_102609480(RPE);ncbi_102619412(GALM);ncbi_102620268(RACD);ncbi_102621116(UGE1);ncbi_102628530(GAE3)
GO:0051213	dioxygenase activity	7	54	0.0457349	0.250589	ncbi_102608767(GAOX1);ncbi_102617646(DIOX2);ncbi_102619679(JMJ30);ncbi_102625494(SRG1);ncbi_102625856(G2OX8);ncbi_102629970(FLS);ncbi_102630598(ACCH1)
GO:0016723	oxidoreductase activity, oxidizing metal ions, NAD or NADP as acceptor	2	6	0.0477723	0.25641	ncbi_102609442(FRO4);ncbi_102620077(FRO8)
GO:0016406	carnitine O-acyltransferase activity	1	1	0.0613336	0.301565	ncbi_102618158(NRX1)
GO:0016662	oxidoreductase activity, acting on other nitrogenous compounds as donors, cytochrome as acceptor	1	1	0.0613336	0.301565	ncbi_102616714(NIR)
GO:0016664	oxidoreductase activity, acting on other nitrogenous compounds as donors, iron-sulfur protein as acceptor	1	1	0.0613336	0.301565	ncbi_102616714(NIR)
GO:0050662	coenzyme binding	1	1	0.0613336	0.301565	ncbi_102610866(NIA)
GO:0061134	peptidase regulator activity	4	25	0.0636041	0.301565	ncbi_102606769(ASP);ncbi_102630850(-);ncbi_102631364(MIRA);ncbi_107178900(MIRA)
GO:0061135	endopeptidase regulator activity	4	25	0.0636041	0.301565	ncbi_102606769(ASP);ncbi_102630850(-);ncbi_102631364(MIRA);ncbi_107178900(MIRA)
GO:0050664	oxidoreductase activity, acting on NAD(P)H, oxygen as acceptor	2	7	0.0642116	0.301565	ncbi_102620077(FRO8);ncbi_102626296(RBOHE)
GO:0016628	oxidoreductase activity, acting on the CH-CH group of donors, NAD or NADP as acceptor	17	191	0.0782152	0.360888	ncbi_102607204(CAPP2);ncbi_102608666(HSL2);ncbi_102610072(Y4265);ncbi_102614291(AB8C);ncbi_102615770(SBT4E);ncbi_102617769(DBR);ncbi_102623635(AHP4);ncbi_102623876(HSL1);ncbi_102624202(RCH1);ncbi_102625591(HSP70);ncbi_102625777(AB12C);ncbi_102626464(CRSP);ncbi_102628184(ZIP1);ncbi_102629573(GSO1);ncbi_102630191(ZIP6);ncbi_102630739(XCP2);ncbi_102631370(Y5639)
GO:0016846	carbon-sulfur lyase activity	4	28	0.0892971	0.404916	ncbi_102609716(CAS2);ncbi_102617590(GST23);ncbi_102618160(GST23);ncbi_102619308(GSTU9)
GO:0016705	oxidoreductase activity, acting on paired donors, with incorporation or reduction of molecular oxygen	21	251	0.0913583	0.407241	ncbi_102608767(GAOX1);ncbi_102609186(C78A3);ncbi_102611561(ABAH3);ncbi_102612043(SRG1);ncbi_102616764(DIOX2);ncbi_102616978(SRG1);ncbi_102617646(DIOX2);ncbi_102617975(C76A2);ncbi_102619679(JMJ30);ncbi_102619882(MAX1);ncbi_102620297(FMO1);ncbi_102622477(C71BV);ncbi_102623070(SRG1);ncbi_102623804(DIOX3);ncbi_102625494(SRG1);ncbi_102625826(C94A1);ncbi_102625856(G2OX8);ncbi_102627625(C83B1);ncbi_1026…
GO:0004180	carboxypeptidase activity	4	29	0.098814	0.423869	ncbi_102606991(SCP48);ncbi_102625382(SCP18);ncbi_102629647(SCP19);ncbi_102630967(SCP34)
GO:0008168	methyltransferase activity	15	170	0.0990951	0.423869	ncbi_102608723(7OMT);ncbi_102609664(ANMT);ncbi_102611981(ANMT);ncbi_102612475(ANMT);ncbi_102612776(COMT1);ncbi_102613152(COMT1);ncbi_102613962(COMT1);ncbi_102615379(GXM1);ncbi_102616902(7OMT);ncbi_102626202(COMT1);ncbi_102627036(ANMT);ncbi_102629858(COMT1);ncbi_102630490(ROMT);ncbi_107177175(COMT1);ncbi_107178495(ROMT)
GO:0046992	oxidoreductase activity, acting on X-H and Y-H to form an X-Y bond	2	9	0.101535	0.423869	ncbi_102618663(THCAS);ncbi_102630907(THCAS)
GO:0046993	oxidoreductase activity, acting on X-H and Y-H to form an X-Y bond, with oxygen as acceptor	2	9	0.101535	0.423869	ncbi_102618663(THCAS);ncbi_102630907(THCAS)
GO:0016627	oxidoreductase activity, acting on the CH-CH group of donors	20	242	0.106861	0.433472	ncbi_102607204(CAPP2);ncbi_102607907(GDL34);ncbi_102608666(HSL2);ncbi_102610072(Y4265);ncbi_102614291(AB8C);ncbi_102615770(SBT4E);ncbi_102617518(APG2);ncbi_102617769(DBR);ncbi_102622879(C7A22);ncbi_102623635(AHP4);ncbi_102623876(HSL1);ncbi_102624202(RCH1);ncbi_102625591(HSP70);ncbi_102625777(AB12C);ncbi_102626464(CRSP);ncbi_102628184(ZIP1);ncbi_102629573(GSO1);ncbi_102630191(ZIP6);ncbi_102630739(…
GO:0004672	protein kinase activity	64	895	0.10777	0.433472	ncbi_102606821(Y3475);ncbi_102607278(Y1675);ncbi_102607335(WAK2);ncbi_102608181(HT1);ncbi_102608183(Y5389);ncbi_102608666(HSL2);ncbi_102608793(Y3475);ncbi_102609275(STPKL);ncbi_102609742(WAKLO);ncbi_102610072(Y4265);ncbi_102610393(CRK25);ncbi_102611359(WAKLL);ncbi_102612427(WAKLQ);ncbi_102612674(SRK2E);ncbi_102613174(MHCKB);ncbi_102613658(SD16);ncbi_102613697(NEK6);ncbi_102614092(Y3475);ncbi_1026…
GO:0015103	inorganic anion transmembrane transporter activity	4	30	0.10878	0.433472	ncbi_102617282(PTR7);ncbi_102621705(SUT41);ncbi_102627329(NRT27);ncbi_102629319(SUT21)
GO:0001871	pattern binding	8	80	0.116351	0.446763	ncbi_102607335(WAK2);ncbi_102611359(WAKLL);ncbi_102612427(WAKLQ);ncbi_102617021(-);ncbi_102620610(WAKLH);ncbi_102621454(WAK2);ncbi_102622628(Y4230);ncbi_102623458(-)
GO:0016297	acyl-[acyl-carrier-protein] hydrolase activity	1	2	0.11891	0.446763	ncbi_102618665(FATB)
GO:0019144	ADP-sugar diphosphatase activity	1	2	0.11891	0.446763	ncbi_107174217(THIC)
GO:0045543	gibberellin 2-beta-dioxygenase activity	1	2	0.11891	0.446763	ncbi_102625856(G2OX8)
GO:0016831	carboxy-lyase activity	5	44	0.130269	0.482545	ncbi_102607204(CAPP2);ncbi_102612348(RBS);ncbi_102622357(MAOX);ncbi_102628190(TYDC2);ncbi_4271213(RBL)
GO:0005102	receptor binding	2	11	0.14322	0.492922	ncbi_102619341(PSK3);ncbi_102623474(PSK4)
GO:0016684	oxidoreductase activity, acting on peroxide as acceptor	2	11	0.14322	0.492922	ncbi_102607396(PXG1);ncbi_102615999(CATA)
GO:0019901	protein kinase binding	2	11	0.14322	0.492922	ncbi_102618256(HIR1);ncbi_102622163(WNK5)
GO:0033764	steroid dehydrogenase activity, acting on the CH-OH group of donors, NAD or NADP as acceptor	2	11	0.14322	0.492922	ncbi_102608734(ISPD);ncbi_102620037(SILD)
GO:0016830	carbon-carbon lyase activity	7	71	0.143726	0.492922	XLOC_027714(-);ncbi_102607204(CAPP2);ncbi_102609249(CRY2);ncbi_102612348(RBS);ncbi_102622357(MAOX);ncbi_102628190(TYDC2);ncbi_4271213(RBL)
GO:0042625	ATPase coupled ion transmembrane transporter activity	5	47	0.159209	0.492922	ncbi_102615415(HMA5);ncbi_102617102(PMA3);ncbi_102623787(HMA7);ncbi_107176154(ACA12);ncbi_4271228(ATPA)
GO:0016645	oxidoreductase activity, acting on the CH-NH group of donors	3	23	0.164223	0.492922	ncbi_102611545(CKX1);ncbi_102615244(CKX6);ncbi_102616868(CKX7)
GO:0016857	racemase and epimerase activity, acting on carbohydrates and derivatives	3	23	0.164223	0.492922	ncbi_102609480(RPE);ncbi_102619412(GALM);ncbi_102621116(UGE1)
GO:0016229	steroid dehydrogenase activity	2	12	0.165197	0.492922	ncbi_102608734(ISPD);ncbi_102620037(SILD)
GO:0046873	metal ion transmembrane transporter activity	7	74	0.167193	0.492922	ncbi_102615415(HMA5);ncbi_102619442(COPT1);ncbi_102619752(COPT1);ncbi_102623246(COPT5);ncbi_102623787(HMA7);ncbi_102628184(ZIP1);ncbi_102630191(ZIP6)
GO:0016741	transferase activity, transferring one-carbon groups	25	332	0.167596	0.492922	ncbi_102608578(MT878);ncbi_102608723(7OMT);ncbi_102609664(ANMT);ncbi_102611981(ANMT);ncbi_102612475(ANMT);ncbi_102612776(COMT1);ncbi_102613152(COMT1);ncbi_102613962(COMT1);ncbi_102615379(GXM1);ncbi_102616548(Y8948);ncbi_102616902(7OMT);ncbi_102617504(MT878);ncbi_102619679(JMJ30);ncbi_102620342(PMTL);ncbi_102623804(DIOX3);ncbi_102625564(PMTR);ncbi_102625698(BAMT);ncbi_102626202(COMT1);ncbi_1026264…
GO:0004022	alcohol dehydrogenase (NAD) activity	1	3	0.17296	0.492922	ncbi_102620037(SILD)
GO:0004722	protein serine/threonine phosphatase activity	1	3	0.17296	0.492922	ncbi_102629470(CNBL7)
GO:0008187	poly-pyrimidine tract binding	1	3	0.17296	0.492922	ncbi_102621724(FENR1)
GO:0008940	nitrate reductase activity	1	3	0.17296	0.492922	ncbi_102610866(NIA)
GO:0015301	anion:anion antiporter activity	1	3	0.17296	0.492922	ncbi_102618488(BOR1)
GO:0016623	oxidoreductase activity, acting on the aldehyde or oxo group of donors, oxygen as acceptor	1	3	0.17296	0.492922	ncbi_102628443(GL32)
GO:0016724	oxidoreductase activity, oxidizing metal ions, oxygen as acceptor	1	3	0.17296	0.492922	ncbi_102626899(FRI3)
GO:0016731	oxidoreductase activity, acting on iron-sulfur proteins as donors, NAD or NADP as acceptor	1	3	0.17296	0.492922	ncbi_102621724(FENR1)
GO:0032182	ubiquitin-like protein binding	1	3	0.17296	0.492922	ncbi_102611112(DAR2)
GO:0004175	endopeptidase activity	19	245	0.17338	0.492922	ncbi_102609061(RBL3);ncbi_102612488(ASPG1);ncbi_102612791(ASPG1);ncbi_102613981(ASPG2);ncbi_102615770(SBT4E);ncbi_102615779(MCA3);ncbi_102616255(SBT11);ncbi_102618968(4MMP);ncbi_102619023(CDR1);ncbi_102619085(MCA1);ncbi_102619825(ASPG1);ncbi_102620944(SBT17);ncbi_102622108(APA1);ncbi_102623581(NEP1);ncbi_102623919(MCA1);ncbi_102625260(MCA1);ncbi_102626464(CRSP);ncbi_102627806(AIR3);ncbi_102630734…
GO:0016740	transferase activity	190	2918	0.174303	0.492922	XLOC_021234(CSLG2);ncbi_102606698(-);ncbi_102606821(Y3475);ncbi_102607052(NMNAT);ncbi_102607278(Y1675);ncbi_102607335(WAK2);ncbi_102607492(Y1491);ncbi_102608025(KAD5);ncbi_102608058(Y1143);ncbi_102608181(HT1);ncbi_102608183(Y5389);ncbi_102608268(Y5458);ncbi_102608350(XTH33);ncbi_102608463(HLS1L);ncbi_102608578(MT878);ncbi_102608666(HSL2);ncbi_102608723(7OMT);ncbi_102608793(Y3475);ncbi_102608868(3…
GO:0019900	kinase binding	4	36	0.176866	0.494848	ncbi_102614702(CCP31);ncbi_102618256(HIR1);ncbi_102619564(CCU22);ncbi_102622163(WNK5)
GO:0016866	intramolecular transferase activity	5	49	0.179822	0.497823	ncbi_102610644(BAMS);ncbi_102613324(ALGC);ncbi_102624399(CAS1);ncbi_102625150(CAS1);ncbi_102627790(AROD2)
GO:0070011	peptidase activity, acting on L-amino acid peptides	32	445	0.196165	0.53741	ncbi_102606991(SCP48);ncbi_102609061(RBL3);ncbi_102611288(CYSEP);ncbi_102612488(ASPG1);ncbi_102612791(ASPG1);ncbi_102613981(ASPG2);ncbi_102615410(-);ncbi_102615770(SBT4E);ncbi_102615779(MCA3);ncbi_102616255(SBT11);ncbi_102618820(GCP2);ncbi_102618968(4MMP);ncbi_102619023(CDR1);ncbi_102619085(MCA1);ncbi_102619825(ASPG1);ncbi_102620944(SBT17);ncbi_102621819(PCP);ncbi_102622108(APA1);ncbi_102623244(P…
GO:0016651	oxidoreductase activity, acting on NAD(P)H	7	78	0.200884	0.544664	ncbi_102606671(PNSL4);ncbi_102612508(PGDH);ncbi_102616666(-);ncbi_102618158(NRX1);ncbi_102620077(FRO8);ncbi_102620685(ENOXE);ncbi_102626296(RBOHE)
GO:0008233	peptidase activity	32	448	0.206861	0.555148	ncbi_102606991(SCP48);ncbi_102609061(RBL3);ncbi_102611288(CYSEP);ncbi_102612488(ASPG1);ncbi_102612791(ASPG1);ncbi_102613981(ASPG2);ncbi_102615410(-);ncbi_102615770(SBT4E);ncbi_102615779(MCA3);ncbi_102616255(SBT11);ncbi_102618820(GCP2);ncbi_102618968(4MMP);ncbi_102619023(CDR1);ncbi_102619085(MCA1);ncbi_102619825(ASPG1);ncbi_102620944(SBT17);ncbi_102621819(PCP);ncbi_102622108(APA1);ncbi_102623244(P…
GO:0016773	phosphotransferase activity, alcohol group as acceptor	64	945	0.214789	0.56031	ncbi_102606821(Y3475);ncbi_102607278(Y1675);ncbi_102607335(WAK2);ncbi_102608181(HT1);ncbi_102608183(Y5389);ncbi_102608666(HSL2);ncbi_102608793(Y3475);ncbi_102609275(STPKL);ncbi_102609742(WAKLO);ncbi_102610072(Y4265);ncbi_102610393(CRK25);ncbi_102611359(WAKLL);ncbi_102612427(WAKLQ);ncbi_102612674(SRK2E);ncbi_102613174(MHCKB);ncbi_102613658(SD16);ncbi_102613697(NEK6);ncbi_102614092(Y3475);ncbi_1026…
GO:0008235	metalloexopeptidase activity	1	4	0.223698	0.56031	ncbi_102618820(GCP2)
GO:0009881	photoreceptor activity	1	4	0.223698	0.56031	ncbi_102609249(CRY2)
GO:0016855	racemase and epimerase activity, acting on amino acids and derivatives	1	4	0.223698	0.56031	ncbi_102620268(RACD)
GO:0019902	phosphatase binding	1	4	0.223698	0.56031	ncbi_102612674(SRK2E)
GO:0046030	inositol trisphosphate phosphatase activity	1	4	0.223698	0.56031	ncbi_102610498(IP5P8)
GO:0052743	inositol tetrakisphosphate phosphatase activity	1	4	0.223698	0.56031	ncbi_102610498(IP5P8)
GO:0004673	protein histidine kinase activity	2	15	0.233734	0.574505	ncbi_102617654(CKI1);ncbi_102629023(AHK5)
GO:0016775	phosphotransferase activity, nitrogenous group as acceptor	2	15	0.233734	0.574505	ncbi_102617654(CKI1);ncbi_102629023(AHK5)
GO:0016709	oxidoreductase activity, acting on paired donors, with incorporation or reduction of molecular oxygen, NAD(P)H as one donor, and incorporation of one atom of oxygen	6	69	0.247575	0.599374	ncbi_102609186(C78A3);ncbi_102611561(ABAH3);ncbi_102617975(C76A2);ncbi_102620297(FMO1);ncbi_102622477(C71BV);ncbi_102627625(C83B1)
GO:0015926	glucosidase activity	4	42	0.255557	0.599374	ncbi_102608554(E1314);ncbi_102627794(BXL1);ncbi_102629756(BGL41);ncbi_102630164(BGL17)
GO:0019829	cation-transporting ATPase activity	4	42	0.255557	0.599374	ncbi_102615415(HMA5);ncbi_102623787(HMA7);ncbi_107176154(ACA12);ncbi_4271228(ATPA)
GO:0000166	nucleotide binding	18	247	0.256972	0.599374	ncbi_102610866(NIA);ncbi_102611545(CKX1);ncbi_102612231(HPR3);ncbi_102612334(CBDAS);ncbi_102612944(CASL2);ncbi_102615244(CKX6);ncbi_102615358(FQRL3);ncbi_102616868(CKX7);ncbi_102618663(THCAS);ncbi_102619065(GGLO6);ncbi_102620297(FMO1);ncbi_102621724(FENR1);ncbi_102622357(MAOX);ncbi_102627567(CREG2);ncbi_102628975(CASL2);ncbi_102629671(HTH);ncbi_102630146(HTH);ncbi_102630907(THCAS)
GO:1901265	nucleoside phosphate binding	18	247	0.256972	0.599374	ncbi_102610866(NIA);ncbi_102611545(CKX1);ncbi_102612231(HPR3);ncbi_102612334(CBDAS);ncbi_102612944(CASL2);ncbi_102615244(CKX6);ncbi_102615358(FQRL3);ncbi_102616868(CKX7);ncbi_102618663(THCAS);ncbi_102619065(GGLO6);ncbi_102620297(FMO1);ncbi_102621724(FENR1);ncbi_102622357(MAOX);ncbi_102627567(CREG2);ncbi_102628975(CASL2);ncbi_102629671(HTH);ncbi_102630146(HTH);ncbi_102630907(THCAS)
GO:0003727	single-stranded RNA binding	1	5	0.271328	0.599374	ncbi_102621724(FENR1)
GO:0004470	malic enzyme activity	1	5	0.271328	0.599374	ncbi_102622357(MAOX)
GO:0004611	phosphoenolpyruvate carboxykinase activity	1	5	0.271328	0.599374	ncbi_102607204(CAPP2)
GO:0005506	iron ion binding	1	5	0.271328	0.599374	ncbi_102626899(FRI3)
GO:0016730	oxidoreductase activity, acting on iron-sulfur proteins as donors	1	5	0.271328	0.599374	ncbi_102621724(FENR1)
GO:0019187	beta-1,4-mannosyltransferase activity	1	5	0.271328	0.599374	ncbi_102629737(CSLA9)
GO:0015925	galactosidase activity	3	30	0.278555	0.599374	ncbi_102625048(BGA16);ncbi_102629675(AGAL);ncbi_102630131(BGAL3)
GO:0016829	lyase activity	18	251	0.279171	0.599374	XLOC_027714(-);ncbi_102606641(TPSGD);ncbi_102607204(CAPP2);ncbi_102609249(CRY2);ncbi_102609716(CAS2);ncbi_102612348(RBS);ncbi_102612467(PLY22);ncbi_102614939(PLY4);ncbi_102616124(SSL4);ncbi_102617590(GST23);ncbi_102618160(GST23);ncbi_102619308(GSTU9);ncbi_102622357(MAOX);ncbi_102624289(BCA5);ncbi_102627790(AROD2);ncbi_102628190(TYDC2);ncbi_102629596(PLY5);ncbi_4271213(RBL)
GO:0016635	oxidoreductase activity, acting on the CH-CH group of donors, quinone or related compound as acceptor	2	17	0.280316	0.599374	ncbi_102607907(GDL34);ncbi_102617518(APG2)
GO:0016712	oxidoreductase activity, acting on paired donors, with incorporation or reduction of molecular oxygen, reduced flavin or flavoprotein as one donor, and incorporation of one atom of oxygen	2	17	0.280316	0.599374	ncbi_102619882(MAX1);ncbi_102625826(C94A1)
GO:0019203	carbohydrate phosphatase activity	2	17	0.280316	0.599374	ncbi_102611558(F16P2);ncbi_102616341(TPS1)
GO:0016769	transferase activity, transferring nitrogenous groups	4	44	0.283244	0.600752	ncbi_102611439(TAT2);ncbi_102612119(TAT2);ncbi_102614611(BCAT2);ncbi_102618166(DAAA)
GO:0004497	monooxygenase activity	9	117	0.289944	0.610043	ncbi_102609186(C78A3);ncbi_102611561(ABAH3);ncbi_102617975(C76A2);ncbi_102619882(MAX1);ncbi_102620297(FMO1);ncbi_102622477(C71BV);ncbi_102623590(C90C1);ncbi_102625826(C94A1);ncbi_102627625(C83B1)
GO:0016763	transferase activity, transferring pentosyl groups	3	32	0.312767	0.629683	ncbi_102618815(IRX9);ncbi_102619309(APT4);ncbi_102621903(IRX10)
GO:0004084	branched-chain-amino-acid transaminase activity	1	6	0.316039	0.629683	ncbi_102614611(BCAT2)
GO:0015154	disaccharide transmembrane transporter activity	1	6	0.316039	0.629683	ncbi_102611503(SWT15)
GO:0015157	oligosaccharide transmembrane transporter activity	1	6	0.316039	0.629683	ncbi_102611503(SWT15)
GO:0016892	endoribonuclease activity, producing 3'-phosphomonoesters	1	6	0.316039	0.629683	ncbi_102615337(RNLE)
GO:0016894	endonuclease activity, active with either ribo- or deoxyribonucleic acids and producing 3'-phosphomonoesters	1	6	0.316039	0.629683	ncbi_102615337(RNLE)
GO:0050308	sugar-phosphatase activity	1	6	0.316039	0.629683	ncbi_102611558(F16P2)
GO:0008509	anion transmembrane transporter activity	6	77	0.333694	0.657438	ncbi_102617282(PTR7);ncbi_102618488(BOR1);ncbi_102621705(SUT41);ncbi_102627329(NRT27);ncbi_102628979(PHSC);ncbi_102629319(SUT21)
GO:0042623	ATPase activity, coupled	12	168	0.334969	0.657438	ncbi_102607835(AB8B);ncbi_102608743(RH17);ncbi_102609921(MFD);ncbi_102612150(AB13B);ncbi_102612307(AB9B);ncbi_102614291(AB8C);ncbi_102615415(HMA5);ncbi_102617102(PMA3);ncbi_102623787(HMA7);ncbi_102624397(YL126);ncbi_107176154(ACA12);ncbi_4271228(ATPA)
GO:0015075	ion transmembrane transporter activity	23	339	0.337645	0.657782	ncbi_102609422(BAC2);ncbi_102613261(ZIP2);ncbi_102614990(CNGC1);ncbi_102615415(HMA5);ncbi_102617102(PMA3);ncbi_102617282(PTR7);ncbi_102618488(BOR1);ncbi_102619442(COPT1);ncbi_102619752(COPT1);ncbi_102619999(CNGC2);ncbi_102621705(SUT41);ncbi_102623246(COPT5);ncbi_102623787(HMA7);ncbi_102623986(CNGC1);ncbi_102627329(NRT27);ncbi_102628184(ZIP1);ncbi_102628979(PHSC);ncbi_102629319(SUT21);ncbi_1026301…
GO:0005515	protein binding	56	863	0.346692	0.670441	ncbi_102607398(BH130);ncbi_102607711(NFYB3);ncbi_102608210(PIL1);ncbi_102608723(7OMT);ncbi_102609249(CRY2);ncbi_102609439(ARC2B);ncbi_102609664(ANMT);ncbi_102609849(IBH1);ncbi_102610779(BAG1);ncbi_102611056(ATK4);ncbi_102611112(DAR2);ncbi_102611966(BH082);ncbi_102611981(ANMT);ncbi_102612274(ZMYM1);ncbi_102612475(ANMT);ncbi_102612674(SRK2E);ncbi_102612776(COMT1);ncbi_102613152(COMT1);ncbi_10261396…
GO:0016887	ATPase activity	12	171	0.357369	0.686045	ncbi_102607835(AB8B);ncbi_102608743(RH17);ncbi_102609921(MFD);ncbi_102612150(AB13B);ncbi_102612307(AB9B);ncbi_102614291(AB8C);ncbi_102615415(HMA5);ncbi_102617102(PMA3);ncbi_102623787(HMA7);ncbi_102624397(YL126);ncbi_107176154(ACA12);ncbi_4271228(ATPA)
GO:0016655	oxidoreductase activity, acting on NAD(P)H, quinone or similar compound as acceptor	3	35	0.364176	0.694046	ncbi_102606671(PNSL4);ncbi_102612508(PGDH);ncbi_102620685(ENOXE)
GO:0031406	carboxylic acid binding	3	36	0.381205	0.71612	ncbi_102609378(ACR3);ncbi_102618393(ACR6);ncbi_102627790(AROD2)
GO:0043177	organic acid binding	3	36	0.381205	0.71612	ncbi_102609378(ACR3);ncbi_102618393(ACR6);ncbi_102627790(AROD2)
GO:0008374	O-acyltransferase activity	3	37	0.39813	0.742611	ncbi_102617099(GPAT6);ncbi_102618158(NRX1);ncbi_102628692(WSD1)
GO:0019899	enzyme binding	5	68	0.405538	0.751102	ncbi_102612674(SRK2E);ncbi_102614702(CCP31);ncbi_102618256(HIR1);ncbi_102619564(CCU22);ncbi_102622163(WNK5)
GO:0016301	kinase activity	75	1187	0.408801	0.751851	ncbi_102606821(Y3475);ncbi_102607278(Y1675);ncbi_102607335(WAK2);ncbi_102608025(KAD5);ncbi_102608058(Y1143);ncbi_102608181(HT1);ncbi_102608183(Y5389);ncbi_102608268(Y5458);ncbi_102608666(HSL2);ncbi_102608793(Y3475);ncbi_102609275(STPKL);ncbi_102609742(WAKLO);ncbi_102610072(Y4265);ncbi_102610393(CRK25);ncbi_102610940(Y5343);ncbi_102611300(Y1719);ncbi_102611359(WAKLL);ncbi_102612427(WAKLQ);ncbi_102…
GO:0004312	fatty acid synthase activity	2	23	0.416416	0.755094	ncbi_102618665(FATB);ncbi_102627170(SILD)
GO:0016668	oxidoreductase activity, acting on a sulfur group of donors, NAD(P) as acceptor	2	23	0.416416	0.755094	ncbi_102616666(-);ncbi_102618158(NRX1)
GO:0016853	isomerase activity	13	195	0.419177	0.755094	ncbi_102606671(PNSL4);ncbi_102609480(RPE);ncbi_102610644(BAMS);ncbi_102612427(WAKLQ);ncbi_102613324(ALGC);ncbi_102619412(GALM);ncbi_102620268(RACD);ncbi_102621116(UGE1);ncbi_102624206(EBP);ncbi_102624399(CAS1);ncbi_102625150(CAS1);ncbi_102627790(AROD2);ncbi_102628530(GAE3)
GO:0005088	Ras guanyl-nucleotide exchange factor activity	1	9	0.434393	0.766747	ncbi_102615068(DYL1)
GO:0008237	metallopeptidase activity	1	9	0.434393	0.766747	ncbi_102618820(GCP2)
GO:0016790	thiolester hydrolase activity	1	9	0.434393	0.766747	ncbi_102618665(FATB)
GO:0004557	alpha-galactosidase activity	1	10	0.46911	0.811684	ncbi_102629675(AGAL)
GO:0004601	peroxidase activity	1	10	0.46911	0.811684	ncbi_102615999(CATA)
GO:0016832	aldehyde-lyase activity	1	10	0.46911	0.811684	XLOC_027714(-)
GO:0000030	mannosyltransferase activity	1	11	0.501699	0.829854	ncbi_102629737(CSLA9)
GO:0004866	endopeptidase inhibitor activity	1	11	0.501699	0.829854	ncbi_102630850(-)
GO:0016160	amylase activity	1	11	0.501699	0.829854	ncbi_102625798(AMY2)
GO:0016671	oxidoreductase activity, acting on a sulfur group of donors, disulfide as acceptor	1	11	0.501699	0.829854	ncbi_102626298(APR3)
GO:0016863	intramolecular oxidoreductase activity, transposing C=C bonds	1	11	0.501699	0.829854	ncbi_102624206(EBP)
GO:0030414	peptidase inhibitor activity	1	11	0.501699	0.829854	ncbi_102630850(-)
GO:0052745	inositol phosphate phosphatase activity	1	11	0.501699	0.829854	ncbi_102610498(IP5P8)
GO:0015631	tubulin binding	4	60	0.50652	0.832592	ncbi_102611056(ATK4);ncbi_102614297(MP705);ncbi_102630092(KIFC3);ncbi_102630170(MA658)
GO:0022891	substrate-specific transmembrane transporter activity	24	388	0.513756	0.839242	ncbi_102609422(BAC2);ncbi_102611503(SWT15);ncbi_102613261(ZIP2);ncbi_102614990(CNGC1);ncbi_102615415(HMA5);ncbi_102617102(PMA3);ncbi_102617282(PTR7);ncbi_102618488(BOR1);ncbi_102619442(COPT1);ncbi_102619752(COPT1);ncbi_102619999(CNGC2);ncbi_102621705(SUT41);ncbi_102623246(COPT5);ncbi_102623787(HMA7);ncbi_102623986(CNGC1);ncbi_102627329(NRT27);ncbi_102628184(ZIP1);ncbi_102628979(PHSC);ncbi_1026293…
GO:0022890	inorganic cation transmembrane transporter activity	10	160	0.522474	0.848215	ncbi_102613261(ZIP2);ncbi_102615415(HMA5);ncbi_102619442(COPT1);ncbi_102619752(COPT1);ncbi_102623246(COPT5);ncbi_102623787(HMA7);ncbi_102628184(ZIP1);ncbi_102630191(ZIP6);ncbi_102631476(CHX20);ncbi_4271228(ATPA)
GO:0004683	calmodulin-dependent protein kinase activity	1	12	0.53229	0.848438	ncbi_102613174(MHCKB)
GO:0016868	intramolecular transferase activity, phosphotransferases	1	12	0.53229	0.848438	ncbi_102613324(ALGC)
GO:0016899	oxidoreductase activity, acting on the CH-OH group of donors, oxygen as acceptor	1	12	0.53229	0.848438	ncbi_102619065(GGLO6)
GO:0032553	ribonucleotide binding	2	29	0.538468	0.852545	ncbi_102615358(FQRL3);ncbi_102627567(CREG2)
GO:0051540	metal cluster binding	6	96	0.54135	0.852545	ncbi_102616714(NIR);ncbi_102626236(PNSB3);ncbi_102626758(DNAJ);ncbi_102631000(GRS10);ncbi_107174217(THIC);ncbi_4271131(PSAA)
GO:0001071	nucleic acid binding transcription factor activity	26	429	0.555329	0.867909	ncbi_102610605(NAC83);ncbi_102611891(HSFA3);ncbi_102611994(ERF34);ncbi_102614847(WRK57);ncbi_102615136(HSFC1);ncbi_102615394(KNAP2);ncbi_102615447(ZWIP3);ncbi_102615801(MYB26);ncbi_102616112(RAP23);ncbi_102617860(HAT4);ncbi_102619182(FRL1T);ncbi_102619490(DREB3);ncbi_102622241(EF112);ncbi_102622603(ERF03);ncbi_102624264(NAC73);ncbi_102624609(AGL12);ncbi_102624965(APL);ncbi_102625042(ERF62);ncbi_1…
GO:0016884	carbon-nitrogen ligase activity, with glutamine as amido-N-donor	1	13	0.561006	0.867909	ncbi_102623288(LBD11)
GO:0051119	sugar transmembrane transporter activity	1	13	0.561006	0.867909	ncbi_102611503(SWT15)
GO:0016765	transferase activity, transferring alkyl or aryl (other than methyl) groups	5	82	0.570951	0.86945	ncbi_102612576(GSTL3);ncbi_102615381(HPT1);ncbi_102617831(HPT1);ncbi_102618825(HGGT);ncbi_102626323(GSTF9)
GO:0016903	oxidoreductase activity, acting on the aldehyde or oxo group of donors	3	48	0.571404	0.86945	ncbi_102627492(AL3F1);ncbi_102628443(GL32);ncbi_102629259(FACR2)
GO:0004871	signal transducer activity	6	99	0.57192	0.86945	ncbi_102608666(HSL2);ncbi_102609249(CRY2);ncbi_102622163(WNK5);ncbi_102623876(HSL1);ncbi_102629023(AHK5);ncbi_102631370(Y5639)
GO:0004702	receptor signaling protein serine/threonine kinase activity	4	66	0.582824	0.873636	ncbi_102608666(HSL2);ncbi_102622163(WNK5);ncbi_102623876(HSL1);ncbi_102631370(Y5639)
GO:0005057	receptor signaling protein activity	4	66	0.582824	0.873636	ncbi_102608666(HSL2);ncbi_102622163(WNK5);ncbi_102623876(HSL1);ncbi_102631370(Y5639)
GO:0016298	lipase activity	3	49	0.585588	0.873636	ncbi_102620017(FAEA);ncbi_102625976(LIP2);ncbi_102630075(LIP1)
GO:0016615	malate dehydrogenase activity	1	14	0.587961	0.873636	ncbi_102622357(MAOX)
GO:0016620	oxidoreductase activity, acting on the aldehyde or oxo group of donors, NAD or NADP as acceptor	2	32	0.592547	0.875505	ncbi_102627492(AL3F1);ncbi_102629259(FACR2)
GO:0016835	carbon-oxygen lyase activity	7	119	0.600566	0.880699	ncbi_102606641(TPSGD);ncbi_102609716(CAS2);ncbi_102612467(PLY22);ncbi_102614939(PLY4);ncbi_102624289(BCA5);ncbi_102627790(AROD2);ncbi_102629596(PLY5)
GO:0016746	transferase activity, transferring acyl groups	18	305	0.60276	0.880699	ncbi_102608463(HLS1L);ncbi_102608868(3AT1);ncbi_102613124(Y3684);ncbi_102613293(KCS6);ncbi_102613659(5MAT);ncbi_102616683(HST);ncbi_102616762(CER2);ncbi_102616979(HST);ncbi_102617099(GPAT6);ncbi_102618158(NRX1);ncbi_102618665(FATB);ncbi_102618731(Y3028);ncbi_102624654(CER26);ncbi_102626149(KCS4);ncbi_102626861(HHT1);ncbi_102627170(SILD);ncbi_102628692(WSD1);ncbi_102628720(HST)
GO:0008483	transaminase activity	2	33	0.609491	0.881355	ncbi_102614611(BCAT2);ncbi_102618166(DAAA)
GO:0005085	guanyl-nucleotide exchange factor activity	1	15	0.613262	0.881355	ncbi_102615068(DYL1)
GO:0016411	acylglycerol O-acyltransferase activity	1	15	0.613262	0.881355	ncbi_102628692(WSD1)
GO:0022892	substrate-specific transporter activity	25	429	0.635727	0.900722	ncbi_102609422(BAC2);ncbi_102611503(SWT15);ncbi_102613261(ZIP2);ncbi_102614990(CNGC1);ncbi_102615415(HMA5);ncbi_102617102(PMA3);ncbi_102617282(PTR7);ncbi_102618488(BOR1);ncbi_102619442(COPT1);ncbi_102619752(COPT1);ncbi_102619999(CNGC2);ncbi_102621705(SUT41);ncbi_102623246(COPT5);ncbi_102623787(HMA7);ncbi_102623986(CNGC1);ncbi_102627329(NRT27);ncbi_102628184(ZIP1);ncbi_102628979(PHSC);ncbi_1026293…
GO:0070566	adenylyltransferase activity	1	16	0.637013	0.900722	ncbi_102629211(GLGL1)
GO:0099516	ion antiporter activity	1	16	0.637013	0.900722	ncbi_102618488(BOR1)
GO:0051536	iron-sulfur cluster binding	4	71	0.640903	0.901377	ncbi_102616714(NIR);ncbi_102631000(GRS10);ncbi_107174217(THIC);ncbi_4271131(PSAA)
GO:0016634	oxidoreductase activity, acting on the CH-CH group of donors, oxygen as acceptor	1	17	0.659306	0.912131	ncbi_102622879(C7A22)
GO:0016814	hydrolase activity, acting on carbon-nitrogen (but not peptide) bonds, in cyclic amidines	1	17	0.659306	0.912131	ncbi_102607938(CDA1)
GO:0016843	amine-lyase activity	1	17	0.659306	0.912131	ncbi_102616124(SSL4)
GO:0016747	transferase activity, transferring acyl groups other than amino-acyl groups	11	196	0.66349	0.912131	ncbi_102608463(HLS1L);ncbi_102616683(HST);ncbi_102616979(HST);ncbi_102617099(GPAT6);ncbi_102618158(NRX1);ncbi_102618665(FATB);ncbi_102618731(Y3028);ncbi_102626861(HHT1);ncbi_102627170(SILD);ncbi_102628692(WSD1);ncbi_102628720(HST)
GO:0016788	hydrolase activity, acting on ester bonds	31	537	0.665891	0.912131	ncbi_102609095(PME);ncbi_102609383(PME12);ncbi_102609650(PME12);ncbi_102610266(PME54);ncbi_102610498(IP5P8);ncbi_102610946(CVIF1);ncbi_102611558(F16P2);ncbi_102612699(PLC);ncbi_102614965(PPA1);ncbi_102615308(EXL1);ncbi_102615337(RNLE);ncbi_102616341(TPS1);ncbi_102617099(GPAT6);ncbi_102618665(FATB);ncbi_102619127(CXE17);ncbi_102619559(PME6);ncbi_102620017(FAEA);ncbi_102621444(P2C08);ncbi_102621445…
GO:0004553	hydrolase activity, hydrolyzing O-glycosyl compounds	14	250	0.676976	0.922511	ncbi_102577993(GUN9);ncbi_102608554(E1314);ncbi_102618640(Y1133);ncbi_102619234(Y1133);ncbi_102619857(GBA2);ncbi_102623247(CE101);ncbi_102625048(BGA16);ncbi_102625798(AMY2);ncbi_102627794(BXL1);ncbi_102629675(AGAL);ncbi_102629756(BGL41);ncbi_102630131(BGAL3);ncbi_102630164(BGL17);ncbi_107174265(Y1133)
GO:0008289	lipid binding	3	57	0.687841	0.92496	ncbi_102613248(CAP16);ncbi_102620805(EDR2L);ncbi_102625473(EDR2L)
GO:0016787	hydrolase activity	123	2078	0.688469	0.92496	XLOC_002110(ABCC8);XLOC_020884(PDR3);ncbi_102577993(GUN9);ncbi_102606991(SCP48);ncbi_102607820(LIP);ncbi_102607835(AB8B);ncbi_102607907(GDL34);ncbi_102607938(CDA1);ncbi_102608350(XTH33);ncbi_102608487(NPC2);ncbi_102608554(E1314);ncbi_102608558(EXL3);ncbi_102608743(RH17);ncbi_102609061(RBL3);ncbi_102609095(PME);ncbi_102609383(PME12);ncbi_102609409(AB15B);ncbi_102609650(PME12);ncbi_102609921(MFD);n…
GO:0019787	ubiquitin-like protein transferase activity	5	94	0.69139	0.92496	ncbi_102613373(PUB19);ncbi_102621286(PUB9);ncbi_102621336(PUB35);ncbi_102630565(PUB42);ncbi_102630839(PUB15)
GO:0004857	enzyme inhibitor activity	1	19	0.699875	0.92496	ncbi_102630850(-)
GO:0008422	beta-glucosidase activity	1	19	0.699875	0.92496	ncbi_102608554(E1314)
GO:0019205	nucleobase-containing compound kinase activity	1	19	0.699875	0.92496	ncbi_102608025(KAD5)
GO:0043168	anion binding	9	168	0.709814	0.933405	ncbi_102609378(ACR3);ncbi_102609530(MARC2);ncbi_102611439(TAT2);ncbi_102612119(TAT2);ncbi_102612405(ACBP3);ncbi_102618393(ACR6);ncbi_102627790(AROD2);ncbi_102628190(TYDC2);ncbi_102629673(DXR)
GO:0008324	cation transmembrane transporter activity	12	223	0.721773	0.94441	ncbi_102609422(BAC2);ncbi_102613261(ZIP2);ncbi_102615415(HMA5);ncbi_102619442(COPT1);ncbi_102619752(COPT1);ncbi_102623246(COPT5);ncbi_102623787(HMA7);ncbi_102628184(ZIP1);ncbi_102630191(ZIP6);ncbi_102631476(CHX20);ncbi_107176154(ACA12);ncbi_4271228(ATPA)
GO:0005488	binding	466	7711	0.726734	0.946194	XLOC_020291(YPTC6);XLOC_023336(SDH);XLOC_026231(SDH);XLOC_027714(-);ncbi_102606641(TPSGD);ncbi_102606821(Y3475);ncbi_102606825(COL9);ncbi_102606842(RHIE);ncbi_102607182(CCH);ncbi_102607278(Y1675);ncbi_102607289(MY108);ncbi_102607335(WAK2);ncbi_102607392(MYB39);ncbi_102607396(PXG1);ncbi_102607398(BH130);ncbi_102607418(AGD15);ncbi_102607525(BLH1);ncbi_102607557(COL14);ncbi_102607674(MYB08);ncbi_102…
GO:0060089	molecular transducer activity	4	80	0.731339	0.947498	ncbi_102609249(CRY2);ncbi_102617654(CKI1);ncbi_102623635(AHP4);ncbi_102627788(ARF1)
GO:0016798	hydrolase activity, acting on glycosyl bonds	20	366	0.737201	0.950411	ncbi_102577993(GUN9);ncbi_102608350(XTH33);ncbi_102608554(E1314);ncbi_102612213(XTH6);ncbi_102614944(GLGB1);ncbi_102616939(XTH28);ncbi_102618640(Y1133);ncbi_102619234(Y1133);ncbi_102619857(GBA2);ncbi_102623247(CE101);ncbi_102625048(BGA16);ncbi_102625798(AMY2);ncbi_102627794(BXL1);ncbi_102629109(VICHY);ncbi_102629675(AGAL);ncbi_102629756(BGL41);ncbi_102630131(BGAL3);ncbi_102630164(BGL17);ncbi_1026…
GO:0008092	cytoskeletal protein binding	5	101	0.750009	0.955265	ncbi_102609439(ARC2B);ncbi_102611056(ATK4);ncbi_102614297(MP705);ncbi_102630092(KIFC3);ncbi_102630170(MA658)
GO:0003774	motor activity	2	43	0.750016	0.955265	ncbi_102611056(ATK4);ncbi_102630092(KIFC3)
GO:0016776	phosphotransferase activity, phosphate group as acceptor	1	22	0.751863	0.955265	ncbi_102608025(KAD5)
GO:0016836	hydro-lyase activity	2	44	0.761361	0.956161	ncbi_102624289(BCA5);ncbi_102627790(AROD2)
GO:0015144	carbohydrate transmembrane transporter activity	1	23	0.767111	0.956161	ncbi_102611503(SWT15)
GO:0019842	vitamin binding	1	23	0.767111	0.956161	ncbi_102629970(FLS)
GO:1901476	carbohydrate transporter activity	1	23	0.767111	0.956161	ncbi_102611503(SWT15)
GO:0003954	NADH dehydrogenase activity	1	24	0.781422	0.959429	ncbi_102606671(PNSL4)
GO:0038023	signaling receptor activity	1	24	0.781422	0.959429	ncbi_102609249(CRY2)
GO:0050136	NADH dehydrogenase (quinone) activity	1	24	0.781422	0.959429	ncbi_102606671(PNSL4)
GO:0004674	protein serine/threonine kinase activity	8	162	0.784324	0.959429	ncbi_102608666(HSL2);ncbi_102612674(SRK2E);ncbi_102613174(MHCKB);ncbi_102618529(FLS2);ncbi_102622163(WNK5);ncbi_102622700(Y5371);ncbi_102623876(HSL1);ncbi_102631370(Y5639)
GO:0016840	carbon-nitrogen lyase activity	1	26	0.807465	0.983163	ncbi_102616124(SSL4)
GO:0010333	terpene synthase activity	1	27	0.8193	0.992976	ncbi_102606641(TPSGD)
GO:0015078	hydrogen ion transmembrane transporter activity	2	52	0.837008	1	ncbi_102631476(CHX20);ncbi_4271228(ATPA)
GO:0004721	phosphoprotein phosphatase activity	3	74	0.840329	1	ncbi_102621444(P2C08);ncbi_102624980(P2C77);ncbi_102629470(CNBL7)
GO:0015297	antiporter activity	1	29	0.840835	1	ncbi_102618488(BOR1)
GO:0004713	protein tyrosine kinase activity	3	76	0.853174	1	ncbi_102612427(WAKLQ);ncbi_102619900(Y5977);ncbi_102622148(Y3130)
GO:0017111	nucleoside-triphosphatase activity	24	476	0.868292	1	XLOC_002110(ABCC8);XLOC_020884(PDR3);ncbi_102607835(AB8B);ncbi_102608743(RH17);ncbi_102609409(AB15B);ncbi_102609921(MFD);ncbi_102611056(ATK4);ncbi_102612150(AB13B);ncbi_102612307(AB9B);ncbi_102613142(AB2B);ncbi_102614291(AB8C);ncbi_102614353(AB34G);ncbi_102614367(AB1G);ncbi_102615415(HMA5);ncbi_102617102(PMA3);ncbi_102617457(AB13C);ncbi_102621319(AB11G);ncbi_102623787(HMA7);ncbi_102624397(YL126);…
GO:0016859	cis-trans isomerase activity	2	57	0.872539	1	ncbi_102606671(PNSL4);ncbi_102612427(WAKLQ)
GO:0048037	cofactor binding	4	104	0.88831	1	ncbi_102610866(NIA);ncbi_102621116(UGE1);ncbi_102621925(YGBJ);ncbi_102628530(GAE3)
GO:0016772	transferase activity, transferring phosphorus-containing groups	83	1520	0.891701	1	ncbi_102606821(Y3475);ncbi_102607052(NMNAT);ncbi_102607278(Y1675);ncbi_102607335(WAK2);ncbi_102608025(KAD5);ncbi_102608058(Y1143);ncbi_102608181(HT1);ncbi_102608183(Y5389);ncbi_102608268(Y5458);ncbi_102608666(HSL2);ncbi_102608793(Y3475);ncbi_102609275(STPKL);ncbi_102609742(WAKLO);ncbi_102610072(Y4265);ncbi_102610393(CRK25);ncbi_102610940(Y5343);ncbi_102611300(Y1719);ncbi_102611359(WAKLL);ncbi_102…
GO:0042578	phosphoric ester hydrolase activity	10	227	0.896615	1	ncbi_102610498(IP5P8);ncbi_102611558(F16P2);ncbi_102612699(PLC);ncbi_102614965(PPA1);ncbi_102616341(TPS1);ncbi_102617099(GPAT6);ncbi_102621444(P2C08);ncbi_102624980(P2C77);ncbi_102629470(CNBL7);ncbi_102630671(PPA22)
GO:0016860	intramolecular oxidoreductase activity	1	36	0.897933	1	ncbi_102624206(EBP)
GO:0004521	endoribonuclease activity	1	37	0.904212	1	ncbi_102615337(RNLE)
GO:0004872	receptor activity	1	37	0.904212	1	ncbi_102609249(CRY2)
GO:0046943	carboxylic acid transmembrane transporter activity	1	37	0.904212	1	ncbi_102628979(PHSC)
GO:0046983	protein dimerization activity	4	109	0.908417	1	ncbi_102607711(NFYB3);ncbi_102609249(CRY2);ncbi_102629135(THI42);ncbi_102630880(ELF4)
GO:0016462	pyrophosphatase activity	25	516	0.91383	1	XLOC_002110(ABCC8);XLOC_020884(PDR3);ncbi_102607835(AB8B);ncbi_102608743(RH17);ncbi_102609409(AB15B);ncbi_102609921(MFD);ncbi_102611056(ATK4);ncbi_102612150(AB13B);ncbi_102612307(AB9B);ncbi_102613142(AB2B);ncbi_102614291(AB8C);ncbi_102614353(AB34G);ncbi_102614367(AB1G);ncbi_102615415(HMA5);ncbi_102617102(PMA3);ncbi_102617457(AB13C);ncbi_102621319(AB11G);ncbi_102623787(HMA7);ncbi_102624397(YL126);…
GO:0016791	phosphatase activity	8	194	0.914681	1	ncbi_102610498(IP5P8);ncbi_102611558(F16P2);ncbi_102614965(PPA1);ncbi_102616341(TPS1);ncbi_102621444(P2C08);ncbi_102624980(P2C77);ncbi_102629470(CNBL7);ncbi_102630671(PPA22)
GO:0005342	organic acid transmembrane transporter activity	1	39	0.915637	1	ncbi_102628979(PHSC)
GO:0016701	oxidoreductase activity, acting on single donors with incorporation of molecular oxygen	1	39	0.915637	1	ncbi_102621914(LOX5)
GO:0008757	S-adenosylmethionine-dependent methyltransferase activity	2	66	0.919102	1	ncbi_102615379(GXM1);ncbi_102627036(ANMT)
GO:0016818	hydrolase activity, acting on acid anhydrides, in phosphorus-containing anhydrides	25	520	0.920547	1	XLOC_002110(ABCC8);XLOC_020884(PDR3);ncbi_102607835(AB8B);ncbi_102608743(RH17);ncbi_102609409(AB15B);ncbi_102609921(MFD);ncbi_102611056(ATK4);ncbi_102612150(AB13B);ncbi_102612307(AB9B);ncbi_102613142(AB2B);ncbi_102614291(AB8C);ncbi_102614353(AB34G);ncbi_102614367(AB1G);ncbi_102615415(HMA5);ncbi_102617102(PMA3);ncbi_102617457(AB13C);ncbi_102621319(AB11G);ncbi_102623787(HMA7);ncbi_102624397(YL126);…
GO:0008514	organic anion transmembrane transporter activity	1	43	0.934566	1	ncbi_102628979(PHSC)
GO:0016817	hydrolase activity, acting on acid anhydrides	25	533	0.939478	1	XLOC_002110(ABCC8);XLOC_020884(PDR3);ncbi_102607835(AB8B);ncbi_102608743(RH17);ncbi_102609409(AB15B);ncbi_102609921(MFD);ncbi_102611056(ATK4);ncbi_102612150(AB13B);ncbi_102612307(AB9B);ncbi_102613142(AB2B);ncbi_102614291(AB8C);ncbi_102614353(AB34G);ncbi_102614367(AB1G);ncbi_102615415(HMA5);ncbi_102617102(PMA3);ncbi_102617457(AB13C);ncbi_102621319(AB11G);ncbi_102623787(HMA7);ncbi_102624397(YL126);…
GO:0004540	ribonuclease activity	1	46	0.945922	1	ncbi_102615337(RNLE)
GO:0004519	endonuclease activity	1	50	0.958062	1	ncbi_102615337(RNLE)
GO:0016838	carbon-oxygen lyase activity, acting on phosphates	1	52	0.963069	1	ncbi_102606641(TPSGD)
GO:0003677	DNA binding	12	312	0.972834	1	ncbi_102607711(NFYB3);ncbi_102611891(HSFA3);ncbi_102614847(WRK57);ncbi_102615136(HSFC1);ncbi_102615394(KNAP2);ncbi_102617860(HAT4);ncbi_102618646(ATB52);ncbi_102625401(HFA6B);ncbi_102627657(KNAT7);ncbi_102628407(ATHB7);ncbi_102629852(NAC12);ncbi_102631124(WRK47)
GO:0016407	acetyltransferase activity	1	58	0.974785	1	ncbi_102608463(HLS1L)
GO:0016879	ligase activity, forming carbon-nitrogen bonds	1	58	0.974785	1	ncbi_102623288(LBD11)
GO:0001883	purine nucleoside binding	133	2496	0.974882	1	XLOC_020291(YPTC6);ncbi_102606821(Y3475);ncbi_102607278(Y1675);ncbi_102607335(WAK2);ncbi_102607835(AB8B);ncbi_102608025(KAD5);ncbi_102608058(Y1143);ncbi_102608181(HT1);ncbi_102608183(Y5389);ncbi_102608268(Y5458);ncbi_102608666(HSL2);ncbi_102608743(RH17);ncbi_102608793(Y3475);ncbi_102609249(CRY2);ncbi_102609267(RP8L3);ncbi_102609275(STPKL);ncbi_102609409(AB15B);ncbi_102609742(WAKLO);ncbi_102609758…
GO:0032549	ribonucleoside binding	133	2496	0.974882	1	XLOC_020291(YPTC6);ncbi_102606821(Y3475);ncbi_102607278(Y1675);ncbi_102607335(WAK2);ncbi_102607835(AB8B);ncbi_102608025(KAD5);ncbi_102608058(Y1143);ncbi_102608181(HT1);ncbi_102608183(Y5389);ncbi_102608268(Y5458);ncbi_102608666(HSL2);ncbi_102608743(RH17);ncbi_102608793(Y3475);ncbi_102609249(CRY2);ncbi_102609267(RP8L3);ncbi_102609275(STPKL);ncbi_102609409(AB15B);ncbi_102609742(WAKLO);ncbi_102609758…
GO:0032550	purine ribonucleoside binding	133	2496	0.974882	1	XLOC_020291(YPTC6);ncbi_102606821(Y3475);ncbi_102607278(Y1675);ncbi_102607335(WAK2);ncbi_102607835(AB8B);ncbi_102608025(KAD5);ncbi_102608058(Y1143);ncbi_102608181(HT1);ncbi_102608183(Y5389);ncbi_102608268(Y5458);ncbi_102608666(HSL2);ncbi_102608743(RH17);ncbi_102608793(Y3475);ncbi_102609249(CRY2);ncbi_102609267(RP8L3);ncbi_102609275(STPKL);ncbi_102609409(AB15B);ncbi_102609742(WAKLO);ncbi_102609758…
GO:0001882	nucleoside binding	133	2502	0.976807	1	XLOC_020291(YPTC6);ncbi_102606821(Y3475);ncbi_102607278(Y1675);ncbi_102607335(WAK2);ncbi_102607835(AB8B);ncbi_102608025(KAD5);ncbi_102608058(Y1143);ncbi_102608181(HT1);ncbi_102608183(Y5389);ncbi_102608268(Y5458);ncbi_102608666(HSL2);ncbi_102608743(RH17);ncbi_102608793(Y3475);ncbi_102609249(CRY2);ncbi_102609267(RP8L3);ncbi_102609275(STPKL);ncbi_102609409(AB15B);ncbi_102609742(WAKLO);ncbi_102609758…
GO:0097367	carbohydrate derivative binding	135	2541	0.978197	1	XLOC_020291(YPTC6);ncbi_102606821(Y3475);ncbi_102607278(Y1675);ncbi_102607335(WAK2);ncbi_102607835(AB8B);ncbi_102608025(KAD5);ncbi_102608058(Y1143);ncbi_102608181(HT1);ncbi_102608183(Y5389);ncbi_102608268(Y5458);ncbi_102608666(HSL2);ncbi_102608743(RH17);ncbi_102608793(Y3475);ncbi_102609249(CRY2);ncbi_102609267(RP8L3);ncbi_102609275(STPKL);ncbi_102609409(AB15B);ncbi_102609742(WAKLO);ncbi_102609758…
GO:1901363	heterocyclic compound binding	266	4755	0.979978	1	XLOC_020291(YPTC6);ncbi_102606821(Y3475);ncbi_102607278(Y1675);ncbi_102607289(MY108);ncbi_102607335(WAK2);ncbi_102607392(MYB39);ncbi_102607525(BLH1);ncbi_102607674(MYB08);ncbi_102607711(NFYB3);ncbi_102607835(AB8B);ncbi_102608025(KAD5);ncbi_102608058(Y1143);ncbi_102608132(NC100);ncbi_102608181(HT1);ncbi_102608183(Y5389);ncbi_102608211(PSBC);ncbi_102608268(Y5458);ncbi_102608666(HSL2);ncbi_102608743…
GO:0015077	monovalent inorganic cation transmembrane transporter activity	2	94	0.9817	1	ncbi_102631476(CHX20);ncbi_4271228(ATPA)
GO:0016810	hydrolase activity, acting on carbon-nitrogen (but not peptide) bonds	1	64	0.982787	1	ncbi_102607938(CDA1)
GO:0036094	small molecule binding	159	3063	0.995448	1	XLOC_020291(YPTC6);ncbi_102606821(Y3475);ncbi_102607278(Y1675);ncbi_102607335(WAK2);ncbi_102607835(AB8B);ncbi_102608025(KAD5);ncbi_102608058(Y1143);ncbi_102608181(HT1);ncbi_102608183(Y5389);ncbi_102608268(Y5458);ncbi_102608666(HSL2);ncbi_102608743(RH17);ncbi_102608793(Y3475);ncbi_102609249(CRY2);ncbi_102609267(RP8L3);ncbi_102609275(STPKL);ncbi_102609378(ACR3);ncbi_102609409(AB15B);ncbi_102609742(…
GO:0016874	ligase activity	2	148	0.999132	1	ncbi_102623288(LBD11);ncbi_107178694(ACCA)
GO:0008135	translation factor activity, RNA binding	1	112	0.999194	1	ncbi_102631211(IF1A)
GO:0016779	nucleotidyltransferase activity	1	120	0.999517	1	ncbi_102629211(GLGL1)
GO:0004518	nuclease activity	1	132	0.999776	1	ncbi_102615337(RNLE)
GO:0097159	organic cyclic compound binding	272	5180	0.999838	1	XLOC_020291(YPTC6);ncbi_102606821(Y3475);ncbi_102607278(Y1675);ncbi_102607289(MY108);ncbi_102607335(WAK2);ncbi_102607392(MYB39);ncbi_102607525(BLH1);ncbi_102607674(MYB08);ncbi_102607711(NFYB3);ncbi_102607835(AB8B);ncbi_102608025(KAD5);ncbi_102608058(Y1143);ncbi_102608132(NC100);ncbi_102608181(HT1);ncbi_102608183(Y5389);ncbi_102608211(PSBC);ncbi_102608268(Y5458);ncbi_102608666(HSL2);ncbi_102608743…
GO:0003723	RNA binding	2	230	0.999993	1	ncbi_102621724(FENR1);ncbi_102631211(IF1A)
GO:0003676	nucleic acid binding	66	1751	0.999999	1	ncbi_102607289(MY108);ncbi_102607392(MYB39);ncbi_102607525(BLH1);ncbi_102607674(MYB08);ncbi_102607711(NFYB3);ncbi_102608132(NC100);ncbi_102608743(RH17);ncbi_102609915(MYBF);ncbi_102610358(NAC94);ncbi_102610482(MYB44);ncbi_102610605(NAC83);ncbi_102611008(MIF2);ncbi_102611891(HSFA3);ncbi_102611994(ERF34);ncbi_102613115(DOF15);ncbi_102613356(TGT2);ncbi_102613900(DOF17);ncbi_102614847(WRK57);ncbi_102…
GO:0005198	structural molecule activity	1	269	1	1	ncbi_102609883(-)
GO:0003674	molecular_function	723	11788	1	1	XLOC_002110(ABCC8);XLOC_020291(YPTC6);XLOC_020884(PDR3);XLOC_021234(CSLG2);XLOC_023336(SDH);XLOC_026231(SDH);XLOC_027714(-);ncbi_102577993(GUN9);ncbi_102606641(TPSGD);ncbi_102606671(PNSL4);ncbi_102606698(-);ncbi_102606769(ASP);ncbi_102606821(Y3475);ncbi_102606825(COL9);ncbi_102606842(RHIE);ncbi_102606962(CXE2);ncbi_102606991(SCP48);ncbi_102607052(NMNAT);ncbi_102607182(CCH);ncbi_102607204(CAPP2);n…

## Sheet: BP of up-regulated DEGs
Table S3. GO enrichment analysis of DEGs.
GO ID	Description	Infected-vs-Mock-up (1037)	All (10738)	pvalue	p.adjust	Genes
GO:1903047	mitotic cell cycle process	46	89	6.66383e-24	6.58386e-21	ncbi_102606704(-);ncbi_102606760(LRKS7);ncbi_102606793(WDHD1);ncbi_102607277(-);ncbi_102607555(-);ncbi_102607779(OLP1);ncbi_102607796(AUR3);ncbi_102608042(NACK1);ncbi_102608855(POK1);ncbi_102608885(TIO);ncbi_102610015(Y4361);ncbi_102610707(RFA2A);ncbi_102612748(CYPR4);ncbi_102613108(CCD31);ncbi_102613143(ATK4);ncbi_102613223(-);ncbi_102613320(NPK1);ncbi_102613380(HASP);ncbi_102613754(RAGP1);ncbi_…
GO:0000278	mitotic cell cycle	47	103	1.94508e-21	9.60872e-19	ncbi_102606704(-);ncbi_102606760(LRKS7);ncbi_102606793(WDHD1);ncbi_102607277(-);ncbi_102607555(-);ncbi_102607779(OLP1);ncbi_102607796(AUR3);ncbi_102608042(NACK1);ncbi_102608855(POK1);ncbi_102608885(TIO);ncbi_102610015(Y4361);ncbi_102610707(RFA2A);ncbi_102612748(CYPR4);ncbi_102613108(CCD31);ncbi_102613143(ATK4);ncbi_102613223(-);ncbi_102613320(NPK1);ncbi_102613380(HASP);ncbi_102613754(RAGP1);ncbi_…
GO:0022402	cell cycle process	66	199	2.55867e-20	8.42654e-18	ncbi_102606704(-);ncbi_102606760(LRKS7);ncbi_102606793(WDHD1);ncbi_102607277(-);ncbi_102607555(-);ncbi_102607779(OLP1);ncbi_102607796(AUR3);ncbi_102607852(SCC13);ncbi_102608042(NACK1);ncbi_102608530(CDC45);ncbi_102608855(POK1);ncbi_102608885(TIO);ncbi_102609633(CND1);ncbi_102610015(Y4361);ncbi_102610347(AGO16);ncbi_102610707(RFA2A);ncbi_102611409(DDX11);ncbi_102612519(ASPM);ncbi_102612748(CYPR4);…
GO:0061640	cytoskeleton-dependent cytokinesis	37	70	6.57218e-20	1.62333e-17	ncbi_102606704(-);ncbi_102606760(LRKS7);ncbi_102607277(-);ncbi_102607555(-);ncbi_102607779(OLP1);ncbi_102607796(AUR3);ncbi_102608042(NACK1);ncbi_102608855(POK1);ncbi_102608885(TIO);ncbi_102610015(Y4361);ncbi_102610707(RFA2A);ncbi_102613143(ATK4);ncbi_102613320(NPK1);ncbi_102613754(RAGP1);ncbi_102613859(SCL28);ncbi_102614168(WEE1);ncbi_102615610(-);ncbi_102615709(NACK2);ncbi_102616631(ULK4);ncbi_1…
GO:0000281	mitotic cytokinesis	36	69	3.7127e-19	7.33629e-17	ncbi_102606704(-);ncbi_102606760(LRKS7);ncbi_102607277(-);ncbi_102607555(-);ncbi_102607779(OLP1);ncbi_102607796(AUR3);ncbi_102608042(NACK1);ncbi_102608855(POK1);ncbi_102608885(TIO);ncbi_102610015(Y4361);ncbi_102610707(RFA2A);ncbi_102613143(ATK4);ncbi_102613320(NPK1);ncbi_102613754(RAGP1);ncbi_102613859(SCL28);ncbi_102614168(WEE1);ncbi_102615610(-);ncbi_102616631(ULK4);ncbi_102617528(F179B);ncbi_1…
GO:0007049	cell cycle	85	319	7.06014e-19	1.16257e-16	ncbi_102606704(-);ncbi_102606760(LRKS7);ncbi_102606793(WDHD1);ncbi_102607074(CCNB1);ncbi_102607277(-);ncbi_102607555(-);ncbi_102607779(OLP1);ncbi_102607796(AUR3);ncbi_102607852(SCC13);ncbi_102608042(NACK1);ncbi_102608530(CDC45);ncbi_102608855(POK1);ncbi_102608885(TIO);ncbi_102609168(FAS1);ncbi_102609633(CND1);ncbi_102610015(Y4361);ncbi_102610347(AGO16);ncbi_102610570(RAD51);ncbi_102610707(RFA2A);…
GO:0000910	cytokinesis	37	76	2.48374e-18	3.50563e-16	ncbi_102606704(-);ncbi_102606760(LRKS7);ncbi_102607277(-);ncbi_102607555(-);ncbi_102607779(OLP1);ncbi_102607796(AUR3);ncbi_102608042(NACK1);ncbi_102608855(POK1);ncbi_102608885(TIO);ncbi_102610015(Y4361);ncbi_102610707(RFA2A);ncbi_102613143(ATK4);ncbi_102613320(NPK1);ncbi_102613754(RAGP1);ncbi_102613859(SCL28);ncbi_102614168(WEE1);ncbi_102615610(-);ncbi_102615709(NACK2);ncbi_102616631(ULK4);ncbi_1…
GO:0051301	cell division	42	97	3.07355e-18	3.79584e-16	ncbi_102606704(-);ncbi_102606760(LRKS7);ncbi_102607277(-);ncbi_102607555(-);ncbi_102607779(OLP1);ncbi_102607796(AUR3);ncbi_102608042(NACK1);ncbi_102608855(POK1);ncbi_102608885(TIO);ncbi_102610015(Y4361);ncbi_102610707(RFA2A);ncbi_102610928(IRK);ncbi_102613108(CCD31);ncbi_102613143(ATK4);ncbi_102613320(NPK1);ncbi_102613754(RAGP1);ncbi_102613859(SCL28);ncbi_102614168(WEE1);ncbi_102614404(E133);ncbi…
GO:1902410	mitotic cytokinetic process	34	66	6.15712e-18	6.75914e-16	ncbi_102606704(-);ncbi_102606760(LRKS7);ncbi_102607277(-);ncbi_102607555(-);ncbi_102607779(OLP1);ncbi_102607796(AUR3);ncbi_102608042(NACK1);ncbi_102608885(TIO);ncbi_102610015(Y4361);ncbi_102610707(RFA2A);ncbi_102613143(ATK4);ncbi_102613320(NPK1);ncbi_102613754(RAGP1);ncbi_102613859(SCL28);ncbi_102614168(WEE1);ncbi_102615610(-);ncbi_102616631(ULK4);ncbi_102617528(F179B);ncbi_102617856(MSH7);ncbi_1…
GO:0034968	histone lysine methylation	36	75	1.29231e-17	1.2768e-15	ncbi_102606793(WDHD1);ncbi_102607277(-);ncbi_102607796(AUR3);ncbi_102608530(CDC45);ncbi_102608885(TIO);ncbi_102610015(Y4361);ncbi_102610707(RFA2A);ncbi_102612748(CYPR4);ncbi_102613143(ATK4);ncbi_102613223(-);ncbi_102613320(NPK1);ncbi_102613380(HASP);ncbi_102613754(RAGP1);ncbi_102614168(WEE1);ncbi_102617108(DPOA2);ncbi_102617856(MSH7);ncbi_102618169(TOP3A);ncbi_102618592(CMT3);ncbi_102618782(CLF);…
GO:0018022	peptidyl-lysine methylation	36	76	2.23185e-17	2.00461e-15	ncbi_102606793(WDHD1);ncbi_102607277(-);ncbi_102607796(AUR3);ncbi_102608530(CDC45);ncbi_102608885(TIO);ncbi_102610015(Y4361);ncbi_102610707(RFA2A);ncbi_102612748(CYPR4);ncbi_102613143(ATK4);ncbi_102613223(-);ncbi_102613320(NPK1);ncbi_102613380(HASP);ncbi_102613754(RAGP1);ncbi_102614168(WEE1);ncbi_102617108(DPOA2);ncbi_102617856(MSH7);ncbi_102618169(TOP3A);ncbi_102618592(CMT3);ncbi_102618782(CLF);…
GO:0032506	cytokinetic process	34	70	6.54255e-17	5.3867e-15	ncbi_102606704(-);ncbi_102606760(LRKS7);ncbi_102607277(-);ncbi_102607555(-);ncbi_102607779(OLP1);ncbi_102607796(AUR3);ncbi_102608042(NACK1);ncbi_102608885(TIO);ncbi_102610015(Y4361);ncbi_102610707(RFA2A);ncbi_102613143(ATK4);ncbi_102613320(NPK1);ncbi_102613754(RAGP1);ncbi_102613859(SCL28);ncbi_102614168(WEE1);ncbi_102615610(-);ncbi_102616631(ULK4);ncbi_102617528(F179B);ncbi_102617856(MSH7);ncbi_1…
GO:0051276	chromosome organization	78	326	1.41822e-14	1.07785e-12	ncbi_102606687(MSI4);ncbi_102606704(-);ncbi_102606793(WDHD1);ncbi_102607277(-);ncbi_102607796(AUR3);ncbi_102607827(H4);ncbi_102608042(NACK1);ncbi_102608530(CDC45);ncbi_102608696(H2A5);ncbi_102608716(PME68);ncbi_102608885(TIO);ncbi_102609083(NAP1B);ncbi_102609168(FAS1);ncbi_102609633(CND1);ncbi_102610015(Y4361);ncbi_102610347(AGO16);ncbi_102610570(RAD51);ncbi_102610707(RFA2A);ncbi_102610752(RQL4A)…
GO:0032259	methylation	49	155	1.81984e-14	1.28429e-12	XLOC_021348(mnmA);ncbi_102606704(-);ncbi_102606793(WDHD1);ncbi_102607277(-);ncbi_102607616(DNM1B);ncbi_102607796(AUR3);ncbi_102608530(CDC45);ncbi_102608885(TIO);ncbi_102610015(Y4361);ncbi_102610707(RFA2A);ncbi_102612519(ASPM);ncbi_102612748(CYPR4);ncbi_102613143(ATK4);ncbi_102613223(-);ncbi_102613320(NPK1);ncbi_102613380(HASP);ncbi_102613754(RAGP1);ncbi_102614168(WEE1);ncbi_102616428(DNMT1);ncbi_…
GO:0006325	chromatin organization	66	257	4.67853e-14	3.08159e-12	ncbi_102606687(MSI4);ncbi_102606704(-);ncbi_102606793(WDHD1);ncbi_102607277(-);ncbi_102607796(AUR3);ncbi_102607827(H4);ncbi_102608042(NACK1);ncbi_102608530(CDC45);ncbi_102608696(H2A5);ncbi_102608716(PME68);ncbi_102608885(TIO);ncbi_102609083(NAP1B);ncbi_102609168(FAS1);ncbi_102610015(Y4361);ncbi_102610347(AGO16);ncbi_102610570(RAD51);ncbi_102610707(RFA2A);ncbi_102611194(YAB5);ncbi_102612519(ASPM);…
GO:0007017	microtubule-based process	43	128	6.87115e-14	4.24294e-12	ncbi_102606690(KIF19);ncbi_102606704(-);ncbi_102606760(LRKS7);ncbi_102607277(-);ncbi_102607555(-);ncbi_102607796(AUR3);ncbi_102608042(NACK1);ncbi_102608855(POK1);ncbi_102608885(TIO);ncbi_102609639(KPSS1);ncbi_102610015(Y4361);ncbi_102612519(ASPM);ncbi_102613143(ATK4);ncbi_102613859(SCL28);ncbi_102615412(KIN13);ncbi_102615610(-);ncbi_102615709(NACK2);ncbi_102615914(POK2);ncbi_102616267(-);ncbi_102…
GO:0043414	macromolecule methylation	47	150	9.11334e-14	5.29646e-12	ncbi_102606704(-);ncbi_102606793(WDHD1);ncbi_102607277(-);ncbi_102607796(AUR3);ncbi_102608530(CDC45);ncbi_102608885(TIO);ncbi_102610015(Y4361);ncbi_102610707(RFA2A);ncbi_102612519(ASPM);ncbi_102612748(CYPR4);ncbi_102613143(ATK4);ncbi_102613223(-);ncbi_102613320(NPK1);ncbi_102613380(HASP);ncbi_102613754(RAGP1);ncbi_102614168(WEE1);ncbi_102616428(DNMT1);ncbi_102617108(DPOA2);ncbi_102617474(CND2);nc…
GO:0016569	covalent chromatin modification	52	179	1.31253e-13	7.20431e-12	ncbi_102606687(MSI4);ncbi_102606704(-);ncbi_102606793(WDHD1);ncbi_102607277(-);ncbi_102607796(AUR3);ncbi_102608042(NACK1);ncbi_102608530(CDC45);ncbi_102608716(PME68);ncbi_102608885(TIO);ncbi_102610015(Y4361);ncbi_102610707(RFA2A);ncbi_102612519(ASPM);ncbi_102612748(CYPR4);ncbi_102613143(ATK4);ncbi_102613223(-);ncbi_102613320(NPK1);ncbi_102613380(HASP);ncbi_102613754(RAGP1);ncbi_102614168(WEE1);nc…
GO:0016571	histone methylation	40	115	1.40296e-13	7.29542e-12	ncbi_102606704(-);ncbi_102606793(WDHD1);ncbi_102607277(-);ncbi_102607796(AUR3);ncbi_102608530(CDC45);ncbi_102608885(TIO);ncbi_102610015(Y4361);ncbi_102610707(RFA2A);ncbi_102612748(CYPR4);ncbi_102613143(ATK4);ncbi_102613223(-);ncbi_102613320(NPK1);ncbi_102613380(HASP);ncbi_102613754(RAGP1);ncbi_102614168(WEE1);ncbi_102617108(DPOA2);ncbi_102617856(MSH7);ncbi_102618169(TOP3A);ncbi_102618592(CMT3);nc…
GO:0006479	protein methylation	40	118	3.69653e-13	1.82608e-11	ncbi_102606704(-);ncbi_102606793(WDHD1);ncbi_102607277(-);ncbi_102607796(AUR3);ncbi_102608530(CDC45);ncbi_102608885(TIO);ncbi_102610015(Y4361);ncbi_102610707(RFA2A);ncbi_102612748(CYPR4);ncbi_102613143(ATK4);ncbi_102613223(-);ncbi_102613320(NPK1);ncbi_102613380(HASP);ncbi_102613754(RAGP1);ncbi_102614168(WEE1);ncbi_102617108(DPOA2);ncbi_102617856(MSH7);ncbi_102618169(TOP3A);ncbi_102618592(CMT3);nc…
GO:0006305	DNA alkylation	29	67	5.35899e-13	2.52128e-11	ncbi_102606793(WDHD1);ncbi_102607277(-);ncbi_102608530(CDC45);ncbi_102608885(TIO);ncbi_102610015(Y4361);ncbi_102610347(AGO16);ncbi_102610570(RAD51);ncbi_102610707(RFA2A);ncbi_102612748(CYPR4);ncbi_102613320(NPK1);ncbi_102614168(WEE1);ncbi_102616428(DNMT1);ncbi_102617108(DPOA2);ncbi_102617856(MSH7);ncbi_102618169(TOP3A);ncbi_102618592(CMT3);ncbi_102618782(CLF);ncbi_102619925(MCM4);ncbi_102621418(F…
GO:0016570	histone modification	49	169	7.31023e-13	3.28296e-11	ncbi_102606687(MSI4);ncbi_102606704(-);ncbi_102606793(WDHD1);ncbi_102607277(-);ncbi_102607796(AUR3);ncbi_102608042(NACK1);ncbi_102608530(CDC45);ncbi_102608716(PME68);ncbi_102608885(TIO);ncbi_102610015(Y4361);ncbi_102610707(RFA2A);ncbi_102612748(CYPR4);ncbi_102613143(ATK4);ncbi_102613223(-);ncbi_102613320(NPK1);ncbi_102613380(HASP);ncbi_102613754(RAGP1);ncbi_102614168(WEE1);ncbi_102614651(MAD2);nc…
GO:0006304	DNA modification	29	68	8.49485e-13	3.64909e-11	ncbi_102606793(WDHD1);ncbi_102607277(-);ncbi_102608530(CDC45);ncbi_102608885(TIO);ncbi_102610015(Y4361);ncbi_102610347(AGO16);ncbi_102610570(RAD51);ncbi_102610707(RFA2A);ncbi_102612748(CYPR4);ncbi_102613320(NPK1);ncbi_102614168(WEE1);ncbi_102616428(DNMT1);ncbi_102617108(DPOA2);ncbi_102617856(MSH7);ncbi_102618169(TOP3A);ncbi_102618592(CMT3);ncbi_102618782(CLF);ncbi_102619925(MCM4);ncbi_102621418(F…
GO:0018205	peptidyl-lysine modification	38	112	1.39712e-12	5.75148e-11	ncbi_102606793(WDHD1);ncbi_102607196(PHYK3);ncbi_102607277(-);ncbi_102607796(AUR3);ncbi_102608530(CDC45);ncbi_102608802(AASS);ncbi_102608885(TIO);ncbi_102610015(Y4361);ncbi_102610707(RFA2A);ncbi_102612748(CYPR4);ncbi_102613143(ATK4);ncbi_102613223(-);ncbi_102613320(NPK1);ncbi_102613380(HASP);ncbi_102613754(RAGP1);ncbi_102614168(WEE1);ncbi_102617108(DPOA2);ncbi_102617856(MSH7);ncbi_102618169(TOP3A…
GO:0008213	protein alkylation	40	124	2.29013e-12	9.05058e-11	ncbi_102606704(-);ncbi_102606793(WDHD1);ncbi_102607277(-);ncbi_102607796(AUR3);ncbi_102608530(CDC45);ncbi_102608885(TIO);ncbi_102610015(Y4361);ncbi_102610707(RFA2A);ncbi_102612748(CYPR4);ncbi_102613143(ATK4);ncbi_102613223(-);ncbi_102613320(NPK1);ncbi_102613380(HASP);ncbi_102613754(RAGP1);ncbi_102614168(WEE1);ncbi_102617108(DPOA2);ncbi_102617856(MSH7);ncbi_102618169(TOP3A);ncbi_102618592(CMT3);nc…
GO:0051052	regulation of DNA metabolic process	24	50	3.48874e-12	1.32572e-10	ncbi_102606793(WDHD1);ncbi_102608885(TIO);ncbi_102610570(RAD51);ncbi_102610707(RFA2A);ncbi_102612748(CYPR4);ncbi_102613320(NPK1);ncbi_102614168(WEE1);ncbi_102617108(DPOA2);ncbi_102617856(MSH7);ncbi_102617974(E2FA);ncbi_102618169(TOP3A);ncbi_102618592(CMT3);ncbi_102619925(MCM4);ncbi_102621038(-);ncbi_102621522(MCM3);ncbi_102621896(MCMBP);ncbi_102623428(KN12B);ncbi_102624182(-);ncbi_102624461(CND2)…
GO:0010629	negative regulation of gene expression	48	175	1.15576e-11	4.22921e-10	ncbi_102606704(-);ncbi_102606793(WDHD1);ncbi_102607277(-);ncbi_102607796(AUR3);ncbi_102608885(TIO);ncbi_102609952(HMDH1);ncbi_102610347(AGO16);ncbi_102610570(RAD51);ncbi_102610707(RFA2A);ncbi_102612519(ASPM);ncbi_102612748(CYPR4);ncbi_102613143(ATK4);ncbi_102613223(-);ncbi_102613380(HASP);ncbi_102613701(SL30A);ncbi_102613754(RAGP1);ncbi_102614168(WEE1);ncbi_102615179(EXO1);ncbi_102617108(DPOA2);n…
GO:0016568	chromatin modification	52	199	1.20027e-11	4.23525e-10	ncbi_102606687(MSI4);ncbi_102606704(-);ncbi_102606793(WDHD1);ncbi_102607277(-);ncbi_102607796(AUR3);ncbi_102608042(NACK1);ncbi_102608530(CDC45);ncbi_102608716(PME68);ncbi_102608885(TIO);ncbi_102610015(Y4361);ncbi_102610707(RFA2A);ncbi_102612519(ASPM);ncbi_102612748(CYPR4);ncbi_102613143(ATK4);ncbi_102613223(-);ncbi_102613320(NPK1);ncbi_102613380(HASP);ncbi_102613754(RAGP1);ncbi_102614168(WEE1);nc…
GO:0006259	DNA metabolic process	89	450	2.12201e-11	7.22948e-10	ncbi_102606680(PSF1);ncbi_102606793(WDHD1);ncbi_102607277(-);ncbi_102608255(DNA2);ncbi_102608530(CDC45);ncbi_102608885(TIO);ncbi_102608908(STIL2);ncbi_102609168(FAS1);ncbi_102609635(NSE4A);ncbi_102609639(KPSS1);ncbi_102610015(Y4361);ncbi_102610347(AGO16);ncbi_102610570(RAD51);ncbi_102610707(RFA2A);ncbi_102610752(RQL4A);ncbi_102611082(ZRAB3);ncbi_102611409(DDX11);ncbi_102611797(RIR1);ncbi_10261220…
GO:0051726	regulation of cell cycle	29	85	5.48656e-10	1.80691e-08	ncbi_102606793(WDHD1);ncbi_102607074(CCNB1);ncbi_102607277(-);ncbi_102608885(TIO);ncbi_102609168(FAS1);ncbi_102610707(RFA2A);ncbi_102611949(CCA31);ncbi_102612748(CYPR4);ncbi_102613223(-);ncbi_102613380(HASP);ncbi_102614168(WEE1);ncbi_102615702(CCB24);ncbi_102616765(CCA11);ncbi_102617108(DPOA2);ncbi_102617267(CCA11);ncbi_102617856(MSH7);ncbi_102621038(-);ncbi_102621418(FZR3);ncbi_102621929(CCB14);…
GO:0006260	DNA replication	30	91	7.17131e-10	2.28557e-08	ncbi_102606680(PSF1);ncbi_102606793(WDHD1);ncbi_102608530(CDC45);ncbi_102608885(TIO);ncbi_102609168(FAS1);ncbi_102609639(KPSS1);ncbi_102610570(RAD51);ncbi_102610707(RFA2A);ncbi_102611409(DDX11);ncbi_102611797(RIR1);ncbi_102612530(SKA1);ncbi_102613108(CCD31);ncbi_102614082(RIR2);ncbi_102614168(WEE1);ncbi_102614651(MAD2);ncbi_102615651(YMF11);ncbi_102617108(DPOA2);ncbi_102617532(HMGB7);ncbi_1026179…
GO:0016458	gene silencing	42	168	4.92083e-09	1.51931e-07	ncbi_102607277(-);ncbi_102607796(AUR3);ncbi_102608885(TIO);ncbi_102609952(HMDH1);ncbi_102610347(AGO16);ncbi_102610570(RAD51);ncbi_102610707(RFA2A);ncbi_102612519(ASPM);ncbi_102612748(CYPR4);ncbi_102613143(ATK4);ncbi_102613223(-);ncbi_102613380(HASP);ncbi_102613701(SL30A);ncbi_102613754(RAGP1);ncbi_102614168(WEE1);ncbi_102615179(EXO1);ncbi_102617474(CND2);ncbi_102618169(TOP3A);ncbi_102618592(CMT3)…
GO:0010605	negative regulation of macromolecule metabolic process	49	214	6.20883e-09	1.85889e-07	ncbi_102606704(-);ncbi_102606793(WDHD1);ncbi_102607277(-);ncbi_102607796(AUR3);ncbi_102608885(TIO);ncbi_102609952(HMDH1);ncbi_102610347(AGO16);ncbi_102610570(RAD51);ncbi_102610707(RFA2A);ncbi_102612519(ASPM);ncbi_102612748(CYPR4);ncbi_102613143(ATK4);ncbi_102613223(-);ncbi_102613380(HASP);ncbi_102613701(SL30A);ncbi_102613754(RAGP1);ncbi_102614168(WEE1);ncbi_102615179(EXO1);ncbi_102617108(DPOA2);n…
GO:0009892	negative regulation of metabolic process	61	296	6.85923e-09	1.99321e-07	ncbi_102578034(PME3);ncbi_102606704(-);ncbi_102606793(WDHD1);ncbi_102607277(-);ncbi_102607796(AUR3);ncbi_102608885(TIO);ncbi_102609952(HMDH1);ncbi_102610347(AGO16);ncbi_102610570(RAD51);ncbi_102610707(RFA2A);ncbi_102611144(PME33);ncbi_102611392(SBT12);ncbi_102612519(ASPM);ncbi_102612748(CYPR4);ncbi_102613143(ATK4);ncbi_102613223(-);ncbi_102613380(HASP);ncbi_102613488(CVIF2);ncbi_102613701(SL30A);…
GO:0048285	organelle fission	27	85	1.26314e-08	3.56565e-07	ncbi_102606704(-);ncbi_102608685(TPX2);ncbi_102608885(TIO);ncbi_102609633(CND1);ncbi_102610570(RAD51);ncbi_102613108(CCD31);ncbi_102613754(RAGP1);ncbi_102614168(WEE1);ncbi_102614651(MAD2);ncbi_102617474(CND2);ncbi_102618169(TOP3A);ncbi_102619925(MCM4);ncbi_102621418(FZR3);ncbi_102621695(BUB33);ncbi_102621896(MCMBP);ncbi_102623332(MSH5);ncbi_102624147(SRS2L);ncbi_102624220(PCH2);ncbi_102624461(CND…
GO:0044770	cell cycle phase transition	13	23	2.68879e-08	7.17979e-07	ncbi_102606793(WDHD1);ncbi_102608885(TIO);ncbi_102610707(RFA2A);ncbi_102612748(CYPR4);ncbi_102613108(CCD31);ncbi_102614168(WEE1);ncbi_102617108(DPOA2);ncbi_102617856(MSH7);ncbi_102621038(-);ncbi_102624182(-);ncbi_102624461(CND2);ncbi_102628205(FB2);ncbi_102628575(KIF11)
GO:0044772	mitotic cell cycle phase transition	13	23	2.68879e-08	7.17979e-07	ncbi_102606793(WDHD1);ncbi_102608885(TIO);ncbi_102610707(RFA2A);ncbi_102612748(CYPR4);ncbi_102613108(CCD31);ncbi_102614168(WEE1);ncbi_102617108(DPOA2);ncbi_102617856(MSH7);ncbi_102621038(-);ncbi_102624182(-);ncbi_102624461(CND2);ncbi_102628205(FB2);ncbi_102628575(KIF11)
GO:1901987	regulation of cell cycle phase transition	12	20	3.74287e-08	9.48195e-07	ncbi_102606793(WDHD1);ncbi_102608885(TIO);ncbi_102610707(RFA2A);ncbi_102612748(CYPR4);ncbi_102614168(WEE1);ncbi_102617108(DPOA2);ncbi_102617856(MSH7);ncbi_102621038(-);ncbi_102624182(-);ncbi_102624461(CND2);ncbi_102628205(FB2);ncbi_102628575(KIF11)
GO:1901990	regulation of mitotic cell cycle phase transition	12	20	3.74287e-08	9.48195e-07	ncbi_102606793(WDHD1);ncbi_102608885(TIO);ncbi_102610707(RFA2A);ncbi_102612748(CYPR4);ncbi_102614168(WEE1);ncbi_102617108(DPOA2);ncbi_102617856(MSH7);ncbi_102621038(-);ncbi_102624182(-);ncbi_102624461(CND2);ncbi_102628205(FB2);ncbi_102628575(KIF11)
GO:0048519	negative regulation of biological process	62	320	5.85938e-08	1.44727e-06	ncbi_102578034(PME3);ncbi_102606704(-);ncbi_102606793(WDHD1);ncbi_102607277(-);ncbi_102607796(AUR3);ncbi_102608885(TIO);ncbi_102609952(HMDH1);ncbi_102610347(AGO16);ncbi_102610570(RAD51);ncbi_102610707(RFA2A);ncbi_102611144(PME33);ncbi_102611392(SBT12);ncbi_102612519(ASPM);ncbi_102612748(CYPR4);ncbi_102613143(ATK4);ncbi_102613223(-);ncbi_102613380(HASP);ncbi_102613488(CVIF2);ncbi_102613701(SL30A);…
GO:0007346	regulation of mitotic cell cycle	12	22	1.59868e-07	3.85244e-06	ncbi_102606793(WDHD1);ncbi_102608885(TIO);ncbi_102610707(RFA2A);ncbi_102612748(CYPR4);ncbi_102614168(WEE1);ncbi_102617108(DPOA2);ncbi_102617856(MSH7);ncbi_102621038(-);ncbi_102624182(-);ncbi_102624461(CND2);ncbi_102628205(FB2);ncbi_102628575(KIF11)
GO:0018193	peptidyl-amino acid modification	39	172	2.8883e-07	6.79439e-06	ncbi_102606793(WDHD1);ncbi_102607196(PHYK3);ncbi_102607277(-);ncbi_102607796(AUR3);ncbi_102608530(CDC45);ncbi_102608802(AASS);ncbi_102608885(TIO);ncbi_102610015(Y4361);ncbi_102610707(RFA2A);ncbi_102612748(CYPR4);ncbi_102613143(ATK4);ncbi_102613223(-);ncbi_102613320(NPK1);ncbi_102613380(HASP);ncbi_102613754(RAGP1);ncbi_102614168(WEE1);ncbi_102617108(DPOA2);ncbi_102617856(MSH7);ncbi_102618169(TOP3A…
GO:0000280	nuclear division	22	74	1.00814e-06	2.31639e-05	ncbi_102608685(TPX2);ncbi_102609633(CND1);ncbi_102610570(RAD51);ncbi_102613108(CCD31);ncbi_102614168(WEE1);ncbi_102614651(MAD2);ncbi_102617474(CND2);ncbi_102618169(TOP3A);ncbi_102621418(FZR3);ncbi_102621695(BUB33);ncbi_102621896(MCMBP);ncbi_102623332(MSH5);ncbi_102624147(SRS2L);ncbi_102624220(PCH2);ncbi_102624461(CND2);ncbi_102625497(TPX2);ncbi_102625581(NUF2);ncbi_102626710(TPX2);ncbi_102627230(…
GO:0010564	regulation of cell cycle process	14	36	2.78967e-06	6.26407e-05	ncbi_102606793(WDHD1);ncbi_102608885(TIO);ncbi_102610707(RFA2A);ncbi_102612748(CYPR4);ncbi_102614168(WEE1);ncbi_102617108(DPOA2);ncbi_102617856(MSH7);ncbi_102621038(-);ncbi_102621418(FZR3);ncbi_102624182(-);ncbi_102624461(CND2);ncbi_102627230(ESP1);ncbi_102628205(FB2);ncbi_102628575(KIF11)
GO:0006342	chromatin silencing	18	57	3.71251e-06	7.64159e-05	ncbi_102607277(-);ncbi_102608885(TIO);ncbi_102610347(AGO16);ncbi_102612519(ASPM);ncbi_102613223(-);ncbi_102613754(RAGP1);ncbi_102615179(EXO1);ncbi_102617474(CND2);ncbi_102618592(CMT3);ncbi_102619938(KIF11);ncbi_102620158(-);ncbi_102621038(-);ncbi_102623428(KN12B);ncbi_102624461(CND2);ncbi_102625445(B3GT6);ncbi_102628378(AGO10);ncbi_102628575(KIF11);ncbi_102630823(ZDH16)
GO:0045814	negative regulation of gene expression, epigenetic	18	57	3.71251e-06	7.64159e-05	ncbi_102607277(-);ncbi_102608885(TIO);ncbi_102610347(AGO16);ncbi_102612519(ASPM);ncbi_102613223(-);ncbi_102613754(RAGP1);ncbi_102615179(EXO1);ncbi_102617474(CND2);ncbi_102618592(CMT3);ncbi_102619938(KIF11);ncbi_102620158(-);ncbi_102621038(-);ncbi_102623428(KN12B);ncbi_102624461(CND2);ncbi_102625445(B3GT6);ncbi_102628378(AGO10);ncbi_102628575(KIF11);ncbi_102630823(ZDH16)
GO:0045892	negative regulation of transcription, DNA-templated	18	57	3.71251e-06	7.64159e-05	ncbi_102607277(-);ncbi_102608885(TIO);ncbi_102610347(AGO16);ncbi_102612519(ASPM);ncbi_102613223(-);ncbi_102613754(RAGP1);ncbi_102615179(EXO1);ncbi_102617474(CND2);ncbi_102618592(CMT3);ncbi_102619938(KIF11);ncbi_102620158(-);ncbi_102621038(-);ncbi_102623428(KN12B);ncbi_102624461(CND2);ncbi_102625445(B3GT6);ncbi_102628378(AGO10);ncbi_102628575(KIF11);ncbi_102630823(ZDH16)
GO:1903507	negative regulation of nucleic acid-templated transcription	18	57	3.71251e-06	7.64159e-05	ncbi_102607277(-);ncbi_102608885(TIO);ncbi_102610347(AGO16);ncbi_102612519(ASPM);ncbi_102613223(-);ncbi_102613754(RAGP1);ncbi_102615179(EXO1);ncbi_102617474(CND2);ncbi_102618592(CMT3);ncbi_102619938(KIF11);ncbi_102620158(-);ncbi_102621038(-);ncbi_102623428(KN12B);ncbi_102624461(CND2);ncbi_102625445(B3GT6);ncbi_102628378(AGO10);ncbi_102628575(KIF11);ncbi_102630823(ZDH16)
GO:0009890	negative regulation of biosynthetic process	19	63	4.3229e-06	8.71638e-05	ncbi_102607277(-);ncbi_102608885(TIO);ncbi_102610347(AGO16);ncbi_102612519(ASPM);ncbi_102613223(-);ncbi_102613754(RAGP1);ncbi_102615179(EXO1);ncbi_102617474(CND2);ncbi_102618592(CMT3);ncbi_102618954(BAN);ncbi_102619938(KIF11);ncbi_102620158(-);ncbi_102621038(-);ncbi_102623428(KN12B);ncbi_102624461(CND2);ncbi_102625445(B3GT6);ncbi_102628378(AGO10);ncbi_102628575(KIF11);ncbi_102630823(ZDH16)
GO:1902589	single-organism organelle organization	65	385	4.69513e-06	9.27759e-05	ncbi_102606687(MSI4);ncbi_102606704(-);ncbi_102606793(WDHD1);ncbi_102607277(-);ncbi_102607796(AUR3);ncbi_102608042(NACK1);ncbi_102608530(CDC45);ncbi_102608716(PME68);ncbi_102608885(TIO);ncbi_102610015(Y4361);ncbi_102610347(AGO16);ncbi_102610707(RFA2A);ncbi_102611082(ZRAB3);ncbi_102611409(DDX11);ncbi_102612519(ASPM);ncbi_102612748(CYPR4);ncbi_102613143(ATK4);ncbi_102613223(-);ncbi_102613320(NPK1);…
GO:0048444	floral organ morphogenesis	11	24	4.94023e-06	9.38643e-05	ncbi_102606710(-);ncbi_102607277(-);ncbi_102612519(ASPM);ncbi_102613223(-);ncbi_102613380(HASP);ncbi_102613859(SCL28);ncbi_102618169(TOP3A);ncbi_102619938(KIF11);ncbi_102624575(RMI1);ncbi_102627577(PAN);ncbi_102630823(ZDH16)
GO:0048563	post-embryonic organ morphogenesis	11	24	4.94023e-06	9.38643e-05	ncbi_102606710(-);ncbi_102607277(-);ncbi_102612519(ASPM);ncbi_102613223(-);ncbi_102613380(HASP);ncbi_102613859(SCL28);ncbi_102618169(TOP3A);ncbi_102619938(KIF11);ncbi_102624575(RMI1);ncbi_102627577(PAN);ncbi_102630823(ZDH16)
GO:0009791	post-embryonic development	65	387	5.60543e-06	0.000104494	ncbi_102577938(SOC1);ncbi_102578011(MPK3);ncbi_102606704(-);ncbi_102606710(-);ncbi_102606793(WDHD1);ncbi_102607167(AB19B);ncbi_102607196(PHYK3);ncbi_102607277(-);ncbi_102607441(ATH1);ncbi_102608523(-);ncbi_102608885(TIO);ncbi_102609278(DEFA);ncbi_102609740(EPF2);ncbi_102610015(Y4361);ncbi_102610707(RFA2A);ncbi_102611374(AIL5);ncbi_102611392(SBT12);ncbi_102612519(ASPM);ncbi_102612748(CYPR4);ncbi_1…
GO:1902679	negative regulation of RNA biosynthetic process	18	59	6.42638e-06	0.000115441	ncbi_102607277(-);ncbi_102608885(TIO);ncbi_102610347(AGO16);ncbi_102612519(ASPM);ncbi_102613223(-);ncbi_102613754(RAGP1);ncbi_102615179(EXO1);ncbi_102617474(CND2);ncbi_102618592(CMT3);ncbi_102619938(KIF11);ncbi_102620158(-);ncbi_102621038(-);ncbi_102623428(KN12B);ncbi_102624461(CND2);ncbi_102625445(B3GT6);ncbi_102628378(AGO10);ncbi_102628575(KIF11);ncbi_102630823(ZDH16)
GO:2000113	negative regulation of cellular macromolecule biosynthetic process	18	59	6.42638e-06	0.000115441	ncbi_102607277(-);ncbi_102608885(TIO);ncbi_102610347(AGO16);ncbi_102612519(ASPM);ncbi_102613223(-);ncbi_102613754(RAGP1);ncbi_102615179(EXO1);ncbi_102617474(CND2);ncbi_102618592(CMT3);ncbi_102619938(KIF11);ncbi_102620158(-);ncbi_102621038(-);ncbi_102623428(KN12B);ncbi_102624461(CND2);ncbi_102625445(B3GT6);ncbi_102628378(AGO10);ncbi_102628575(KIF11);ncbi_102630823(ZDH16)
GO:0040029	regulation of gene expression, epigenetic	26	107	7.26491e-06	0.000128174	ncbi_102607277(-);ncbi_102608885(TIO);ncbi_102609952(HMDH1);ncbi_102610347(AGO16);ncbi_102612519(ASPM);ncbi_102613223(-);ncbi_102613754(RAGP1);ncbi_102615179(EXO1);ncbi_102617474(CND2);ncbi_102618592(CMT3);ncbi_102618736(RTEL1);ncbi_102618782(CLF);ncbi_102619938(KIF11);ncbi_102620158(-);ncbi_102621038(-);ncbi_102623079(IMP2L);ncbi_102623428(KN12B);ncbi_102624461(CND2);ncbi_102625445(B3GT6);ncbi_1…
GO:0048437	floral organ development	21	77	8.07147e-06	0.000139905	ncbi_102577938(SOC1);ncbi_102606710(-);ncbi_102607167(AB19B);ncbi_102607196(PHYK3);ncbi_102607277(-);ncbi_102609278(DEFA);ncbi_102610015(Y4361);ncbi_102612519(ASPM);ncbi_102613223(-);ncbi_102613380(HASP);ncbi_102613859(SCL28);ncbi_102616570(DEFA);ncbi_102618169(TOP3A);ncbi_102619938(KIF11);ncbi_102620301(TMM);ncbi_102624575(RMI1);ncbi_102626066(LBD6);ncbi_102627577(PAN);ncbi_102628305(TMM);ncbi_1…
GO:0051253	negative regulation of RNA metabolic process	18	60	8.3622e-06	0.000142446	ncbi_102607277(-);ncbi_102608885(TIO);ncbi_102610347(AGO16);ncbi_102612519(ASPM);ncbi_102613223(-);ncbi_102613754(RAGP1);ncbi_102615179(EXO1);ncbi_102617474(CND2);ncbi_102618592(CMT3);ncbi_102619938(KIF11);ncbi_102620158(-);ncbi_102621038(-);ncbi_102623428(KN12B);ncbi_102624461(CND2);ncbi_102625445(B3GT6);ncbi_102628378(AGO10);ncbi_102628575(KIF11);ncbi_102630823(ZDH16)
GO:0010558	negative regulation of macromolecule biosynthetic process	18	61	1.08056e-05	0.000177932	ncbi_102607277(-);ncbi_102608885(TIO);ncbi_102610347(AGO16);ncbi_102612519(ASPM);ncbi_102613223(-);ncbi_102613754(RAGP1);ncbi_102615179(EXO1);ncbi_102617474(CND2);ncbi_102618592(CMT3);ncbi_102619938(KIF11);ncbi_102620158(-);ncbi_102621038(-);ncbi_102623428(KN12B);ncbi_102624461(CND2);ncbi_102625445(B3GT6);ncbi_102628378(AGO10);ncbi_102628575(KIF11);ncbi_102630823(ZDH16)
GO:0045934	negative regulation of nucleobase-containing compound metabolic process	18	61	1.08056e-05	0.000177932	ncbi_102607277(-);ncbi_102608885(TIO);ncbi_102610347(AGO16);ncbi_102612519(ASPM);ncbi_102613223(-);ncbi_102613754(RAGP1);ncbi_102615179(EXO1);ncbi_102617474(CND2);ncbi_102618592(CMT3);ncbi_102619938(KIF11);ncbi_102620158(-);ncbi_102621038(-);ncbi_102623428(KN12B);ncbi_102624461(CND2);ncbi_102625445(B3GT6);ncbi_102628378(AGO10);ncbi_102628575(KIF11);ncbi_102630823(ZDH16)
GO:0031327	negative regulation of cellular biosynthetic process	18	62	1.38697e-05	0.00022102	ncbi_102607277(-);ncbi_102608885(TIO);ncbi_102610347(AGO16);ncbi_102612519(ASPM);ncbi_102613223(-);ncbi_102613754(RAGP1);ncbi_102615179(EXO1);ncbi_102617474(CND2);ncbi_102618592(CMT3);ncbi_102619938(KIF11);ncbi_102620158(-);ncbi_102621038(-);ncbi_102623428(KN12B);ncbi_102624461(CND2);ncbi_102625445(B3GT6);ncbi_102628378(AGO10);ncbi_102628575(KIF11);ncbi_102630823(ZDH16)
GO:0051172	negative regulation of nitrogen compound metabolic process	18	62	1.38697e-05	0.00022102	ncbi_102607277(-);ncbi_102608885(TIO);ncbi_102610347(AGO16);ncbi_102612519(ASPM);ncbi_102613223(-);ncbi_102613754(RAGP1);ncbi_102615179(EXO1);ncbi_102617474(CND2);ncbi_102618592(CMT3);ncbi_102619938(KIF11);ncbi_102620158(-);ncbi_102621038(-);ncbi_102623428(KN12B);ncbi_102624461(CND2);ncbi_102625445(B3GT6);ncbi_102628378(AGO10);ncbi_102628575(KIF11);ncbi_102630823(ZDH16)
GO:0048449	floral organ formation	10	22	1.47797e-05	0.000231784	ncbi_102607277(-);ncbi_102612519(ASPM);ncbi_102613223(-);ncbi_102613380(HASP);ncbi_102613859(SCL28);ncbi_102618169(TOP3A);ncbi_102619938(KIF11);ncbi_102624575(RMI1);ncbi_102627577(PAN);ncbi_102630823(ZDH16)
GO:0007275	multicellular organism development	106	749	2.6453e-05	0.000408368	ncbi_102577938(SOC1);ncbi_102578011(MPK3);ncbi_102606704(-);ncbi_102606710(-);ncbi_102606793(WDHD1);ncbi_102607138(AHL10);ncbi_102607167(AB19B);ncbi_102607196(PHYK3);ncbi_102607277(-);ncbi_102607441(ATH1);ncbi_102607757(CSLC6);ncbi_102608042(NACK1);ncbi_102608061(PHT21);ncbi_102608523(-);ncbi_102608530(CDC45);ncbi_102608885(TIO);ncbi_102609168(FAS1);ncbi_102609278(DEFA);ncbi_102609477(FEI1);ncbi_…
GO:0071103	DNA conformation change	13	39	4.37757e-05	0.000665391	ncbi_102607277(-);ncbi_102609168(FAS1);ncbi_102610752(RQL4A);ncbi_102611409(DDX11);ncbi_102615859(MCM6);ncbi_102618736(RTEL1);ncbi_102619925(MCM4);ncbi_102620438(FANCJ);ncbi_102621522(MCM3);ncbi_102624145(-);ncbi_102624147(SRS2L);ncbi_102629070(MCM7);ncbi_102630547(MCM2)
GO:0032508	DNA duplex unwinding	5	6	4.59586e-05	0.000687986	ncbi_102615859(MCM6);ncbi_102619925(MCM4);ncbi_102621522(MCM3);ncbi_102629070(MCM7);ncbi_102630547(MCM2)
GO:0048569	post-embryonic organ development	13	42	0.000104509	0.00154112	ncbi_102606710(-);ncbi_102607167(AB19B);ncbi_102607277(-);ncbi_102612519(ASPM);ncbi_102613223(-);ncbi_102613380(HASP);ncbi_102613754(RAGP1);ncbi_102613859(SCL28);ncbi_102618169(TOP3A);ncbi_102619938(KIF11);ncbi_102624575(RMI1);ncbi_102627577(PAN);ncbi_102630823(ZDH16)
GO:0010468	regulation of gene expression	159	1258	0.000136717	0.00198642	ncbi_102577938(SOC1);ncbi_102578011(MPK3);ncbi_102606704(-);ncbi_102606720(NAC53);ncbi_102606783(Y5625);ncbi_102606793(WDHD1);ncbi_102607277(-);ncbi_102607406(NTL9);ncbi_102607440(CIGR1);ncbi_102607441(ATH1);ncbi_102607474(HAT3);ncbi_102607696(NTL9);ncbi_102607796(AUR3);ncbi_102607798(SPL4);ncbi_102607863(WRK70);ncbi_102608291(GRF2);ncbi_102608614(GAI);ncbi_102608732(HAT7);ncbi_102608833(-);ncbi_…
GO:0000725	recombinational repair	11	33	0.000169362	0.00242507	ncbi_102607277(-);ncbi_102610570(RAD51);ncbi_102610707(RFA2A);ncbi_102614093(CHR25);ncbi_102614168(WEE1);ncbi_102617108(DPOA2);ncbi_102621871(CSLD5);ncbi_102621896(MCMBP);ncbi_102628058(MCM8);ncbi_102628548(BRC2B);ncbi_102630865(SMC5)
GO:0060255	regulation of macromolecule metabolic process	175	1420	0.000230629	0.00325517	ncbi_102577938(SOC1);ncbi_102578011(MPK3);ncbi_102606704(-);ncbi_102606720(NAC53);ncbi_102606760(LRKS7);ncbi_102606783(Y5625);ncbi_102606793(WDHD1);ncbi_102607277(-);ncbi_102607406(NTL9);ncbi_102607440(CIGR1);ncbi_102607441(ATH1);ncbi_102607474(HAT3);ncbi_102607696(NTL9);ncbi_102607796(AUR3);ncbi_102607798(SPL4);ncbi_102607863(WRK70);ncbi_102608291(GRF2);ncbi_102608614(GAI);ncbi_102608732(HAT7);n…
GO:0009886	post-embryonic morphogenesis	19	82	0.000235938	0.00328319	ncbi_102606710(-);ncbi_102607277(-);ncbi_102610015(Y4361);ncbi_102611392(SBT12);ncbi_102612519(ASPM);ncbi_102613223(-);ncbi_102613380(HASP);ncbi_102613859(SCL28);ncbi_102616966(GDL17);ncbi_102617919(SPCH);ncbi_102618169(TOP3A);ncbi_102619938(KIF11);ncbi_102620301(TMM);ncbi_102622514(ROC5);ncbi_102624575(RMI1);ncbi_102627577(PAN);ncbi_102628305(TMM);ncbi_102630300(EMS1);ncbi_102630823(ZDH16)
GO:0044707	single-multicellular organism process	112	845	0.000247205	0.0033922	ncbi_102577938(SOC1);ncbi_102578011(MPK3);ncbi_102606704(-);ncbi_102606710(-);ncbi_102606793(WDHD1);ncbi_102606902(CSLD4);ncbi_102607138(AHL10);ncbi_102607167(AB19B);ncbi_102607196(PHYK3);ncbi_102607277(-);ncbi_102607441(ATH1);ncbi_102607568(THE1);ncbi_102607708(ZHD2);ncbi_102607757(CSLC6);ncbi_102608042(NACK1);ncbi_102608061(PHT21);ncbi_102608523(-);ncbi_102608530(CDC45);ncbi_102608885(TIO);ncbi…
GO:0000003	reproduction	78	549	0.000280475	0.00379602	ncbi_102577938(SOC1);ncbi_102578011(MPK3);ncbi_102606710(-);ncbi_102606793(WDHD1);ncbi_102607138(AHL10);ncbi_102607167(AB19B);ncbi_102607196(PHYK3);ncbi_102607277(-);ncbi_102607441(ATH1);ncbi_102607708(ZHD2);ncbi_102607757(CSLC6);ncbi_102608284(CCR1);ncbi_102608523(-);ncbi_102608802(AASS);ncbi_102609278(DEFA);ncbi_102609477(FEI1);ncbi_102609998(GPDA2);ncbi_102610015(Y4361);ncbi_102610347(AGO16);n…
GO:0032501	multicellular organismal process	112	850	0.000311377	0.0041573	ncbi_102577938(SOC1);ncbi_102578011(MPK3);ncbi_102606704(-);ncbi_102606710(-);ncbi_102606793(WDHD1);ncbi_102606902(CSLD4);ncbi_102607138(AHL10);ncbi_102607167(AB19B);ncbi_102607196(PHYK3);ncbi_102607277(-);ncbi_102607441(ATH1);ncbi_102607568(THE1);ncbi_102607708(ZHD2);ncbi_102607757(CSLC6);ncbi_102608042(NACK1);ncbi_102608061(PHT21);ncbi_102608523(-);ncbi_102608530(CDC45);ncbi_102608885(TIO);ncbi…
GO:0009908	flower development	23	111	0.000323135	0.00425676	ncbi_102577938(SOC1);ncbi_102606710(-);ncbi_102607167(AB19B);ncbi_102607196(PHYK3);ncbi_102607277(-);ncbi_102609278(DEFA);ncbi_102610015(Y4361);ncbi_102612519(ASPM);ncbi_102613223(-);ncbi_102613380(HASP);ncbi_102613663(YUC4);ncbi_102613859(SCL28);ncbi_102616570(DEFA);ncbi_102618169(TOP3A);ncbi_102618573(SBP1);ncbi_102619938(KIF11);ncbi_102620301(TMM);ncbi_102624575(RMI1);ncbi_102626066(LBD6);ncbi…
GO:0044702	single organism reproductive process	40	241	0.000447999	0.00579509	ncbi_102577938(SOC1);ncbi_102578011(MPK3);ncbi_102606710(-);ncbi_102607167(AB19B);ncbi_102607196(PHYK3);ncbi_102607277(-);ncbi_102609278(DEFA);ncbi_102610015(Y4361);ncbi_102610347(AGO16);ncbi_102611409(DDX11);ncbi_102612519(ASPM);ncbi_102613223(-);ncbi_102613380(HASP);ncbi_102613663(YUC4);ncbi_102613859(SCL28);ncbi_102614093(CHR25);ncbi_102615709(NACK2);ncbi_102616403(FACD2);ncbi_102616570(DEFA);…
GO:0032392	DNA geometric change	10	31	0.000451642	0.00579509	ncbi_102610752(RQL4A);ncbi_102611409(DDX11);ncbi_102615859(MCM6);ncbi_102618736(RTEL1);ncbi_102619925(MCM4);ncbi_102620438(FANCJ);ncbi_102621522(MCM3);ncbi_102624147(SRS2L);ncbi_102629070(MCM7);ncbi_102630547(MCM2)
GO:0009812	flavonoid metabolic process	14	55	0.000557802	0.00706549	ncbi_102578039(ELIP1);ncbi_102607309(CHS2);ncbi_102609299(UFOG);ncbi_102611686(4CL2);ncbi_102613220(SRG1);ncbi_102613490(CFI3);ncbi_102614051(FAP3);ncbi_102617927(GLNB);ncbi_102618954(BAN);ncbi_102619013(BHLHW);ncbi_102620276(COMT1);ncbi_102624868(SRG1);ncbi_102630750(PME53);ncbi_102631012(PPT2)
GO:0022414	reproductive process	75	538	0.000645393	0.0080715	ncbi_102577938(SOC1);ncbi_102578011(MPK3);ncbi_102606710(-);ncbi_102606793(WDHD1);ncbi_102607138(AHL10);ncbi_102607167(AB19B);ncbi_102607196(PHYK3);ncbi_102607277(-);ncbi_102607441(ATH1);ncbi_102607708(ZHD2);ncbi_102607757(CSLC6);ncbi_102608284(CCR1);ncbi_102608523(-);ncbi_102608802(AASS);ncbi_102609278(DEFA);ncbi_102609477(FEI1);ncbi_102609998(GPDA2);ncbi_102610015(Y4361);ncbi_102610347(AGO16);n…
GO:0019222	regulation of metabolic process	196	1651	0.000705594	0.00871409	ncbi_102577938(SOC1);ncbi_102578011(MPK3);ncbi_102578034(PME3);ncbi_102606704(-);ncbi_102606720(NAC53);ncbi_102606760(LRKS7);ncbi_102606783(Y5625);ncbi_102606793(WDHD1);ncbi_102607277(-);ncbi_102607406(NTL9);ncbi_102607440(CIGR1);ncbi_102607441(ATH1);ncbi_102607474(HAT3);ncbi_102607696(NTL9);ncbi_102607796(AUR3);ncbi_102607798(SPL4);ncbi_102607863(WRK70);ncbi_102608291(GRF2);ncbi_102608614(GAI);n…
GO:0044767	single-organism developmental process	121	952	0.000751841	0.0091706	ncbi_102577938(SOC1);ncbi_102578011(MPK3);ncbi_102606704(-);ncbi_102606710(-);ncbi_102606793(WDHD1);ncbi_102607138(AHL10);ncbi_102607167(AB19B);ncbi_102607196(PHYK3);ncbi_102607277(-);ncbi_102607441(ATH1);ncbi_102607568(THE1);ncbi_102607757(CSLC6);ncbi_102608042(NACK1);ncbi_102608061(PHT21);ncbi_102608523(-);ncbi_102608530(CDC45);ncbi_102608885(TIO);ncbi_102609168(FAS1);ncbi_102609278(DEFA);ncbi_…
GO:0032502	developmental process	142	1150	0.000893516	0.0107658	ncbi_102577938(SOC1);ncbi_102578011(MPK3);ncbi_102606704(-);ncbi_102606710(-);ncbi_102606793(WDHD1);ncbi_102607138(AHL10);ncbi_102607167(AB19B);ncbi_102607196(PHYK3);ncbi_102607277(-);ncbi_102607441(ATH1);ncbi_102607568(THE1);ncbi_102607708(ZHD2);ncbi_102607757(CSLC6);ncbi_102608042(NACK1);ncbi_102608061(PHT21);ncbi_102608284(CCR1);ncbi_102608523(-);ncbi_102608530(CDC45);ncbi_102608802(AASS);ncbi…
GO:0090567	reproductive shoot system development	26	141	0.000906827	0.0107945	ncbi_102577938(SOC1);ncbi_102578011(MPK3);ncbi_102606710(-);ncbi_102607167(AB19B);ncbi_102607196(PHYK3);ncbi_102607277(-);ncbi_102609278(DEFA);ncbi_102610015(Y4361);ncbi_102612519(ASPM);ncbi_102613223(-);ncbi_102613380(HASP);ncbi_102613663(YUC4);ncbi_102613859(SCL28);ncbi_102616570(DEFA);ncbi_102618169(TOP3A);ncbi_102618573(SBP1);ncbi_102618782(CLF);ncbi_102619938(KIF11);ncbi_102620301(TMM);ncbi_…
GO:0019219	regulation of nucleobase-containing compound metabolic process	51	341	0.00100554	0.011827	ncbi_102606793(WDHD1);ncbi_102607277(-);ncbi_102607441(ATH1);ncbi_102607796(AUR3);ncbi_102608885(TIO);ncbi_102609168(FAS1);ncbi_102610347(AGO16);ncbi_102610570(RAD51);ncbi_102610707(RFA2A);ncbi_102611194(YAB5);ncbi_102612519(ASPM);ncbi_102612748(CYPR4);ncbi_102613223(-);ncbi_102613320(NPK1);ncbi_102613701(SL30A);ncbi_102613754(RAGP1);ncbi_102614093(CHR25);ncbi_102614168(WEE1);ncbi_102615179(EXO1)…
GO:0007349	cellularization	4	6	0.00110605	0.0128563	ncbi_102608042(NACK1);ncbi_102608885(TIO);ncbi_102615709(NACK2);ncbi_102616631(ULK4)
GO:0050789	regulation of biological process	290	2583	0.0012618	0.014496	XLOC_006061(AOX3);ncbi_102577938(SOC1);ncbi_102578011(MPK3);ncbi_102578028(ETR2);ncbi_102578034(PME3);ncbi_102578039(ELIP1);ncbi_102606704(-);ncbi_102606720(NAC53);ncbi_102606760(LRKS7);ncbi_102606783(Y5625);ncbi_102606793(WDHD1);ncbi_102607074(CCNB1);ncbi_102607167(AB19B);ncbi_102607242(CML19);ncbi_102607277(-);ncbi_102607406(NTL9);ncbi_102607440(CIGR1);ncbi_102607441(ATH1);ncbi_102607474(HAT3);…
GO:0051239	regulation of multicellular organismal process	36	224	0.00152915	0.0171681	ncbi_102577938(SOC1);ncbi_102606704(-);ncbi_102606793(WDHD1);ncbi_102608885(TIO);ncbi_102609278(DEFA);ncbi_102610015(Y4361);ncbi_102610623(TP1A);ncbi_102610707(RFA2A);ncbi_102610928(IRK);ncbi_102611374(AIL5);ncbi_102612748(CYPR4);ncbi_102613663(YUC4);ncbi_102614404(E133);ncbi_102617108(DPOA2);ncbi_102617856(MSH7);ncbi_102618573(SBP1);ncbi_102618592(CMT3);ncbi_102619925(MCM4);ncbi_102619938(KIF11)…
GO:2000026	regulation of multicellular organismal development	36	224	0.00152915	0.0171681	ncbi_102577938(SOC1);ncbi_102606704(-);ncbi_102606793(WDHD1);ncbi_102608885(TIO);ncbi_102609278(DEFA);ncbi_102610015(Y4361);ncbi_102610623(TP1A);ncbi_102610707(RFA2A);ncbi_102610928(IRK);ncbi_102611374(AIL5);ncbi_102612748(CYPR4);ncbi_102613663(YUC4);ncbi_102614404(E133);ncbi_102617108(DPOA2);ncbi_102617856(MSH7);ncbi_102618573(SBP1);ncbi_102618592(CMT3);ncbi_102619925(MCM4);ncbi_102619938(KIF11)…
GO:0009813	flavonoid biosynthetic process	10	36	0.00165702	0.0183948	ncbi_102578039(ELIP1);ncbi_102609299(UFOG);ncbi_102611686(4CL2);ncbi_102613220(SRG1);ncbi_102613490(CFI3);ncbi_102617927(GLNB);ncbi_102619013(BHLHW);ncbi_102620276(COMT1);ncbi_102624868(SRG1);ncbi_102631012(PPT2)
GO:0048856	anatomical structure development	95	737	0.00181491	0.0199237	ncbi_102577938(SOC1);ncbi_102578011(MPK3);ncbi_102606710(-);ncbi_102607167(AB19B);ncbi_102607196(PHYK3);ncbi_102607277(-);ncbi_102607441(ATH1);ncbi_102607568(THE1);ncbi_102607757(CSLC6);ncbi_102608042(NACK1);ncbi_102608061(PHT21);ncbi_102608885(TIO);ncbi_102609168(FAS1);ncbi_102609278(DEFA);ncbi_102609358(KIC);ncbi_102609477(FEI1);ncbi_102609740(EPF2);ncbi_102610015(Y4361);ncbi_102610227(TRY);ncb…
GO:0065007	biological regulation	312	2818	0.00192818	0.0209345	XLOC_006061(AOX3);ncbi_102577938(SOC1);ncbi_102578011(MPK3);ncbi_102578028(ETR2);ncbi_102578034(PME3);ncbi_102578039(ELIP1);ncbi_102606704(-);ncbi_102606720(NAC53);ncbi_102606760(LRKS7);ncbi_102606783(Y5625);ncbi_102606793(WDHD1);ncbi_102606911(GRXC9);ncbi_102607074(CCNB1);ncbi_102607167(AB19B);ncbi_102607242(CML19);ncbi_102607277(-);ncbi_102607406(NTL9);ncbi_102607440(CIGR1);ncbi_102607441(ATH1)…
GO:0006310	DNA recombination	14	63	0.00231001	0.0248076	ncbi_102607277(-);ncbi_102609168(FAS1);ncbi_102610570(RAD51);ncbi_102610707(RFA2A);ncbi_102614093(CHR25);ncbi_102614168(WEE1);ncbi_102617108(DPOA2);ncbi_102621871(CSLD5);ncbi_102621896(MCMBP);ncbi_102623332(MSH5);ncbi_102627230(ESP1);ncbi_102628058(MCM8);ncbi_102628548(BRC2B);ncbi_102630865(SMC5)
GO:0031324	negative regulation of cellular metabolic process	19	98	0.00235266	0.0249938	ncbi_102607277(-);ncbi_102608885(TIO);ncbi_102610347(AGO16);ncbi_102612519(ASPM);ncbi_102613223(-);ncbi_102613754(RAGP1);ncbi_102615179(EXO1);ncbi_102617474(CND2);ncbi_102618592(CMT3);ncbi_102619938(KIF11);ncbi_102620158(-);ncbi_102621038(-);ncbi_102623428(KN12B);ncbi_102624461(CND2);ncbi_102625445(B3GT6);ncbi_102628263(AHL16);ncbi_102628378(AGO10);ncbi_102628575(KIF11);ncbi_102630823(ZDH16)
GO:0003006	developmental process involved in reproduction	66	486	0.00259224	0.0272461	ncbi_102577938(SOC1);ncbi_102578011(MPK3);ncbi_102606710(-);ncbi_102606793(WDHD1);ncbi_102607138(AHL10);ncbi_102607167(AB19B);ncbi_102607196(PHYK3);ncbi_102607277(-);ncbi_102607441(ATH1);ncbi_102607708(ZHD2);ncbi_102607757(CSLC6);ncbi_102608284(CCR1);ncbi_102608523(-);ncbi_102608802(AASS);ncbi_102609278(DEFA);ncbi_102609477(FEI1);ncbi_102609998(GPDA2);ncbi_102610015(Y4361);ncbi_102610407(-);ncbi_…
GO:0048608	reproductive structure development	29	176	0.00289257	0.0297693	ncbi_102577938(SOC1);ncbi_102578011(MPK3);ncbi_102606710(-);ncbi_102607167(AB19B);ncbi_102607196(PHYK3);ncbi_102607277(-);ncbi_102609278(DEFA);ncbi_102610015(Y4361);ncbi_102612519(ASPM);ncbi_102613223(-);ncbi_102613380(HASP);ncbi_102613663(YUC4);ncbi_102613859(SCL28);ncbi_102616570(DEFA);ncbi_102618169(TOP3A);ncbi_102618573(SBP1);ncbi_102618782(CLF);ncbi_102619938(KIF11);ncbi_102620301(TMM);ncbi_…
GO:0061458	reproductive system development	29	176	0.00289257	0.0297693	ncbi_102577938(SOC1);ncbi_102578011(MPK3);ncbi_102606710(-);ncbi_102607167(AB19B);ncbi_102607196(PHYK3);ncbi_102607277(-);ncbi_102609278(DEFA);ncbi_102610015(Y4361);ncbi_102612519(ASPM);ncbi_102613223(-);ncbi_102613380(HASP);ncbi_102613663(YUC4);ncbi_102613859(SCL28);ncbi_102616570(DEFA);ncbi_102618169(TOP3A);ncbi_102618573(SBP1);ncbi_102618782(CLF);ncbi_102619938(KIF11);ncbi_102620301(TMM);ncbi_…
GO:0048646	anatomical structure formation involved in morphogenesis	15	72	0.00319891	0.0325828	ncbi_102607277(-);ncbi_102608042(NACK1);ncbi_102608885(TIO);ncbi_102611686(4CL2);ncbi_102612519(ASPM);ncbi_102613223(-);ncbi_102613380(HASP);ncbi_102613859(SCL28);ncbi_102615709(NACK2);ncbi_102616631(ULK4);ncbi_102618169(TOP3A);ncbi_102619938(KIF11);ncbi_102624575(RMI1);ncbi_102627577(PAN);ncbi_102630823(ZDH16)
GO:0009887	organ morphogenesis	19	101	0.00335631	0.0338371	ncbi_102606710(-);ncbi_102607277(-);ncbi_102607441(ATH1);ncbi_102611194(YAB5);ncbi_102612266(CCD8B);ncbi_102612519(ASPM);ncbi_102613223(-);ncbi_102613380(HASP);ncbi_102613859(SCL28);ncbi_102618169(TOP3A);ncbi_102618782(CLF);ncbi_102619938(KIF11);ncbi_102621871(CSLD5);ncbi_102624575(RMI1);ncbi_102625389(GIF1);ncbi_102627577(PAN);ncbi_102628764(NAC94);ncbi_102630676(HEM3);ncbi_102630823(ZDH16)
GO:0048367	shoot system development	29	180	0.00404028	0.0403212	ncbi_102577938(SOC1);ncbi_102578011(MPK3);ncbi_102606710(-);ncbi_102607167(AB19B);ncbi_102607196(PHYK3);ncbi_102607277(-);ncbi_102609278(DEFA);ncbi_102610015(Y4361);ncbi_102612519(ASPM);ncbi_102613223(-);ncbi_102613380(HASP);ncbi_102613663(YUC4);ncbi_102613859(SCL28);ncbi_102616570(DEFA);ncbi_102616798(RETIC);ncbi_102618169(TOP3A);ncbi_102618573(SBP1);ncbi_102618782(CLF);ncbi_102619938(KIF11);ncb…
GO:0048513	animal organ development	24	141	0.00419413	0.041438	ncbi_102606710(-);ncbi_102607167(AB19B);ncbi_102607277(-);ncbi_102607441(ATH1);ncbi_102611194(YAB5);ncbi_102611374(AIL5);ncbi_102612266(CCD8B);ncbi_102612519(ASPM);ncbi_102613223(-);ncbi_102613380(HASP);ncbi_102613754(RAGP1);ncbi_102613859(SCL28);ncbi_102618169(TOP3A);ncbi_102618782(CLF);ncbi_102619938(KIF11);ncbi_102621871(CSLD5);ncbi_102624575(RMI1);ncbi_102625389(GIF1);ncbi_102627230(ESP1);ncb…
GO:0050793	regulation of developmental process	37	247	0.00456401	0.044646	ncbi_102577938(SOC1);ncbi_102606704(-);ncbi_102606793(WDHD1);ncbi_102608885(TIO);ncbi_102609278(DEFA);ncbi_102610015(Y4361);ncbi_102610623(TP1A);ncbi_102610707(RFA2A);ncbi_102610928(IRK);ncbi_102611374(AIL5);ncbi_102612748(CYPR4);ncbi_102613663(YUC4);ncbi_102614404(E133);ncbi_102617108(DPOA2);ncbi_102617856(MSH7);ncbi_102618573(SBP1);ncbi_102618592(CMT3);ncbi_102619925(MCM4);ncbi_102619938(KIF11)…
GO:0043933	macromolecular complex subunit organization	73	563	0.00516375	0.0500175	ncbi_102606661(TBA2);ncbi_102606687(MSI4);ncbi_102606704(-);ncbi_102606793(WDHD1);ncbi_102607277(-);ncbi_102607796(AUR3);ncbi_102607827(H4);ncbi_102608042(NACK1);ncbi_102608530(CDC45);ncbi_102608696(H2A5);ncbi_102608716(PME68);ncbi_102608885(TIO);ncbi_102609083(NAP1B);ncbi_102609168(FAS1);ncbi_102610015(Y4361);ncbi_102610347(AGO16);ncbi_102610570(RAD51);ncbi_102610707(RFA2A);ncbi_102611194(YAB5);…
GO:0048509	regulation of meristem development	15	77	0.00619742	0.0594471	ncbi_102610015(Y4361);ncbi_102610623(TP1A);ncbi_102610928(IRK);ncbi_102614404(E133);ncbi_102620222(NIK2);ncbi_102621460(SVP);ncbi_102622610(PER17);ncbi_102623303(NIK2);ncbi_102624218(Y4374);ncbi_102624414(TMKL1);ncbi_102627322(XTH9);ncbi_102627770(PRE6);ncbi_102628378(AGO10);ncbi_102630289(INVC);ncbi_102630547(MCM2)
GO:0008283	cell proliferation	9	37	0.0073069	0.0694156	ncbi_102608885(TIO);ncbi_102611392(SBT12);ncbi_102615610(-);ncbi_102617919(SPCH);ncbi_102620301(TMM);ncbi_102621418(FZR3);ncbi_102621871(CSLD5);ncbi_102623744(VAB);ncbi_102630547(MCM2)
GO:0032776	DNA methylation on cytosine	3	5	0.00773524	0.072785	ncbi_102616428(DNMT1);ncbi_102618592(CMT3);ncbi_102627621(DNM1B)
GO:0048523	negative regulation of cellular process	19	109	0.00787679	0.0734176	ncbi_102607277(-);ncbi_102608885(TIO);ncbi_102610347(AGO16);ncbi_102612519(ASPM);ncbi_102613223(-);ncbi_102613754(RAGP1);ncbi_102615179(EXO1);ncbi_102617474(CND2);ncbi_102618592(CMT3);ncbi_102619938(KIF11);ncbi_102620158(-);ncbi_102621038(-);ncbi_102623428(KN12B);ncbi_102624461(CND2);ncbi_102625445(B3GT6);ncbi_102628263(AHL16);ncbi_102628378(AGO10);ncbi_102628575(KIF11);ncbi_102630823(ZDH16)
GO:0014070	response to organic cyclic compound	25	157	0.00841884	0.0777365	ncbi_102578011(MPK3);ncbi_102607242(CML19);ncbi_102607555(-);ncbi_102607568(THE1);ncbi_102608042(NACK1);ncbi_102610347(AGO16);ncbi_102612087(SARD1);ncbi_102613108(CCD31);ncbi_102613478(RPK2);ncbi_102613701(SL30A);ncbi_102616268(WRK40);ncbi_102617528(F179B);ncbi_102618601(STAD6);ncbi_102618736(RTEL1);ncbi_102620300(GH31);ncbi_102621537(TOLB);ncbi_102621871(CSLD5);ncbi_102622656(SL30A);ncbi_1026230…
GO:0000912	assembly of actomyosin apparatus involved in cytokinesis	2	2	0.0093182	0.0835007	ncbi_102616631(ULK4);ncbi_102620698(TANB)
GO:1902407	assembly of actomyosin apparatus involved in mitotic cytokinesis	2	2	0.0093182	0.0835007	ncbi_102616631(ULK4);ncbi_102620698(TANB)
GO:0051171	regulation of nitrogen compound metabolic process	51	380	0.00944953	0.0835007	ncbi_102606793(WDHD1);ncbi_102607277(-);ncbi_102607441(ATH1);ncbi_102607796(AUR3);ncbi_102608885(TIO);ncbi_102609168(FAS1);ncbi_102610347(AGO16);ncbi_102610570(RAD51);ncbi_102610707(RFA2A);ncbi_102611194(YAB5);ncbi_102612519(ASPM);ncbi_102612748(CYPR4);ncbi_102613223(-);ncbi_102613320(NPK1);ncbi_102613701(SL30A);ncbi_102613754(RAGP1);ncbi_102614093(CHR25);ncbi_102614168(WEE1);ncbi_102615179(EXO1)…
GO:0032844	regulation of homeostatic process	6	20	0.00946567	0.0835007	ncbi_102610347(AGO16);ncbi_102611409(DDX11);ncbi_102614093(CHR25);ncbi_102616403(FACD2);ncbi_102623332(MSH5);ncbi_102624147(SRS2L)
GO:0034728	nucleosome organization	6	20	0.00946567	0.0835007	ncbi_102607827(H4);ncbi_102608696(H2A5);ncbi_102609083(NAP1B);ncbi_102614670(H4);ncbi_102619266(HMGYA);ncbi_102629767(H4)
GO:0099402	plant organ development	27	176	0.0103663	0.0906364	ncbi_102577938(SOC1);ncbi_102606710(-);ncbi_102607167(AB19B);ncbi_102607196(PHYK3);ncbi_102607277(-);ncbi_102607757(CSLC6);ncbi_102609278(DEFA);ncbi_102610015(Y4361);ncbi_102612519(ASPM);ncbi_102613223(-);ncbi_102613380(HASP);ncbi_102613663(YUC4);ncbi_102613754(RAGP1);ncbi_102613859(SCL28);ncbi_102616570(DEFA);ncbi_102616798(RETIC);ncbi_102618169(TOP3A);ncbi_102619938(KIF11);ncbi_102620301(TMM);n…
GO:0006996	organelle organization	103	866	0.0134299	0.11618	ncbi_102606687(MSI4);ncbi_102606704(-);ncbi_102606793(WDHD1);ncbi_102607277(-);ncbi_102607796(AUR3);ncbi_102607827(H4);ncbi_102608042(NACK1);ncbi_102608530(CDC45);ncbi_102608685(TPX2);ncbi_102608696(H2A5);ncbi_102608716(PME68);ncbi_102608855(POK1);ncbi_102608885(TIO);ncbi_102609083(NAP1B);ncbi_102609168(FAS1);ncbi_102609633(CND1);ncbi_102609936(FABI);ncbi_102609952(HMDH1);ncbi_102610015(Y4361);nc…
GO:0071555	cell wall organization	24	155	0.013523	0.11618	ncbi_102578034(PME3);ncbi_102607779(OLP1);ncbi_102608061(PHT21);ncbi_102608716(PME68);ncbi_102609278(DEFA);ncbi_102610623(TP1A);ncbi_102610928(IRK);ncbi_102611144(PME33);ncbi_102611748(RL3);ncbi_102612266(CCD8B);ncbi_102613403(YE04);ncbi_102613865(PME7);ncbi_102615493(-);ncbi_102615875(PME25);ncbi_102616745(EXP17);ncbi_102618573(SBP1);ncbi_102620571(EXPA4);ncbi_102621160(IRE);ncbi_102621836(FLA10…
GO:0009653	anatomical structure morphogenesis	56	433	0.0139496	0.118812	ncbi_102606710(-);ncbi_102607167(AB19B);ncbi_102607277(-);ncbi_102607441(ATH1);ncbi_102607568(THE1);ncbi_102607757(CSLC6);ncbi_102608042(NACK1);ncbi_102608885(TIO);ncbi_102609278(DEFA);ncbi_102609358(KIC);ncbi_102609477(FEI1);ncbi_102610015(Y4361);ncbi_102610227(TRY);ncbi_102610928(IRK);ncbi_102611194(YAB5);ncbi_102611392(SBT12);ncbi_102611686(4CL2);ncbi_102612266(CCD8B);ncbi_102612519(ASPM);ncbi…
GO:0000723	telomere maintenance	7	28	0.0148638	0.123407	ncbi_102610347(AGO16);ncbi_102611082(ZRAB3);ncbi_102611409(DDX11);ncbi_102614093(CHR25);ncbi_102616403(FACD2);ncbi_102623332(MSH5);ncbi_102624147(SRS2L)
GO:0032200	telomere organization	7	28	0.0148638	0.123407	ncbi_102610347(AGO16);ncbi_102611082(ZRAB3);ncbi_102611409(DDX11);ncbi_102614093(CHR25);ncbi_102616403(FACD2);ncbi_102623332(MSH5);ncbi_102624147(SRS2L)
GO:0060249	anatomical structure homeostasis	7	28	0.0148638	0.123407	ncbi_102610347(AGO16);ncbi_102611082(ZRAB3);ncbi_102611409(DDX11);ncbi_102614093(CHR25);ncbi_102616403(FACD2);ncbi_102623332(MSH5);ncbi_102624147(SRS2L)
GO:0071824	protein-DNA complex subunit organization	6	22	0.0154246	0.126996	ncbi_102607827(H4);ncbi_102608696(H2A5);ncbi_102609083(NAP1B);ncbi_102614670(H4);ncbi_102619266(HMGYA);ncbi_102629767(H4)
GO:0006281	DNA repair	18	109	0.0163179	0.131734	ncbi_102607277(-);ncbi_102609168(FAS1);ncbi_102610570(RAD51);ncbi_102610707(RFA2A);ncbi_102614093(CHR25);ncbi_102614168(WEE1);ncbi_102616863(NTH1);ncbi_102617108(DPOA2);ncbi_102617856(MSH7);ncbi_102621461(3MG1);ncbi_102621871(CSLD5);ncbi_102621896(MCMBP);ncbi_102622215(MUTYH);ncbi_102623332(MSH5);ncbi_102624373(MAK3);ncbi_102628058(MCM8);ncbi_102628548(BRC2B);ncbi_102630865(SMC5)
GO:0044786	cell cycle DNA replication	8	35	0.0163244	0.131734	ncbi_102608530(CDC45);ncbi_102608885(TIO);ncbi_102614168(WEE1);ncbi_102614651(MAD2);ncbi_102617974(E2FA);ncbi_102621418(FZR3);ncbi_102621896(MCMBP);ncbi_102628575(KIF11)
GO:0016043	cellular component organization	160	1419	0.0164	0.131734	ncbi_102578034(PME3);ncbi_102606661(TBA2);ncbi_102606687(MSI4);ncbi_102606704(-);ncbi_102606793(WDHD1);ncbi_102607167(AB19B);ncbi_102607277(-);ncbi_102607441(ATH1);ncbi_102607568(THE1);ncbi_102607757(CSLC6);ncbi_102607779(OLP1);ncbi_102607796(AUR3);ncbi_102607827(H4);ncbi_102608042(NACK1);ncbi_102608061(PHT21);ncbi_102608530(CDC45);ncbi_102608685(TPX2);ncbi_102608696(H2A5);ncbi_102608716(PME68);n…
GO:1903046	meiotic cell cycle process	10	49	0.0170025	0.135471	ncbi_102610347(AGO16);ncbi_102611409(DDX11);ncbi_102614093(CHR25);ncbi_102615709(NACK2);ncbi_102616403(FACD2);ncbi_102617856(MSH7);ncbi_102618169(TOP3A);ncbi_102623332(MSH5);ncbi_102627230(ESP1);ncbi_102628058(MCM8)
GO:0006974	cellular response to DNA damage stimulus	19	119	0.0193743	0.153135	ncbi_102607277(-);ncbi_102609168(FAS1);ncbi_102610570(RAD51);ncbi_102610707(RFA2A);ncbi_102614093(CHR25);ncbi_102614168(WEE1);ncbi_102616863(NTH1);ncbi_102617108(DPOA2);ncbi_102617856(MSH7);ncbi_102621461(3MG1);ncbi_102621871(CSLD5);ncbi_102621896(MCMBP);ncbi_102622215(MUTYH);ncbi_102623332(MSH5);ncbi_102624373(MAK3);ncbi_102628058(MCM8);ncbi_102628548(BRC2B);ncbi_102630093(CNDH2);ncbi_102630865(…
GO:0048731	system development	46	353	0.0214854	0.168473	ncbi_102577938(SOC1);ncbi_102578011(MPK3);ncbi_102606710(-);ncbi_102607167(AB19B);ncbi_102607196(PHYK3);ncbi_102607277(-);ncbi_102607441(ATH1);ncbi_102607757(CSLC6);ncbi_102609168(FAS1);ncbi_102609278(DEFA);ncbi_102610015(Y4361);ncbi_102611194(YAB5);ncbi_102611374(AIL5);ncbi_102612266(CCD8B);ncbi_102612519(ASPM);ncbi_102613108(CCD31);ncbi_102613223(-);ncbi_102613380(HASP);ncbi_102613663(YUC4);ncb…
GO:0006261	DNA-dependent DNA replication	8	37	0.0225628	0.175528	ncbi_102608530(CDC45);ncbi_102608885(TIO);ncbi_102614168(WEE1);ncbi_102614651(MAD2);ncbi_102617974(E2FA);ncbi_102621418(FZR3);ncbi_102621896(MCMBP);ncbi_102628575(KIF11)
GO:0006306	DNA methylation	3	7	0.0233502	0.176107	ncbi_102616428(DNMT1);ncbi_102618592(CMT3);ncbi_102627621(DNM1B)
GO:0006333	chromatin assembly or disassembly	3	7	0.0233502	0.176107	ncbi_102607277(-);ncbi_102609168(FAS1);ncbi_102624145(-)
GO:0031497	chromatin assembly	3	7	0.0233502	0.176107	ncbi_102607277(-);ncbi_102609168(FAS1);ncbi_102624145(-)
GO:0044728	DNA methylation or demethylation	3	7	0.0233502	0.176107	ncbi_102616428(DNMT1);ncbi_102618592(CMT3);ncbi_102627621(DNM1B)
GO:0051321	meiotic cell cycle	10	52	0.0251842	0.1885	ncbi_102610347(AGO16);ncbi_102611409(DDX11);ncbi_102614093(CHR25);ncbi_102615709(NACK2);ncbi_102616403(FACD2);ncbi_102617856(MSH7);ncbi_102618169(TOP3A);ncbi_102623332(MSH5);ncbi_102627230(ESP1);ncbi_102628058(MCM8)
GO:0000724	double-strand break repair via homologous recombination	2	3	0.026158	0.192866	ncbi_102610570(RAD51);ncbi_102614093(CHR25)
GO:0016572	histone phosphorylation	2	3	0.026158	0.192866	ncbi_102607796(AUR3);ncbi_102613380(HASP)
GO:0007059	chromosome segregation	12	68	0.0282642	0.206852	ncbi_102610347(AGO16);ncbi_102612383(SMC4);ncbi_102615179(EXO1);ncbi_102616403(FACD2);ncbi_102621896(MCMBP);ncbi_102623332(MSH5);ncbi_102624147(SRS2L);ncbi_102625934(SGO1);ncbi_102626587(DCR1A);ncbi_102627230(ESP1);ncbi_102629425(SGO1);ncbi_102630865(SMC5)
GO:0048580	regulation of post-embryonic development	21	143	0.0337744	0.245361	ncbi_102577938(SOC1);ncbi_102606704(-);ncbi_102606793(WDHD1);ncbi_102608885(TIO);ncbi_102609278(DEFA);ncbi_102610707(RFA2A);ncbi_102612748(CYPR4);ncbi_102613663(YUC4);ncbi_102617108(DPOA2);ncbi_102617856(MSH7);ncbi_102618573(SBP1);ncbi_102618592(CMT3);ncbi_102619925(MCM4);ncbi_102619938(KIF11);ncbi_102621038(-);ncbi_102621522(MCM3);ncbi_102624461(CND2);ncbi_102626685(ASHR3);ncbi_102627577(PAN);nc…
GO:0006323	DNA packaging	3	8	0.034718	0.246773	ncbi_102607277(-);ncbi_102609168(FAS1);ncbi_102624145(-)
GO:0040034	regulation of development, heterochronic	3	8	0.034718	0.246773	ncbi_102621460(SVP);ncbi_102627770(PRE6);ncbi_102630289(INVC)
GO:0048506	regulation of timing of meristematic phase transition	3	8	0.034718	0.246773	ncbi_102621460(SVP);ncbi_102627770(PRE6);ncbi_102630289(INVC)
GO:0044699	single-organism process	600	5924	0.0357349	0.252187	XLOC_006061(AOX3);XLOC_024136(CYP72A13);ncbi_102577938(SOC1);ncbi_102578011(MPK3);ncbi_102578021(BCH);ncbi_102578028(ETR2);ncbi_102578039(ELIP1);ncbi_102606661(TBA2);ncbi_102606687(MSI4);ncbi_102606690(KIF19);ncbi_102606704(-);ncbi_102606710(-);ncbi_102606760(LRKS7);ncbi_102606793(WDHD1);ncbi_102606898(PAO);ncbi_102606900(ASOL);ncbi_102606902(CSLD4);ncbi_102606911(GRXC9);ncbi_102606922(CHLP);ncbi…
GO:0009888	tissue development	33	253	0.0454769	0.318443	ncbi_102577938(SOC1);ncbi_102578011(MPK3);ncbi_102607167(AB19B);ncbi_102607757(CSLC6);ncbi_102609168(FAS1);ncbi_102609278(DEFA);ncbi_102609740(EPF2);ncbi_102610015(Y4361);ncbi_102610227(TRY);ncbi_102610623(TP1A);ncbi_102610928(IRK);ncbi_102613108(CCD31);ncbi_102614404(E133);ncbi_102615981(FH1);ncbi_102618573(SBP1);ncbi_102618601(STAD6);ncbi_102618736(RTEL1);ncbi_102620222(NIK2);ncbi_102621460(SVP…
GO:0016104	triterpenoid biosynthetic process	5	21	0.0457681	0.318443	ncbi_102608152(SYT3);ncbi_102611136(BAMS);ncbi_102617461(ERG28);ncbi_102618743(BAMS);ncbi_102626251(BAMS)
GO:0006072	glycerol-3-phosphate metabolic process	2	4	0.0489823	0.338423	ncbi_102609998(GPDA2);ncbi_102629248(GPDA)
GO:0071840	cellular component organization or biogenesis	163	1500	0.0497324	0.34122	ncbi_102578034(PME3);ncbi_102606661(TBA2);ncbi_102606687(MSI4);ncbi_102606704(-);ncbi_102606793(WDHD1);ncbi_102607167(AB19B);ncbi_102607277(-);ncbi_102607441(ATH1);ncbi_102607568(THE1);ncbi_102607757(CSLC6);ncbi_102607779(OLP1);ncbi_102607796(AUR3);ncbi_102607827(H4);ncbi_102608042(NACK1);ncbi_102608061(PHT21);ncbi_102608530(CDC45);ncbi_102608685(TPX2);ncbi_102608696(H2A5);ncbi_102608716(PME68);n…
GO:0010033	response to organic substance	69	591	0.0535948	0.365184	XLOC_006061(AOX3);ncbi_102578011(MPK3);ncbi_102607167(AB19B);ncbi_102607242(CML19);ncbi_102607385(PUMP5);ncbi_102607555(-);ncbi_102607568(THE1);ncbi_102607708(ZHD2);ncbi_102608042(NACK1);ncbi_102608665(CDPK);ncbi_102608802(AASS);ncbi_102610347(AGO16);ncbi_102610407(-);ncbi_102611032(GLR36);ncbi_102611374(AIL5);ncbi_102611686(4CL2);ncbi_102612087(SARD1);ncbi_102612266(CCD8B);ncbi_102612425(GATLA);…
GO:0006595	polyamine metabolic process	5	22	0.0546927	0.368323	ncbi_102608436(-);ncbi_102620276(COMT1);ncbi_102622674(CAMT);ncbi_102626102(DHE2);ncbi_107177568(DCAM)
GO:0070192	chromosome organization involved in meiotic cell cycle	6	29	0.0551739	0.368323	ncbi_102610347(AGO16);ncbi_102611409(DDX11);ncbi_102614093(CHR25);ncbi_102616403(FACD2);ncbi_102617856(MSH7);ncbi_102623332(MSH5)
GO:0080134	regulation of response to stress	6	29	0.0551739	0.368323	ncbi_102578011(MPK3);ncbi_102607242(CML19);ncbi_102612087(SARD1);ncbi_102614233(CB60C);ncbi_102616268(WRK40);ncbi_102630093(CNDH2)
GO:0010467	gene expression	206	1933	0.0559182	0.370787	ncbi_102577938(SOC1);ncbi_102578011(MPK3);ncbi_102606704(-);ncbi_102606720(NAC53);ncbi_102606783(Y5625);ncbi_102606793(WDHD1);ncbi_102606973(RL6);ncbi_102607277(-);ncbi_102607406(NTL9);ncbi_102607440(CIGR1);ncbi_102607441(ATH1);ncbi_102607474(HAT3);ncbi_102607520(RS17);ncbi_102607696(NTL9);ncbi_102607708(ZHD2);ncbi_102607796(AUR3);ncbi_102607798(SPL4);ncbi_102607863(WRK70);ncbi_102608291(GRF2);nc…
GO:0045229	external encapsulating structure organization	38	305	0.0605785	0.39901	ncbi_102578034(PME3);ncbi_102607167(AB19B);ncbi_102607779(OLP1);ncbi_102608061(PHT21);ncbi_102608716(PME68);ncbi_102609278(DEFA);ncbi_102610623(TP1A);ncbi_102610928(IRK);ncbi_102611144(PME33);ncbi_102611686(4CL2);ncbi_102611748(RL3);ncbi_102612266(CCD8B);ncbi_102613403(YE04);ncbi_102613865(PME7);ncbi_102613907(XTH5);ncbi_102615493(-);ncbi_102615875(PME25);ncbi_102616450(PGLR);ncbi_102616745(EXP17…
GO:0006637	acyl-CoA metabolic process	8	45	0.0639024	0.412697	ncbi_102606704(-);ncbi_102608802(AASS);ncbi_102609936(FABI);ncbi_102609952(HMDH1);ncbi_102610839(HMCS);ncbi_102627271(SY111);ncbi_102630547(MCM2);ncbi_102630695(HMGB4)
GO:0035383	thioester metabolic process	8	45	0.0639024	0.412697	ncbi_102606704(-);ncbi_102608802(AASS);ncbi_102609936(FABI);ncbi_102609952(HMDH1);ncbi_102610839(HMCS);ncbi_102627271(SY111);ncbi_102630547(MCM2);ncbi_102630695(HMGB4)
GO:0001708	cell fate specification	3	10	0.0643272	0.412697	ncbi_102606704(-);ncbi_102621038(-);ncbi_102630300(EMS1)
GO:0045165	cell fate commitment	3	10	0.0643272	0.412697	ncbi_102606704(-);ncbi_102621038(-);ncbi_102630300(EMS1)
GO:0034645	cellular macromolecule biosynthetic process	139	1278	0.0656692	0.417028	ncbi_102577938(SOC1);ncbi_102606680(PSF1);ncbi_102606720(NAC53);ncbi_102606783(Y5625);ncbi_102606793(WDHD1);ncbi_102607277(-);ncbi_102607406(NTL9);ncbi_102607440(CIGR1);ncbi_102607441(ATH1);ncbi_102607474(HAT3);ncbi_102607696(NTL9);ncbi_102607708(ZHD2);ncbi_102607796(AUR3);ncbi_102607798(SPL4);ncbi_102608342(MD26B);ncbi_102608530(CDC45);ncbi_102608614(GAI);ncbi_102608732(HAT7);ncbi_102608780(RLA2…
GO:0031401	positive regulation of protein modification process	10	61	0.0658465	0.417028	ncbi_102578011(MPK3);ncbi_102606760(LRKS7);ncbi_102609021(Y5158);ncbi_102609477(FEI1);ncbi_102613320(NPK1);ncbi_102618506(CX32);ncbi_102618785(CDL1);ncbi_102627466(PERK9);ncbi_102628263(AHL16);ncbi_102630300(EMS1)
GO:0032270	positive regulation of cellular protein metabolic process	10	62	0.0720459	0.44586	ncbi_102578011(MPK3);ncbi_102606760(LRKS7);ncbi_102609021(Y5158);ncbi_102609477(FEI1);ncbi_102613320(NPK1);ncbi_102618506(CX32);ncbi_102618785(CDL1);ncbi_102627466(PERK9);ncbi_102628263(AHL16);ncbi_102630300(EMS1)
GO:0051247	positive regulation of protein metabolic process	10	62	0.0720459	0.44586	ncbi_102578011(MPK3);ncbi_102606760(LRKS7);ncbi_102609021(Y5158);ncbi_102609477(FEI1);ncbi_102613320(NPK1);ncbi_102618506(CX32);ncbi_102618785(CDL1);ncbi_102627466(PERK9);ncbi_102628263(AHL16);ncbi_102630300(EMS1)
GO:0009891	positive regulation of biosynthetic process	4	17	0.0744145	0.44586	ncbi_102618506(CX32);ncbi_102620276(COMT1);ncbi_102622674(CAMT);ncbi_102624808(ERG1)
GO:0006722	triterpenoid metabolic process	5	24	0.0753333	0.44586	ncbi_102608152(SYT3);ncbi_102611136(BAMS);ncbi_102617461(ERG28);ncbi_102618743(BAMS);ncbi_102626251(BAMS)
GO:0051273	beta-glucan metabolic process	16	113	0.0762842	0.44586	ncbi_102577970(GUN1);ncbi_102606902(CSLD4);ncbi_102607627(RGP1);ncbi_102607757(CSLC6);ncbi_102610015(Y4361);ncbi_102610688(RGP3);ncbi_102614738(GUN17);ncbi_102615911(CSLD3);ncbi_102618724(UPTG2);ncbi_102620120(GUN8);ncbi_102621871(CSLD5);ncbi_102622059(SKU5);ncbi_102623151(CSLE6);ncbi_102624015(WD66);ncbi_102625040(CSLD3);ncbi_102631193(GUN24)
GO:0006302	double-strand break repair	2	5	0.0764803	0.44586	ncbi_102610570(RAD51);ncbi_102614093(CHR25)
GO:0080135	regulation of cellular response to stress	2	5	0.0764803	0.44586	ncbi_102578011(MPK3);ncbi_102630093(CNDH2)
GO:0010604	positive regulation of macromolecule metabolic process	10	63	0.0786003	0.44586	ncbi_102578011(MPK3);ncbi_102606760(LRKS7);ncbi_102609021(Y5158);ncbi_102609477(FEI1);ncbi_102613320(NPK1);ncbi_102618506(CX32);ncbi_102618785(CDL1);ncbi_102627466(PERK9);ncbi_102628263(AHL16);ncbi_102630300(EMS1)
GO:0080090	regulation of primary metabolic process	62	539	0.0811378	0.44586	ncbi_102578011(MPK3);ncbi_102606760(LRKS7);ncbi_102606793(WDHD1);ncbi_102607277(-);ncbi_102607441(ATH1);ncbi_102607796(AUR3);ncbi_102608885(TIO);ncbi_102609021(Y5158);ncbi_102609168(FAS1);ncbi_102609477(FEI1);ncbi_102610347(AGO16);ncbi_102610570(RAD51);ncbi_102610707(RFA2A);ncbi_102611194(YAB5);ncbi_102612087(SARD1);ncbi_102612519(ASPM);ncbi_102612748(CYPR4);ncbi_102613223(-);ncbi_102613320(NPK1)…
GO:0010374	stomatal complex development	3	11	0.0823009	0.44586	ncbi_102578011(MPK3);ncbi_102609740(EPF2);ncbi_102621929(CCB14)
GO:0006026	aminoglycan catabolic process	5	25	0.0870268	0.44586	ncbi_102578024(CHI4);ncbi_102608623(CHI4);ncbi_102617819(CHLY);ncbi_102623680(CHIA);ncbi_102629565(CHI1)
GO:0006816	calcium ion transport	5	25	0.0870268	0.44586	ncbi_102611032(GLR36);ncbi_102616894(ACA12);ncbi_102620594(ACA2);ncbi_102629519(ACA13);ncbi_102629587(CAX1)
GO:0050794	regulation of cellular process	161	1514	0.0910013	0.44586	XLOC_006061(AOX3);ncbi_102578011(MPK3);ncbi_102578028(ETR2);ncbi_102606760(LRKS7);ncbi_102606793(WDHD1);ncbi_102607074(CCNB1);ncbi_102607167(AB19B);ncbi_102607242(CML19);ncbi_102607277(-);ncbi_102607441(ATH1);ncbi_102607568(THE1);ncbi_102607708(ZHD2);ncbi_102607765(LHTL7);ncbi_102607796(AUR3);ncbi_102608665(CDPK);ncbi_102608837(-);ncbi_102608855(POK1);ncbi_102608885(TIO);ncbi_102609021(Y5158);ncb…
GO:0032147	activation of protein kinase activity	9	57	0.0945983	0.44586	ncbi_102578011(MPK3);ncbi_102606760(LRKS7);ncbi_102609021(Y5158);ncbi_102609477(FEI1);ncbi_102613320(NPK1);ncbi_102618506(CX32);ncbi_102618785(CDL1);ncbi_102627466(PERK9);ncbi_102630300(EMS1)
GO:0033674	positive regulation of kinase activity	9	57	0.0945983	0.44586	ncbi_102578011(MPK3);ncbi_102606760(LRKS7);ncbi_102609021(Y5158);ncbi_102609477(FEI1);ncbi_102613320(NPK1);ncbi_102618506(CX32);ncbi_102618785(CDL1);ncbi_102627466(PERK9);ncbi_102630300(EMS1)
GO:0045860	positive regulation of protein kinase activity	9	57	0.0945983	0.44586	ncbi_102578011(MPK3);ncbi_102606760(LRKS7);ncbi_102609021(Y5158);ncbi_102609477(FEI1);ncbi_102613320(NPK1);ncbi_102618506(CX32);ncbi_102618785(CDL1);ncbi_102627466(PERK9);ncbi_102630300(EMS1)
GO:0051347	positive regulation of transferase activity	9	57	0.0945983	0.44586	ncbi_102578011(MPK3);ncbi_102606760(LRKS7);ncbi_102609021(Y5158);ncbi_102609477(FEI1);ncbi_102613320(NPK1);ncbi_102618506(CX32);ncbi_102618785(CDL1);ncbi_102627466(PERK9);ncbi_102630300(EMS1)
GO:0000272	polysaccharide catabolic process	8	49	0.0956208	0.44586	ncbi_102578034(PME3);ncbi_102608716(PME68);ncbi_102611144(PME33);ncbi_102613106(XYNA);ncbi_102613865(PME7);ncbi_102615875(PME25);ncbi_102619978(PLY15);ncbi_102630750(PME53)
GO:0000187	activation of MAPK activity	1	1	0.0965729	0.44586	ncbi_102578011(MPK3)
GO:0000710	meiotic mismatch repair	1	1	0.0965729	0.44586	ncbi_102623332(MSH5)
GO:0006298	mismatch repair	1	1	0.0965729	0.44586	ncbi_102623332(MSH5)
GO:0009143	nucleoside triphosphate catabolic process	1	1	0.0965729	0.44586	ncbi_102608845(ITPA)
GO:0009403	toxin biosynthetic process	1	1	0.0965729	0.44586	ncbi_102578011(MPK3)
GO:0009612	response to mechanical stimulus	1	1	0.0965729	0.44586	ncbi_102627490(EB1C)
GO:0009615	response to virus	1	1	0.0965729	0.44586	ncbi_102616268(WRK40)
GO:0009700	indole phytoalexin biosynthetic process	1	1	0.0965729	0.44586	ncbi_102578011(MPK3)
GO:0009956	radial pattern formation	1	1	0.0965729	0.44586	ncbi_102611374(AIL5)
GO:0010375	stomatal complex patterning	1	1	0.0965729	0.44586	ncbi_102578011(MPK3)
GO:0010528	regulation of transposition	1	1	0.0965729	0.44586	ncbi_102628263(AHL16)
GO:0016137	glycoside metabolic process	1	1	0.0965729	0.44586	ncbi_102609299(UFOG)
GO:0016138	glycoside biosynthetic process	1	1	0.0965729	0.44586	ncbi_102609299(UFOG)
GO:0018107	peptidyl-threonine phosphorylation	1	1	0.0965729	0.44586	ncbi_102613380(HASP)
GO:0018210	peptidyl-threonine modification	1	1	0.0965729	0.44586	ncbi_102613380(HASP)
GO:0031057	negative regulation of histone modification	1	1	0.0965729	0.44586	ncbi_102628263(AHL16)
GO:0032196	transposition	1	1	0.0965729	0.44586	ncbi_102628263(AHL16)
GO:0033206	meiotic cytokinesis	1	1	0.0965729	0.44586	ncbi_102615709(NACK2)
GO:0033260	nuclear DNA replication	1	1	0.0965729	0.44586	ncbi_102608530(CDC45)
GO:0035405	histone-threonine phosphorylation	1	1	0.0965729	0.44586	ncbi_102613380(HASP)
GO:0040030	regulation of molecular function, epigenetic	1	1	0.0965729	0.44586	ncbi_102618782(CLF)
GO:0042435	indole-containing compound biosynthetic process	1	1	0.0965729	0.44586	ncbi_102578011(MPK3)
GO:0042450	arginine biosynthetic process via ornithine	1	1	0.0965729	0.44586	ncbi_102617927(GLNB)
GO:0043406	positive regulation of MAP kinase activity	1	1	0.0965729	0.44586	ncbi_102578011(MPK3)
GO:0043410	positive regulation of MAPK cascade	1	1	0.0965729	0.44586	ncbi_102578011(MPK3)
GO:0045489	pectin biosynthetic process	1	1	0.0965729	0.44586	ncbi_102613765(-)
GO:0046217	indole phytoalexin metabolic process	1	1	0.0965729	0.44586	ncbi_102578011(MPK3)
GO:0050688	regulation of defense response to virus	1	1	0.0965729	0.44586	ncbi_102616268(WRK40)
GO:0051567	histone H3-K9 methylation	1	1	0.0965729	0.44586	ncbi_102628263(AHL16)
GO:0051570	regulation of histone H3-K9 methylation	1	1	0.0965729	0.44586	ncbi_102628263(AHL16)
GO:0051574	positive regulation of histone H3-K9 methylation	1	1	0.0965729	0.44586	ncbi_102628263(AHL16)
GO:0051607	defense response to virus	1	1	0.0965729	0.44586	ncbi_102616268(WRK40)
GO:0052314	phytoalexin metabolic process	1	1	0.0965729	0.44586	ncbi_102578011(MPK3)
GO:0052315	phytoalexin biosynthetic process	1	1	0.0965729	0.44586	ncbi_102578011(MPK3)
GO:0060771	phyllotactic patterning	1	1	0.0965729	0.44586	ncbi_102611374(AIL5)
GO:0061647	histone H3-K9 modification	1	1	0.0965729	0.44586	ncbi_102628263(AHL16)
GO:0071902	positive regulation of protein serine/threonine kinase activity	1	1	0.0965729	0.44586	ncbi_102578011(MPK3)
GO:1902533	positive regulation of intracellular signal transduction	1	1	0.0965729	0.44586	ncbi_102578011(MPK3)
GO:1903309	negative regulation of chromatin modification	1	1	0.0965729	0.44586	ncbi_102628263(AHL16)
GO:2001251	negative regulation of chromosome organization	1	1	0.0965729	0.44586	ncbi_102628263(AHL16)
GO:0010212	response to ionizing radiation	5	26	0.0996067	0.457727	ncbi_102610347(AGO16);ncbi_102611409(DDX11);ncbi_102616403(FACD2);ncbi_102623332(MSH5);ncbi_102624147(SRS2L)
GO:0044710	single-organism metabolic process	363	3563	0.101058	0.462248	XLOC_006061(AOX3);XLOC_024136(CYP72A13);ncbi_102577938(SOC1);ncbi_102578011(MPK3);ncbi_102578021(BCH);ncbi_102606687(MSI4);ncbi_102606704(-);ncbi_102606793(WDHD1);ncbi_102606898(PAO);ncbi_102606900(ASOL);ncbi_102606911(GRXC9);ncbi_102606922(CHLP);ncbi_102606981(PMA9);ncbi_102607021(DDC);ncbi_102607196(PHYK3);ncbi_102607242(CML19);ncbi_102607277(-);ncbi_102607441(ATH1);ncbi_102607468(TYDC3);ncbi_1…
GO:0006084	acetyl-CoA metabolic process	3	12	0.102151	0.462961	ncbi_102608802(AASS);ncbi_102609952(HMDH1);ncbi_102610839(HMCS)
GO:0009629	response to gravity	3	12	0.102151	0.462961	ncbi_102607167(AB19B);ncbi_102609420(NPY2);ncbi_102620032(TBA1)
GO:0030243	cellulose metabolic process	13	92	0.103918	0.468819	ncbi_102577970(GUN1);ncbi_102606902(CSLD4);ncbi_102607627(RGP1);ncbi_102610015(Y4361);ncbi_102610688(RGP3);ncbi_102614738(GUN17);ncbi_102615911(CSLD3);ncbi_102618724(UPTG2);ncbi_102620120(GUN8);ncbi_102621871(CSLD5);ncbi_102623151(CSLE6);ncbi_102625040(CSLD3);ncbi_102631193(GUN24)
GO:0033044	regulation of chromosome organization	2	6	0.107538	0.481013	ncbi_102627230(ESP1);ncbi_102628263(AHL16)
GO:0009617	response to bacterium	15	110	0.107595	0.481013	ncbi_102578011(MPK3);ncbi_102578030(PR4B);ncbi_102607242(CML19);ncbi_102610015(Y4361);ncbi_102610514(WIN1);ncbi_102612087(SARD1);ncbi_102614568(U74B1);ncbi_102616268(WRK40);ncbi_102618506(CX32);ncbi_102620301(TMM);ncbi_102624243(PDR1);ncbi_102628305(TMM);ncbi_102630300(EMS1);ncbi_102630352(FL3H);ncbi_102630947(-)
GO:0003002	regionalization	10	67	0.108383	0.482354	ncbi_102578011(MPK3);ncbi_102607167(AB19B);ncbi_102609477(FEI1);ncbi_102611374(AIL5);ncbi_102622610(PER17);ncbi_102623744(VAB);ncbi_102624414(TMKL1);ncbi_102625389(GIF1);ncbi_102626066(LBD6);ncbi_102628378(AGO10)
GO:0071407	cellular response to organic cyclic compound	17	128	0.10946	0.48496	ncbi_102578011(MPK3);ncbi_102607242(CML19);ncbi_102607568(THE1);ncbi_102610347(AGO16);ncbi_102612087(SARD1);ncbi_102613478(RPK2);ncbi_102613701(SL30A);ncbi_102616268(WRK40);ncbi_102618601(STAD6);ncbi_102618736(RTEL1);ncbi_102622656(SL30A);ncbi_102623079(IMP2L);ncbi_102624243(PDR1);ncbi_102625831(AGO7);ncbi_102628378(AGO10);ncbi_102630352(FL3H);ncbi_102630865(SMC5)
GO:0001934	positive regulation of protein phosphorylation	9	59	0.111624	0.485834	ncbi_102578011(MPK3);ncbi_102606760(LRKS7);ncbi_102609021(Y5158);ncbi_102609477(FEI1);ncbi_102613320(NPK1);ncbi_102618506(CX32);ncbi_102618785(CDL1);ncbi_102627466(PERK9);ncbi_102630300(EMS1)
GO:0010562	positive regulation of phosphorus metabolic process	9	59	0.111624	0.485834	ncbi_102578011(MPK3);ncbi_102606760(LRKS7);ncbi_102609021(Y5158);ncbi_102609477(FEI1);ncbi_102613320(NPK1);ncbi_102618506(CX32);ncbi_102618785(CDL1);ncbi_102627466(PERK9);ncbi_102630300(EMS1)
GO:0042327	positive regulation of phosphorylation	9	59	0.111624	0.485834	ncbi_102578011(MPK3);ncbi_102606760(LRKS7);ncbi_102609021(Y5158);ncbi_102609477(FEI1);ncbi_102613320(NPK1);ncbi_102618506(CX32);ncbi_102618785(CDL1);ncbi_102627466(PERK9);ncbi_102630300(EMS1)
GO:0045937	positive regulation of phosphate metabolic process	9	59	0.111624	0.485834	ncbi_102578011(MPK3);ncbi_102606760(LRKS7);ncbi_102609021(Y5158);ncbi_102609477(FEI1);ncbi_102613320(NPK1);ncbi_102618506(CX32);ncbi_102618785(CDL1);ncbi_102627466(PERK9);ncbi_102630300(EMS1)
GO:0006022	aminoglycan metabolic process	5	27	0.113041	0.489846	ncbi_102578024(CHI4);ncbi_102608623(CHI4);ncbi_102617819(CHLY);ncbi_102623680(CHIA);ncbi_102629565(CHI1)
GO:0010073	meristem maintenance	3	13	0.123675	0.528966	ncbi_102577938(SOC1);ncbi_102621460(SVP);ncbi_102630547(MCM2)
GO:0051552	flavone metabolic process	3	13	0.123675	0.528966	ncbi_102613220(SRG1);ncbi_102620276(COMT1);ncbi_102624868(SRG1)
GO:0051553	flavone biosynthetic process	3	13	0.123675	0.528966	ncbi_102613220(SRG1);ncbi_102620276(COMT1);ncbi_102624868(SRG1)
GO:0007389	pattern specification process	13	95	0.125116	0.532822	ncbi_102578011(MPK3);ncbi_102607167(AB19B);ncbi_102609477(FEI1);ncbi_102610015(Y4361);ncbi_102611374(AIL5);ncbi_102613478(RPK2);ncbi_102613690(CHR24);ncbi_102622610(PER17);ncbi_102623744(VAB);ncbi_102624414(TMKL1);ncbi_102625389(GIF1);ncbi_102626066(LBD6);ncbi_102628378(AGO10)
GO:1901136	carbohydrate derivative catabolic process	5	28	0.127293	0.539767	ncbi_102578024(CHI4);ncbi_102608623(CHI4);ncbi_102617819(CHLY);ncbi_102623680(CHIA);ncbi_102629565(CHI1)
GO:0051716	cellular response to stimulus	101	940	0.131177	0.553857	XLOC_006061(AOX3);ncbi_102578011(MPK3);ncbi_102578028(ETR2);ncbi_102606760(LRKS7);ncbi_102607167(AB19B);ncbi_102607242(CML19);ncbi_102607277(-);ncbi_102607568(THE1);ncbi_102607765(LHTL7);ncbi_102608665(CDPK);ncbi_102608837(-);ncbi_102609021(Y5158);ncbi_102609168(FAS1);ncbi_102609477(FEI1);ncbi_102609832(AOX1A);ncbi_102609919(LPP3);ncbi_102610311(ARR17);ncbi_102610347(AGO16);ncbi_102610407(-);ncbi…
GO:0031325	positive regulation of cellular metabolic process	10	70	0.134407	0.562002	ncbi_102578011(MPK3);ncbi_102606760(LRKS7);ncbi_102609021(Y5158);ncbi_102609477(FEI1);ncbi_102613320(NPK1);ncbi_102618506(CX32);ncbi_102618785(CDL1);ncbi_102627466(PERK9);ncbi_102628263(AHL16);ncbi_102630300(EMS1)
GO:0009059	macromolecule biosynthetic process	143	1359	0.134743	0.562002	ncbi_102577938(SOC1);ncbi_102606680(PSF1);ncbi_102606720(NAC53);ncbi_102606783(Y5625);ncbi_102606793(WDHD1);ncbi_102607277(-);ncbi_102607406(NTL9);ncbi_102607440(CIGR1);ncbi_102607441(ATH1);ncbi_102607474(HAT3);ncbi_102607696(NTL9);ncbi_102607708(ZHD2);ncbi_102607796(AUR3);ncbi_102607798(SPL4);ncbi_102608342(MD26B);ncbi_102608530(CDC45);ncbi_102608614(GAI);ncbi_102608732(HAT7);ncbi_102608780(RLA2…
GO:0016052	carbohydrate catabolic process	8	53	0.134812	0.562002	ncbi_102578034(PME3);ncbi_102608716(PME68);ncbi_102611144(PME33);ncbi_102613106(XYNA);ncbi_102613865(PME7);ncbi_102615875(PME25);ncbi_102619978(PLY15);ncbi_102630750(PME53)
GO:0009692	ethylene metabolic process	4	21	0.138357	0.571954	ncbi_102607242(CML19);ncbi_102609084(DYR);ncbi_102609966(PLA14);ncbi_102630289(INVC)
GO:0043449	cellular alkene metabolic process	4	21	0.138357	0.571954	ncbi_102607242(CML19);ncbi_102609084(DYR);ncbi_102609966(PLA14);ncbi_102630289(INVC)
GO:0006541	glutamine metabolic process	2	7	0.141213	0.573919	ncbi_102615018(CARA);ncbi_102626318(GLNA)
GO:0010074	maintenance of meristem identity	2	7	0.141213	0.573919	ncbi_102577938(SOC1);ncbi_102621460(SVP)
GO:0052646	alditol phosphate metabolic process	2	7	0.141213	0.573919	ncbi_102609998(GPDA2);ncbi_102629248(GPDA)
GO:0040008	regulation of growth	6	37	0.141681	0.573919	ncbi_102607568(THE1);ncbi_102614651(MAD2);ncbi_102620285(BB);ncbi_102621418(FZR3);ncbi_102627466(PERK9);ncbi_102630547(MCM2)
GO:0006101	citrate metabolic process	5	29	0.142318	0.573919	ncbi_102615934(MDHC);ncbi_102626310(RT14);ncbi_102626401(MASY);ncbi_102628532(MDHP);ncbi_102628853(SUCA2)
GO:0072350	tricarboxylic acid metabolic process	5	29	0.142318	0.573919	ncbi_102615934(MDHC);ncbi_102626310(RT14);ncbi_102626401(MASY);ncbi_102628532(MDHP);ncbi_102628853(SUCA2)
GO:0009308	amine metabolic process	10	71	0.143759	0.577374	ncbi_102608436(-);ncbi_102614568(U74B1);ncbi_102620276(COMT1);ncbi_102621520(LOG1);ncbi_102622674(CAMT);ncbi_102623332(MSH5);ncbi_102626102(DHE2);ncbi_102629037(LOG5);ncbi_102630901(TRPB);ncbi_107177568(DCAM)
GO:0043085	positive regulation of catalytic activity	9	63	0.150367	0.599044	ncbi_102578011(MPK3);ncbi_102606760(LRKS7);ncbi_102609021(Y5158);ncbi_102609477(FEI1);ncbi_102613320(NPK1);ncbi_102618506(CX32);ncbi_102618785(CDL1);ncbi_102627466(PERK9);ncbi_102630300(EMS1)
GO:0044093	positive regulation of molecular function	9	63	0.150367	0.599044	ncbi_102578011(MPK3);ncbi_102606760(LRKS7);ncbi_102609021(Y5158);ncbi_102609477(FEI1);ncbi_102613320(NPK1);ncbi_102618506(CX32);ncbi_102618785(CDL1);ncbi_102627466(PERK9);ncbi_102630300(EMS1)
GO:0042592	homeostatic process	26	218	0.151533	0.601264	ncbi_102606911(GRXC9);ncbi_102610347(AGO16);ncbi_102610443(TTL3);ncbi_102611032(GLR36);ncbi_102611082(ZRAB3);ncbi_102611303(SELH);ncbi_102611409(DDX11);ncbi_102612081(GRXC8);ncbi_102614093(CHR25);ncbi_102614213(RHA1B);ncbi_102615759(NHX2);ncbi_102616403(FACD2);ncbi_102616720(RBOHD);ncbi_102616894(ACA12);ncbi_102619831(TRXM3);ncbi_102620466(Y5986);ncbi_102620720(CCS);ncbi_102623332(MSH5);ncbi_1026…
GO:1900673	olefin metabolic process	4	22	0.156949	0.620264	ncbi_102607242(CML19);ncbi_102609084(DYR);ncbi_102609966(PLA14);ncbi_102630289(INVC)
GO:0009798	axis specification	5	30	0.158067	0.62049	ncbi_102613478(RPK2);ncbi_102622610(PER17);ncbi_102624414(TMKL1);ncbi_102626066(LBD6);ncbi_102628378(AGO10)
GO:0071554	cell wall organization or biogenesis	30	257	0.158263	0.62049	ncbi_102578024(CHI4);ncbi_102578034(PME3);ncbi_102607779(OLP1);ncbi_102608061(PHT21);ncbi_102608623(CHI4);ncbi_102608716(PME68);ncbi_102609278(DEFA);ncbi_102610623(TP1A);ncbi_102610928(IRK);ncbi_102611144(PME33);ncbi_102611748(RL3);ncbi_102612266(CCD8B);ncbi_102613403(YE04);ncbi_102613865(PME7);ncbi_102615493(-);ncbi_102615875(PME25);ncbi_102616745(EXP17);ncbi_102616818(TBL30);ncbi_102618573(SBP1…
GO:0044763	single-organism cellular process	403	4015	0.159462	0.622722	XLOC_006061(AOX3);ncbi_102578011(MPK3);ncbi_102578021(BCH);ncbi_102578028(ETR2);ncbi_102606661(TBA2);ncbi_102606687(MSI4);ncbi_102606690(KIF19);ncbi_102606704(-);ncbi_102606760(LRKS7);ncbi_102606793(WDHD1);ncbi_102606911(GRXC9);ncbi_102606981(PMA9);ncbi_102607021(DDC);ncbi_102607074(CCNB1);ncbi_102607167(AB19B);ncbi_102607196(PHYK3);ncbi_102607242(CML19);ncbi_102607277(-);ncbi_102607441(ATH1);ncb…
GO:0031323	regulation of cellular metabolic process	62	567	0.162056	0.63036	ncbi_102578011(MPK3);ncbi_102606760(LRKS7);ncbi_102606793(WDHD1);ncbi_102607277(-);ncbi_102607441(ATH1);ncbi_102607796(AUR3);ncbi_102608885(TIO);ncbi_102609021(Y5158);ncbi_102609168(FAS1);ncbi_102609477(FEI1);ncbi_102610347(AGO16);ncbi_102610570(RAD51);ncbi_102610707(RFA2A);ncbi_102611194(YAB5);ncbi_102612087(SARD1);ncbi_102612519(ASPM);ncbi_102612748(CYPR4);ncbi_102613223(-);ncbi_102613320(NPK1)…
GO:0009664	plant-type cell wall organization	7	48	0.176674	0.635041	ncbi_102609278(DEFA);ncbi_102611748(RL3);ncbi_102612266(CCD8B);ncbi_102615493(-);ncbi_102618573(SBP1);ncbi_102621160(IRE);ncbi_102624830(PATL4)
GO:0006020	inositol metabolic process	2	8	0.176712	0.635041	ncbi_102618274(MIOX1);ncbi_102629031(INO1)
GO:0015718	monocarboxylic acid transport	2	8	0.176712	0.635041	ncbi_102624243(PDR1);ncbi_102631012(PPT2)
GO:0000075	cell cycle checkpoint	1	2	0.183828	0.635041	ncbi_102614651(MAD2)
GO:0006526	arginine biosynthetic process	1	2	0.183828	0.635041	ncbi_102617927(GLNB)
GO:0006554	lysine catabolic process	1	2	0.183828	0.635041	ncbi_102608802(AASS)
GO:0006591	ornithine metabolic process	1	2	0.183828	0.635041	ncbi_102617927(GLNB)
GO:0008361	regulation of cell size	1	2	0.183828	0.635041	ncbi_102628764(NAC94)
GO:0009068	aspartate family amino acid catabolic process	1	2	0.183828	0.635041	ncbi_102608802(AASS)
GO:0009753	response to jasmonic acid	1	2	0.183828	0.635041	ncbi_102630561(TIF9)
GO:0009867	jasmonic acid mediated signaling pathway	1	2	0.183828	0.635041	ncbi_102630561(TIF9)
GO:0009967	positive regulation of signal transduction	1	2	0.183828	0.635041	ncbi_102578011(MPK3)
GO:0015714	phosphoenolpyruvate transport	1	2	0.183828	0.635041	ncbi_102631012(PPT2)
GO:0018105	peptidyl-serine phosphorylation	1	2	0.183828	0.635041	ncbi_102607796(AUR3)
GO:0018209	peptidyl-serine modification	1	2	0.183828	0.635041	ncbi_102607796(AUR3)
GO:0019474	L-lysine catabolic process to acetyl-CoA	1	2	0.183828	0.635041	ncbi_102608802(AASS)
GO:0019477	L-lysine catabolic process	1	2	0.183828	0.635041	ncbi_102608802(AASS)
GO:0019740	nitrogen utilization	1	2	0.183828	0.635041	ncbi_102617927(GLNB)
GO:0023056	positive regulation of signaling	1	2	0.183828	0.635041	ncbi_102578011(MPK3)
GO:0031058	positive regulation of histone modification	1	2	0.183828	0.635041	ncbi_102628263(AHL16)
GO:0031062	positive regulation of histone methylation	1	2	0.183828	0.635041	ncbi_102628263(AHL16)
GO:0031577	spindle checkpoint	1	2	0.183828	0.635041	ncbi_102614651(MAD2)
GO:0035404	histone-serine phosphorylation	1	2	0.183828	0.635041	ncbi_102607796(AUR3)
GO:0046440	L-lysine metabolic process	1	2	0.183828	0.635041	ncbi_102608802(AASS)
GO:0060147	regulation of posttranscriptional gene silencing	1	2	0.183828	0.635041	ncbi_102609952(HMDH1)
GO:0060968	regulation of gene silencing	1	2	0.183828	0.635041	ncbi_102609952(HMDH1)
GO:0071173	spindle assembly checkpoint	1	2	0.183828	0.635041	ncbi_102614651(MAD2)
GO:0071395	cellular response to jasmonic acid stimulus	1	2	0.183828	0.635041	ncbi_102630561(TIF9)
GO:0072530	purine-containing compound transmembrane transport	1	2	0.183828	0.635041	ncbi_102615688(PNC1)
GO:1903310	positive regulation of chromatin modification	1	2	0.183828	0.635041	ncbi_102628263(AHL16)
GO:2001020	regulation of response to DNA damage stimulus	1	2	0.183828	0.635041	ncbi_102630093(CNDH2)
GO:2001252	positive regulation of chromosome organization	1	2	0.183828	0.635041	ncbi_102628263(AHL16)
GO:1901698	response to nitrogen compound	16	130	0.186719	0.642781	ncbi_102607242(CML19);ncbi_102607385(PUMP5);ncbi_102610347(AGO16);ncbi_102611032(GLR36);ncbi_102613701(SL30A);ncbi_102616894(ACA12);ncbi_102618736(RTEL1);ncbi_102621493(-);ncbi_102622656(SL30A);ncbi_102623046(ERG1);ncbi_102623079(IMP2L);ncbi_102624243(PDR1);ncbi_102625831(AGO7);ncbi_102628378(AGO10);ncbi_102630352(FL3H);ncbi_102630865(SMC5)
GO:0009719	response to endogenous stimulus	39	350	0.191915	0.65646	XLOC_006061(AOX3);ncbi_102578011(MPK3);ncbi_102607167(AB19B);ncbi_102607242(CML19);ncbi_102607385(PUMP5);ncbi_102607568(THE1);ncbi_102607708(ZHD2);ncbi_102608665(CDPK);ncbi_102610407(-);ncbi_102611032(GLR36);ncbi_102611374(AIL5);ncbi_102612087(SARD1);ncbi_102612266(CCD8B);ncbi_102612425(GATLA);ncbi_102613108(CCD31);ncbi_102613478(RPK2);ncbi_102616268(WRK40);ncbi_102616894(ACA12);ncbi_102617264(AX…
GO:0009751	response to salicylic acid	8	58	0.19335	0.65646	ncbi_102578011(MPK3);ncbi_102607242(CML19);ncbi_102612087(SARD1);ncbi_102613478(RPK2);ncbi_102616268(WRK40);ncbi_102618601(STAD6);ncbi_102624243(PDR1);ncbi_102630352(FL3H)
GO:0009863	salicylic acid mediated signaling pathway	8	58	0.19335	0.65646	ncbi_102578011(MPK3);ncbi_102607242(CML19);ncbi_102612087(SARD1);ncbi_102613478(RPK2);ncbi_102616268(WRK40);ncbi_102618601(STAD6);ncbi_102624243(PDR1);ncbi_102630352(FL3H)
GO:0071446	cellular response to salicylic acid stimulus	8	58	0.19335	0.65646	ncbi_102578011(MPK3);ncbi_102607242(CML19);ncbi_102612087(SARD1);ncbi_102613478(RPK2);ncbi_102616268(WRK40);ncbi_102618601(STAD6);ncbi_102624243(PDR1);ncbi_102630352(FL3H)
GO:0006714	sesquiterpenoid metabolic process	3	16	0.196153	0.658959	ncbi_102607196(PHYK3);ncbi_102612266(CCD8B);ncbi_102627021(ABAH2)
GO:0009690	cytokinin metabolic process	3	16	0.196153	0.658959	ncbi_102621520(LOG1);ncbi_102623332(MSH5);ncbi_102629037(LOG5)
GO:0019932	second-messenger-mediated signaling	3	16	0.196153	0.658959	ncbi_102611032(GLR36);ncbi_102614895(BL1S1);ncbi_102624461(CND2)
GO:0006355	regulation of transcription, DNA-templated	33	293	0.197421	0.658959	ncbi_102607277(-);ncbi_102607441(ATH1);ncbi_102607796(AUR3);ncbi_102608885(TIO);ncbi_102610347(AGO16);ncbi_102611194(YAB5);ncbi_102612519(ASPM);ncbi_102612748(CYPR4);ncbi_102613223(-);ncbi_102613701(SL30A);ncbi_102613754(RAGP1);ncbi_102614093(CHR25);ncbi_102615179(EXO1);ncbi_102617474(CND2);ncbi_102617711(FQRL2);ncbi_102618592(CMT3);ncbi_102618736(RTEL1);ncbi_102619938(KIF11);ncbi_102620158(-);nc…
GO:1903506	regulation of nucleic acid-templated transcription	33	293	0.197421	0.658959	ncbi_102607277(-);ncbi_102607441(ATH1);ncbi_102607796(AUR3);ncbi_102608885(TIO);ncbi_102610347(AGO16);ncbi_102611194(YAB5);ncbi_102612519(ASPM);ncbi_102612748(CYPR4);ncbi_102613223(-);ncbi_102613701(SL30A);ncbi_102613754(RAGP1);ncbi_102614093(CHR25);ncbi_102615179(EXO1);ncbi_102617474(CND2);ncbi_102617711(FQRL2);ncbi_102618592(CMT3);ncbi_102618736(RTEL1);ncbi_102619938(KIF11);ncbi_102620158(-);nc…
GO:0009696	salicylic acid metabolic process	7	50	0.204093	0.676657	ncbi_102578011(MPK3);ncbi_102607242(CML19);ncbi_102612087(SARD1);ncbi_102616268(WRK40);ncbi_102624243(PDR1);ncbi_102630352(FL3H);ncbi_102630676(HEM3)
GO:0042537	benzene-containing compound metabolic process	7	50	0.204093	0.676657	ncbi_102578011(MPK3);ncbi_102607242(CML19);ncbi_102612087(SARD1);ncbi_102616268(WRK40);ncbi_102624243(PDR1);ncbi_102630352(FL3H);ncbi_102630676(HEM3)
GO:0002252	immune effector process	5	33	0.209118	0.686407	ncbi_102607242(CML19);ncbi_102616268(WRK40);ncbi_102616894(ACA12);ncbi_102623079(IMP2L);ncbi_102630865(SMC5)
GO:0009699	phenylpropanoid biosynthetic process	5	33	0.209118	0.686407	ncbi_102609952(HMDH1);ncbi_102617232(CAMT);ncbi_102620173(PALY);ncbi_102620276(COMT1);ncbi_102622674(CAMT)
GO:0016246	RNA interference	5	33	0.209118	0.686407	ncbi_102618736(RTEL1);ncbi_102623079(IMP2L);ncbi_102625831(AGO7);ncbi_102628378(AGO10);ncbi_102630865(SMC5)
GO:0071310	cellular response to organic substance	38	344	0.211066	0.690506	XLOC_006061(AOX3);ncbi_102578011(MPK3);ncbi_102607167(AB19B);ncbi_102607242(CML19);ncbi_102607568(THE1);ncbi_102608665(CDPK);ncbi_102610347(AGO16);ncbi_102610407(-);ncbi_102611374(AIL5);ncbi_102612087(SARD1);ncbi_102612425(GATLA);ncbi_102613478(RPK2);ncbi_102613701(SL30A);ncbi_102616268(WRK40);ncbi_102617264(AX22D);ncbi_102618601(STAD6);ncbi_102618736(RTEL1);ncbi_102619724(ERF03);ncbi_102620281(K…
GO:0006596	polyamine biosynthetic process	2	9	0.213368	0.691173	ncbi_102608436(-);ncbi_107177568(DCAM)
GO:0009309	amine biosynthetic process	2	9	0.213368	0.691173	ncbi_102608436(-);ncbi_107177568(DCAM)
GO:0042401	cellular biogenic amine biosynthetic process	2	9	0.213368	0.691173	ncbi_102608436(-);ncbi_107177568(DCAM)
GO:0001558	regulation of cell growth	4	25	0.21749	0.698658	ncbi_102607568(THE1);ncbi_102614651(MAD2);ncbi_102621418(FZR3);ncbi_102627466(PERK9)
GO:0031347	regulation of defense response	4	25	0.21749	0.698658	ncbi_102607242(CML19);ncbi_102612087(SARD1);ncbi_102614233(CB60C);ncbi_102616268(WRK40)
GO:0031047	gene silencing by RNA	10	78	0.2178	0.698658	ncbi_102610347(AGO16);ncbi_102612519(ASPM);ncbi_102613701(SL30A);ncbi_102618736(RTEL1);ncbi_102622656(SL30A);ncbi_102623079(IMP2L);ncbi_102623428(KN12B);ncbi_102625831(AGO7);ncbi_102628378(AGO10);ncbi_102630865(SMC5)
GO:0009889	regulation of biosynthetic process	40	365	0.218904	0.698974	ncbi_102607277(-);ncbi_102607441(ATH1);ncbi_102607796(AUR3);ncbi_102608885(TIO);ncbi_102610347(AGO16);ncbi_102611194(YAB5);ncbi_102612519(ASPM);ncbi_102612748(CYPR4);ncbi_102613223(-);ncbi_102613701(SL30A);ncbi_102613754(RAGP1);ncbi_102614093(CHR25);ncbi_102615179(EXO1);ncbi_102617474(CND2);ncbi_102617711(FQRL2);ncbi_102618506(CX32);ncbi_102618592(CMT3);ncbi_102618736(RTEL1);ncbi_102618954(BAN);n…
GO:0070918	production of small RNA involved in gene silencing by RNA	8	60	0.219314	0.698974	ncbi_102610347(AGO16);ncbi_102613701(SL30A);ncbi_102618736(RTEL1);ncbi_102622656(SL30A);ncbi_102623079(IMP2L);ncbi_102625831(AGO7);ncbi_102628378(AGO10);ncbi_102630865(SMC5)
GO:2001141	regulation of RNA biosynthetic process	33	297	0.220218	0.699277	ncbi_102607277(-);ncbi_102607441(ATH1);ncbi_102607796(AUR3);ncbi_102608885(TIO);ncbi_102610347(AGO16);ncbi_102611194(YAB5);ncbi_102612519(ASPM);ncbi_102612748(CYPR4);ncbi_102613223(-);ncbi_102613701(SL30A);ncbi_102613754(RAGP1);ncbi_102614093(CHR25);ncbi_102615179(EXO1);ncbi_102617474(CND2);ncbi_102617711(FQRL2);ncbi_102618592(CMT3);ncbi_102618736(RTEL1);ncbi_102619938(KIF11);ncbi_102620158(-);nc…
GO:0070887	cellular response to chemical stimulus	38	346	0.221826	0.699277	XLOC_006061(AOX3);ncbi_102578011(MPK3);ncbi_102607167(AB19B);ncbi_102607242(CML19);ncbi_102607568(THE1);ncbi_102608665(CDPK);ncbi_102610347(AGO16);ncbi_102610407(-);ncbi_102611374(AIL5);ncbi_102612087(SARD1);ncbi_102612425(GATLA);ncbi_102613478(RPK2);ncbi_102613701(SL30A);ncbi_102616268(WRK40);ncbi_102617264(AX22D);ncbi_102618601(STAD6);ncbi_102618736(RTEL1);ncbi_102619724(ERF03);ncbi_102620281(K…
GO:0007215	glutamate receptor signaling pathway	3	17	0.22224	0.699277	ncbi_102611032(GLR36);ncbi_102619300(GLR28);ncbi_102620676(GLR27)
GO:0055067	monovalent inorganic cation homeostasis	3	17	0.22224	0.699277	ncbi_102615759(NHX2);ncbi_102625014(TDT);ncbi_102628229(NHX4)
GO:0031050	dsRNA fragmentation	8	61	0.23276	0.722264	ncbi_102610347(AGO16);ncbi_102613701(SL30A);ncbi_102618736(RTEL1);ncbi_102622656(SL30A);ncbi_102623079(IMP2L);ncbi_102625831(AGO7);ncbi_102628378(AGO10);ncbi_102630865(SMC5)
GO:0043331	response to dsRNA	8	61	0.23276	0.722264	ncbi_102610347(AGO16);ncbi_102613701(SL30A);ncbi_102618736(RTEL1);ncbi_102622656(SL30A);ncbi_102623079(IMP2L);ncbi_102625831(AGO7);ncbi_102628378(AGO10);ncbi_102630865(SMC5)
GO:0071359	cellular response to dsRNA	8	61	0.23276	0.722264	ncbi_102610347(AGO16);ncbi_102613701(SL30A);ncbi_102618736(RTEL1);ncbi_102622656(SL30A);ncbi_102623079(IMP2L);ncbi_102625831(AGO7);ncbi_102628378(AGO10);ncbi_102630865(SMC5)
GO:1901699	cellular response to nitrogen compound	8	61	0.23276	0.722264	ncbi_102610347(AGO16);ncbi_102613701(SL30A);ncbi_102618736(RTEL1);ncbi_102622656(SL30A);ncbi_102623079(IMP2L);ncbi_102625831(AGO7);ncbi_102628378(AGO10);ncbi_102630865(SMC5)
GO:0009943	adaxial/abaxial axis specification	4	26	0.238923	0.722264	ncbi_102622610(PER17);ncbi_102624414(TMKL1);ncbi_102626066(LBD6);ncbi_102628378(AGO10)
GO:0009955	adaxial/abaxial pattern specification	4	26	0.238923	0.722264	ncbi_102622610(PER17);ncbi_102624414(TMKL1);ncbi_102626066(LBD6);ncbi_102628378(AGO10)
GO:0071229	cellular response to acid chemical	12	99	0.245582	0.722264	ncbi_102578011(MPK3);ncbi_102607242(CML19);ncbi_102610407(-);ncbi_102612087(SARD1);ncbi_102613478(RPK2);ncbi_102616268(WRK40);ncbi_102618601(STAD6);ncbi_102619724(ERF03);ncbi_102620281(KSA);ncbi_102624243(PDR1);ncbi_102630352(FL3H);ncbi_102630561(TIF9)
GO:0006576	cellular biogenic amine metabolic process	7	53	0.247947	0.722264	ncbi_102608436(-);ncbi_102614568(U74B1);ncbi_102620276(COMT1);ncbi_102622674(CAMT);ncbi_102626102(DHE2);ncbi_102630901(TRPB);ncbi_107177568(DCAM)
GO:0009698	phenylpropanoid metabolic process	7	53	0.247947	0.722264	ncbi_102609952(HMDH1);ncbi_102617232(CAMT);ncbi_102617281(AL2C4);ncbi_102620173(PALY);ncbi_102620276(COMT1);ncbi_102622674(CAMT);ncbi_102627565(LAC7)
GO:0009739	response to gibberellin	3	18	0.248953	0.722264	ncbi_102610407(-);ncbi_102619724(ERF03);ncbi_102620281(KSA)
GO:0010476	gibberellin mediated signaling pathway	3	18	0.248953	0.722264	ncbi_102610407(-);ncbi_102619724(ERF03);ncbi_102620281(KSA)
GO:0071370	cellular response to gibberellin stimulus	3	18	0.248953	0.722264	ncbi_102610407(-);ncbi_102619724(ERF03);ncbi_102620281(KSA)
GO:0051252	regulation of RNA metabolic process	33	302	0.250399	0.722264	ncbi_102607277(-);ncbi_102607441(ATH1);ncbi_102607796(AUR3);ncbi_102608885(TIO);ncbi_102610347(AGO16);ncbi_102611194(YAB5);ncbi_102612519(ASPM);ncbi_102612748(CYPR4);ncbi_102613223(-);ncbi_102613701(SL30A);ncbi_102613754(RAGP1);ncbi_102614093(CHR25);ncbi_102615179(EXO1);ncbi_102617474(CND2);ncbi_102617711(FQRL2);ncbi_102618592(CMT3);ncbi_102618736(RTEL1);ncbi_102619938(KIF11);ncbi_102620158(-);nc…
GO:0006553	lysine metabolic process	2	10	0.250628	0.722264	ncbi_102608802(AASS);ncbi_102624854(ALD1)
GO:0044042	glucan metabolic process	28	254	0.256263	0.722264	ncbi_102577970(GUN1);ncbi_102606902(CSLD4);ncbi_102607627(RGP1);ncbi_102607757(CSLC6);ncbi_102610015(Y4361);ncbi_102610688(RGP3);ncbi_102610928(IRK);ncbi_102613907(XTH5);ncbi_102614738(GUN17);ncbi_102615570(GLGL2);ncbi_102615911(CSLD3);ncbi_102617022(XTHB);ncbi_102618724(UPTG2);ncbi_102620120(GUN8);ncbi_102621846(XTH2);ncbi_102621871(CSLD5);ncbi_102622059(SKU5);ncbi_102622510(CSCL4);ncbi_10262315…
GO:0006997	nucleus organization	4	27	0.260815	0.722264	ncbi_102606704(-);ncbi_102608885(TIO);ncbi_102613754(RAGP1);ncbi_102619925(MCM4)
GO:0043087	regulation of GTPase activity	4	27	0.260815	0.722264	ncbi_102610988(ROGF8);ncbi_102613754(RAGP1);ncbi_102614089(ROGF5);ncbi_102622462(RGAP2)
GO:0002697	regulation of immune effector process	1	3	0.262662	0.722264	ncbi_102616268(WRK40)
GO:0006040	amino sugar metabolic process	1	3	0.262662	0.722264	ncbi_102623633(LPXA)
GO:0006266	DNA ligation	1	3	0.262662	0.722264	ncbi_102628869(DNLI1)
GO:0006885	regulation of pH	1	3	0.262662	0.722264	ncbi_102625014(TDT)
GO:0007034	vacuolar transport	1	3	0.262662	0.722264	ncbi_102614895(BL1S1)
GO:0007127	meiosis I	1	3	0.262662	0.722264	ncbi_102623332(MSH5)
GO:0008300	isoprenoid catabolic process	1	3	0.262662	0.722264	ncbi_102612266(CCD8B)
GO:0009084	glutamine family amino acid biosynthetic process	1	3	0.262662	0.722264	ncbi_102617927(GLNB)
GO:0010162	seed dormancy process	1	3	0.262662	0.722264	ncbi_102627021(ABAH2)
GO:0010191	mucilage metabolic process	1	3	0.262662	0.722264	ncbi_102615493(-)
GO:0010192	mucilage biosynthetic process	1	3	0.262662	0.722264	ncbi_102615493(-)
GO:0015743	malate transport	1	3	0.262662	0.722264	ncbi_102625014(TDT)
GO:0016110	tetraterpenoid catabolic process	1	3	0.262662	0.722264	ncbi_102612266(CCD8B)
GO:0016115	terpenoid catabolic process	1	3	0.262662	0.722264	ncbi_102612266(CCD8B)
GO:0016118	carotenoid catabolic process	1	3	0.262662	0.722264	ncbi_102612266(CCD8B)
GO:0022611	dormancy process	1	3	0.262662	0.722264	ncbi_102627021(ABAH2)
GO:0030004	cellular monovalent inorganic cation homeostasis	1	3	0.262662	0.722264	ncbi_102625014(TDT)
GO:0030641	regulation of cellular pH	1	3	0.262662	0.722264	ncbi_102625014(TDT)
GO:0030855	epithelial cell differentiation	1	3	0.262662	0.722264	ncbi_102610227(TRY)
GO:0031060	regulation of histone methylation	1	3	0.262662	0.722264	ncbi_102628263(AHL16)
GO:0032101	regulation of response to external stimulus	1	3	0.262662	0.722264	ncbi_102616268(WRK40)
GO:0034982	mitochondrial protein processing	1	3	0.262662	0.722264	ncbi_102623079(IMP2L)
GO:0045488	pectin metabolic process	1	3	0.262662	0.722264	ncbi_102613765(-)
GO:0045926	negative regulation of growth	1	3	0.262662	0.722264	ncbi_102620285(BB)
GO:0046864	isoprenoid transport	1	3	0.262662	0.722264	ncbi_102624243(PDR1)
GO:0052386	cell wall thickening	1	3	0.262662	0.722264	ncbi_102608061(PHT21)
GO:0006873	cellular ion homeostasis	7	54	0.263173	0.722264	ncbi_102611032(GLR36);ncbi_102614213(RHA1B);ncbi_102616894(ACA12);ncbi_102620720(CCS);ncbi_102624346(CNGC4);ncbi_102625014(TDT);ncbi_102631301(PER42)
GO:0018958	phenol-containing compound metabolic process	7	54	0.263173	0.722264	ncbi_102578011(MPK3);ncbi_102607242(CML19);ncbi_102612087(SARD1);ncbi_102616268(WRK40);ncbi_102624243(PDR1);ncbi_102630352(FL3H);ncbi_102630676(HEM3)
GO:0055082	cellular chemical homeostasis	7	54	0.263173	0.722264	ncbi_102611032(GLR36);ncbi_102614213(RHA1B);ncbi_102616894(ACA12);ncbi_102620720(CCS);ncbi_102624346(CNGC4);ncbi_102625014(TDT);ncbi_102631301(PER42)
GO:0009694	jasmonic acid metabolic process	5	36	0.264632	0.724256	ncbi_102609084(DYR);ncbi_102616268(WRK40);ncbi_102617927(GLNB);ncbi_102620305(AROF);ncbi_102629543(C94C1)
GO:1901565	organonitrogen compound catabolic process	10	82	0.265785	0.725402	ncbi_102578008(CLH1);ncbi_102578024(CHI4);ncbi_102608623(CHI4);ncbi_102608802(AASS);ncbi_102612622(CB2);ncbi_102617819(CHLY);ncbi_102621972(CLH1);ncbi_102623680(CHIA);ncbi_102629565(CHI1);ncbi_102630173(SMBP2)
GO:0048507	meristem development	18	159	0.273077	0.743251	ncbi_102577938(SOC1);ncbi_102610015(Y4361);ncbi_102610623(TP1A);ncbi_102610928(IRK);ncbi_102614404(E133);ncbi_102615981(FH1);ncbi_102618736(RTEL1);ncbi_102620222(NIK2);ncbi_102621460(SVP);ncbi_102622610(PER17);ncbi_102623303(NIK2);ncbi_102624218(Y4374);ncbi_102624414(TMKL1);ncbi_102627322(XTH9);ncbi_102627770(PRE6);ncbi_102628378(AGO10);ncbi_102630289(INVC);ncbi_102630547(MCM2)
GO:0007126	meiotic nuclear division	3	19	0.276107	0.748683	ncbi_102623332(MSH5);ncbi_102627230(ESP1);ncbi_102628058(MCM8)
GO:0070838	divalent metal ion transport	10	83	0.278283	0.748683	ncbi_102608696(H2A5);ncbi_102609936(FABI);ncbi_102609952(HMDH1);ncbi_102611032(GLR36);ncbi_102616894(ACA12);ncbi_102617927(GLNB);ncbi_102620594(ACA2);ncbi_102624015(WD66);ncbi_102629519(ACA13);ncbi_102629587(CAX1)
GO:0072511	divalent inorganic cation transport	10	83	0.278283	0.748683	ncbi_102608696(H2A5);ncbi_102609936(FABI);ncbi_102609952(HMDH1);ncbi_102611032(GLR36);ncbi_102616894(ACA12);ncbi_102617927(GLNB);ncbi_102620594(ACA2);ncbi_102624015(WD66);ncbi_102629519(ACA13);ncbi_102629587(CAX1)
GO:0044106	cellular amine metabolic process	7	55	0.278651	0.748683	ncbi_102608436(-);ncbi_102614568(U74B1);ncbi_102620276(COMT1);ncbi_102622674(CAMT);ncbi_102626102(DHE2);ncbi_102630901(TRPB);ncbi_107177568(DCAM)
GO:0008202	steroid metabolic process	12	102	0.278862	0.748683	ncbi_102608152(SYT3);ncbi_102609936(FABI);ncbi_102609952(HMDH1);ncbi_102610839(HMCS);ncbi_102613331(TKPR1);ncbi_102614196(-);ncbi_102617461(ERG28);ncbi_102619353(TTC7B);ncbi_102620276(COMT1);ncbi_102622479(GEML4);ncbi_102624830(PATL4);ncbi_102627271(SY111)
GO:0006814	sodium ion transport	2	11	0.288035	0.764995	ncbi_102615759(NHX2);ncbi_102628229(NHX4)
GO:0009226	nucleotide-sugar biosynthetic process	2	11	0.288035	0.764995	ncbi_102609424(MURA1);ncbi_102615500(UGDH1)
GO:0009630	gravitropism	2	11	0.288035	0.764995	ncbi_102607167(AB19B);ncbi_102609420(NPY2)
GO:0042545	cell wall modification	2	11	0.288035	0.764995	ncbi_102608061(PHT21);ncbi_102612266(CCD8B)
GO:0023052	signaling	67	648	0.291371	0.769717	XLOC_006061(AOX3);ncbi_102578011(MPK3);ncbi_102578028(ETR2);ncbi_102606760(LRKS7);ncbi_102607167(AB19B);ncbi_102607242(CML19);ncbi_102607568(THE1);ncbi_102607765(LHTL7);ncbi_102608665(CDPK);ncbi_102608837(-);ncbi_102609021(Y5158);ncbi_102609477(FEI1);ncbi_102609832(AOX1A);ncbi_102610311(ARR17);ncbi_102610407(-);ncbi_102610546(Y5537);ncbi_102611032(GLR36);ncbi_102611374(AIL5);ncbi_102612087(SARD1)…
GO:0044700	single organism signaling	67	648	0.291371	0.769717	XLOC_006061(AOX3);ncbi_102578011(MPK3);ncbi_102578028(ETR2);ncbi_102606760(LRKS7);ncbi_102607167(AB19B);ncbi_102607242(CML19);ncbi_102607568(THE1);ncbi_102607765(LHTL7);ncbi_102608665(CDPK);ncbi_102608837(-);ncbi_102609021(Y5158);ncbi_102609477(FEI1);ncbi_102609832(AOX1A);ncbi_102610311(ARR17);ncbi_102610407(-);ncbi_102610546(Y5537);ncbi_102611032(GLR36);ncbi_102611374(AIL5);ncbi_102612087(SARD1)…
GO:0009064	glutamine family amino acid metabolic process	7	56	0.294348	0.77551	ncbi_102608461(GGH2);ncbi_102609124(P5CS);ncbi_102614326(GGH1);ncbi_102615018(CARA);ncbi_102617927(GLNB);ncbi_102620771(PYRG);ncbi_102626318(GLNA)
GO:0009620	response to fungus	9	75	0.297252	0.780748	ncbi_102578011(MPK3);ncbi_102578030(PR4B);ncbi_102607242(CML19);ncbi_102610514(WIN1);ncbi_102616720(RBOHD);ncbi_102617819(CHLY);ncbi_102624243(PDR1);ncbi_102630352(FL3H);ncbi_102630947(-)
GO:0072593	reactive oxygen species metabolic process	17	152	0.297917	0.780748	ncbi_102578011(MPK3);ncbi_102607196(PHYK3);ncbi_102607242(CML19);ncbi_102608802(AASS);ncbi_102609358(KIC);ncbi_102612835(PER55);ncbi_102615493(-);ncbi_102616268(WRK40);ncbi_102616720(RBOHD);ncbi_102618601(STAD6);ncbi_102619020(PER6);ncbi_102620720(CCS);ncbi_102622610(PER17);ncbi_102624243(PDR1);ncbi_102626642(SODCP);ncbi_102630352(FL3H);ncbi_102631301(PER42)
GO:0006721	terpenoid metabolic process	18	162	0.300361	0.78507	ncbi_102607196(PHYK3);ncbi_102607441(ATH1);ncbi_102608061(PHT21);ncbi_102608152(SYT3);ncbi_102611136(BAMS);ncbi_102612266(CCD8B);ncbi_102617218(GTPS);ncbi_102617461(ERG28);ncbi_102618743(BAMS);ncbi_102620281(KSA);ncbi_102620757(GTPS);ncbi_102622591(GTPS);ncbi_102624299(GTPS);ncbi_102626251(BAMS);ncbi_102626501(C82G1);ncbi_102627021(ABAH2);ncbi_102627784(AIL1);ncbi_102629752(GTPS)
GO:0009725	response to hormone	33	310	0.302092	0.787511	XLOC_006061(AOX3);ncbi_102578011(MPK3);ncbi_102607167(AB19B);ncbi_102607242(CML19);ncbi_102607568(THE1);ncbi_102607708(ZHD2);ncbi_102608665(CDPK);ncbi_102610407(-);ncbi_102611374(AIL5);ncbi_102612266(CCD8B);ncbi_102612425(GATLA);ncbi_102613108(CCD31);ncbi_102613478(RPK2);ncbi_102616268(WRK40);ncbi_102617264(AX22D);ncbi_102618573(SBP1);ncbi_102619724(ERF03);ncbi_102620281(KSA);ncbi_102620300(GH31)…
GO:0048522	positive regulation of cellular process	10	85	0.303768	0.789798	ncbi_102578011(MPK3);ncbi_102606760(LRKS7);ncbi_102609021(Y5158);ncbi_102609477(FEI1);ncbi_102613320(NPK1);ncbi_102618506(CX32);ncbi_102618785(CDL1);ncbi_102627466(PERK9);ncbi_102628263(AHL16);ncbi_102630300(EMS1)
GO:0006720	isoprenoid metabolic process	23	212	0.308811	0.800802	ncbi_102607196(PHYK3);ncbi_102607441(ATH1);ncbi_102608061(PHT21);ncbi_102608152(SYT3);ncbi_102609952(HMDH1);ncbi_102610839(HMCS);ncbi_102611136(BAMS);ncbi_102612266(CCD8B);ncbi_102617218(GTPS);ncbi_102617461(ERG28);ncbi_102618743(BAMS);ncbi_102620281(KSA);ncbi_102620757(GTPS);ncbi_102622591(GTPS);ncbi_102623633(LPXA);ncbi_102624299(GTPS);ncbi_102626251(BAMS);ncbi_102626501(C82G1);ncbi_102627021(A…
GO:0009755	hormone-mediated signaling pathway	26	243	0.319543	0.804592	XLOC_006061(AOX3);ncbi_102578011(MPK3);ncbi_102607167(AB19B);ncbi_102607242(CML19);ncbi_102607568(THE1);ncbi_102608665(CDPK);ncbi_102610407(-);ncbi_102611374(AIL5);ncbi_102612425(GATLA);ncbi_102613478(RPK2);ncbi_102616268(WRK40);ncbi_102617264(AX22D);ncbi_102619724(ERF03);ncbi_102620281(KSA);ncbi_102621537(TOLB);ncbi_102623744(VAB);ncbi_102624243(PDR1);ncbi_102625805(RAC7);ncbi_102626503(ARFD);nc…
GO:0032870	cellular response to hormone stimulus	26	243	0.319543	0.804592	XLOC_006061(AOX3);ncbi_102578011(MPK3);ncbi_102607167(AB19B);ncbi_102607242(CML19);ncbi_102607568(THE1);ncbi_102608665(CDPK);ncbi_102610407(-);ncbi_102611374(AIL5);ncbi_102612425(GATLA);ncbi_102613478(RPK2);ncbi_102616268(WRK40);ncbi_102617264(AX22D);ncbi_102619724(ERF03);ncbi_102620281(KSA);ncbi_102621537(TOLB);ncbi_102623744(VAB);ncbi_102624243(PDR1);ncbi_102625805(RAC7);ncbi_102626503(ARFD);nc…
GO:0071495	cellular response to endogenous stimulus	26	243	0.319543	0.804592	XLOC_006061(AOX3);ncbi_102578011(MPK3);ncbi_102607167(AB19B);ncbi_102607242(CML19);ncbi_102607568(THE1);ncbi_102608665(CDPK);ncbi_102610407(-);ncbi_102611374(AIL5);ncbi_102612425(GATLA);ncbi_102613478(RPK2);ncbi_102616268(WRK40);ncbi_102617264(AX22D);ncbi_102619724(ERF03);ncbi_102620281(KSA);ncbi_102621537(TOLB);ncbi_102623744(VAB);ncbi_102624243(PDR1);ncbi_102625805(RAC7);ncbi_102626503(ARFD);nc…
GO:0007165	signal transduction	66	644	0.319939	0.804592	XLOC_006061(AOX3);ncbi_102578011(MPK3);ncbi_102578028(ETR2);ncbi_102606760(LRKS7);ncbi_102607167(AB19B);ncbi_102607242(CML19);ncbi_102607568(THE1);ncbi_102607765(LHTL7);ncbi_102608665(CDPK);ncbi_102608837(-);ncbi_102609021(Y5158);ncbi_102609477(FEI1);ncbi_102609832(AOX1A);ncbi_102610311(ARR17);ncbi_102610407(-);ncbi_102610546(Y5537);ncbi_102611032(GLR36);ncbi_102611374(AIL5);ncbi_102612087(SARD1)…
GO:0009746	response to hexose	5	39	0.32296	0.804592	ncbi_102608802(AASS);ncbi_102617927(GLNB);ncbi_102624015(WD66);ncbi_102626151(P2A13);ncbi_102631301(PER42)
GO:0034284	response to monosaccharide	5	39	0.32296	0.804592	ncbi_102608802(AASS);ncbi_102617927(GLNB);ncbi_102624015(WD66);ncbi_102626151(P2A13);ncbi_102631301(PER42)
GO:0043549	regulation of kinase activity	9	77	0.324798	0.804592	ncbi_102578011(MPK3);ncbi_102606760(LRKS7);ncbi_102609021(Y5158);ncbi_102609477(FEI1);ncbi_102613320(NPK1);ncbi_102618506(CX32);ncbi_102618785(CDL1);ncbi_102627466(PERK9);ncbi_102630300(EMS1)
GO:0045859	regulation of protein kinase activity	9	77	0.324798	0.804592	ncbi_102578011(MPK3);ncbi_102606760(LRKS7);ncbi_102609021(Y5158);ncbi_102609477(FEI1);ncbi_102613320(NPK1);ncbi_102618506(CX32);ncbi_102618785(CDL1);ncbi_102627466(PERK9);ncbi_102630300(EMS1)
GO:0051338	regulation of transferase activity	9	77	0.324798	0.804592	ncbi_102578011(MPK3);ncbi_102606760(LRKS7);ncbi_102609021(Y5158);ncbi_102609477(FEI1);ncbi_102613320(NPK1);ncbi_102618506(CX32);ncbi_102618785(CDL1);ncbi_102627466(PERK9);ncbi_102630300(EMS1)
GO:0019725	cellular homeostasis	16	145	0.324949	0.804592	ncbi_102606911(GRXC9);ncbi_102610443(TTL3);ncbi_102611032(GLR36);ncbi_102611303(SELH);ncbi_102612081(GRXC8);ncbi_102614213(RHA1B);ncbi_102616894(ACA12);ncbi_102619831(TRXM3);ncbi_102620466(Y5986);ncbi_102620720(CCS);ncbi_102624346(CNGC4);ncbi_102625014(TDT);ncbi_102625520(TTL1);ncbi_102630430(TRXH);ncbi_102630568(Y5986);ncbi_102631301(PER42)
GO:0009218	pyrimidine ribonucleotide metabolic process	2	12	0.325211	0.804592	ncbi_102615018(CARA);ncbi_102620771(PYRG)
GO:0009220	pyrimidine ribonucleotide biosynthetic process	2	12	0.325211	0.804592	ncbi_102615018(CARA);ncbi_102620771(PYRG)
GO:0046132	pyrimidine ribonucleoside biosynthetic process	2	12	0.325211	0.804592	ncbi_102615018(CARA);ncbi_102620771(PYRG)
GO:0046134	pyrimidine nucleoside biosynthetic process	2	12	0.325211	0.804592	ncbi_102615018(CARA);ncbi_102620771(PYRG)
GO:0016049	cell growth	10	87	0.329798	0.804592	ncbi_102607167(AB19B);ncbi_102607568(THE1);ncbi_102607757(CSLC6);ncbi_102614568(U74B1);ncbi_102614651(MAD2);ncbi_102621418(FZR3);ncbi_102622059(SKU5);ncbi_102622865(AGP14);ncbi_102624015(WD66);ncbi_102627466(PERK9)
GO:0010243	response to organonitrogen compound	8	68	0.333349	0.804592	ncbi_102607242(CML19);ncbi_102607385(PUMP5);ncbi_102611032(GLR36);ncbi_102616894(ACA12);ncbi_102621493(-);ncbi_102623046(ERG1);ncbi_102624243(PDR1);ncbi_102630352(FL3H)
GO:0006817	phosphate ion transport	1	4	0.333889	0.804592	ncbi_102608061(PHT21)
GO:0009733	response to auxin	1	4	0.333889	0.804592	ncbi_102607167(AB19B)
GO:0009734	auxin-activated signaling pathway	1	4	0.333889	0.804592	ncbi_102607167(AB19B)
GO:0009926	auxin polar transport	1	4	0.333889	0.804592	ncbi_102607167(AB19B)
GO:0010647	positive regulation of cell communication	1	4	0.333889	0.804592	ncbi_102578011(MPK3)
GO:0010928	regulation of auxin mediated signaling pathway	1	4	0.333889	0.804592	ncbi_102607167(AB19B)
GO:0015840	urea transport	1	4	0.333889	0.804592	ncbi_102630571(TIP13)
GO:0018065	protein-cofactor linkage	1	4	0.333889	0.804592	ncbi_102630676(HEM3)
GO:0019755	one-carbon compound transport	1	4	0.333889	0.804592	ncbi_102630571(TIP13)
GO:0043200	response to amino acid	1	4	0.333889	0.804592	ncbi_102611032(GLR36)
GO:0046434	organophosphate catabolic process	1	4	0.333889	0.804592	ncbi_102608845(ITPA)
GO:0071365	cellular response to auxin stimulus	1	4	0.333889	0.804592	ncbi_102607167(AB19B)
GO:1901292	nucleoside phosphate catabolic process	1	4	0.333889	0.804592	ncbi_102608845(ITPA)
GO:0051707	response to other organism	28	266	0.34325	0.825136	ncbi_102578011(MPK3);ncbi_102578030(PR4B);ncbi_102607242(CML19);ncbi_102609084(DYR);ncbi_102609998(GPDA2);ncbi_102610015(Y4361);ncbi_102610514(WIN1);ncbi_102612087(SARD1);ncbi_102613478(RPK2);ncbi_102613925(4CLL6);ncbi_102614233(CB60C);ncbi_102614568(U74B1);ncbi_102616268(WRK40);ncbi_102616720(RBOHD);ncbi_102616894(ACA12);ncbi_102617281(AL2C4);ncbi_102617819(CHLY);ncbi_102618506(CX32);ncbi_102620…
GO:0009411	response to UV	8	69	0.348349	0.835361	ncbi_102577938(SOC1);ncbi_102578011(MPK3);ncbi_102578039(ELIP1);ncbi_102607167(AB19B);ncbi_102611686(4CL2);ncbi_102613490(CFI3);ncbi_102619013(BHLHW);ncbi_102622059(SKU5)
GO:0043207	response to external biotic stimulus	28	267	0.35085	0.837817	ncbi_102578011(MPK3);ncbi_102578030(PR4B);ncbi_102607242(CML19);ncbi_102609084(DYR);ncbi_102609998(GPDA2);ncbi_102610015(Y4361);ncbi_102610514(WIN1);ncbi_102612087(SARD1);ncbi_102613478(RPK2);ncbi_102613925(4CLL6);ncbi_102614233(CB60C);ncbi_102614568(U74B1);ncbi_102616268(WRK40);ncbi_102616720(RBOHD);ncbi_102616894(ACA12);ncbi_102617281(AL2C4);ncbi_102617819(CHLY);ncbi_102618506(CX32);ncbi_102620…
GO:0030422	production of siRNA involved in RNA interference	4	31	0.351069	0.837817	ncbi_102623079(IMP2L);ncbi_102625831(AGO7);ncbi_102628378(AGO10);ncbi_102630865(SMC5)
GO:0005976	polysaccharide metabolic process	43	419	0.358736	0.854052	ncbi_102577970(GUN1);ncbi_102578034(PME3);ncbi_102606902(CSLD4);ncbi_102607167(AB19B);ncbi_102607627(RGP1);ncbi_102607757(CSLC6);ncbi_102608716(PME68);ncbi_102610015(Y4361);ncbi_102610688(RGP3);ncbi_102610928(IRK);ncbi_102611144(PME33);ncbi_102611748(RL3);ncbi_102612425(GATLA);ncbi_102613106(XYNA);ncbi_102613765(-);ncbi_102613865(PME7);ncbi_102613907(XTH5);ncbi_102614738(GUN17);ncbi_102615570(GLG…
GO:0009685	gibberellin metabolic process	2	13	0.361854	0.859404	ncbi_102620281(KSA);ncbi_102627784(AIL1)
GO:0042743	hydrogen peroxide metabolic process	15	139	0.365	0.864796	ncbi_102578011(MPK3);ncbi_102607196(PHYK3);ncbi_102607242(CML19);ncbi_102608802(AASS);ncbi_102609358(KIC);ncbi_102612835(PER55);ncbi_102615493(-);ncbi_102616268(WRK40);ncbi_102616720(RBOHD);ncbi_102618601(STAD6);ncbi_102619020(PER6);ncbi_102622610(PER17);ncbi_102624243(PDR1);ncbi_102630352(FL3H);ncbi_102631301(PER42)
GO:0010817	regulation of hormone levels	11	100	0.371569	0.877375	ncbi_102607167(AB19B);ncbi_102610928(IRK);ncbi_102612266(CCD8B);ncbi_102613663(YUC4);ncbi_102614404(E133);ncbi_102614568(U74B1);ncbi_102615688(PNC1);ncbi_102621520(LOG1);ncbi_102621836(FLA10);ncbi_102623332(MSH5);ncbi_102629037(LOG5)
GO:0006787	porphyrin-containing compound catabolic process	4	32	0.373861	0.877375	ncbi_102578008(CLH1);ncbi_102612622(CB2);ncbi_102621972(CLH1);ncbi_102630173(SMBP2)
GO:0033015	tetrapyrrole catabolic process	4	32	0.373861	0.877375	ncbi_102578008(CLH1);ncbi_102612622(CB2);ncbi_102621972(CLH1);ncbi_102630173(SMBP2)
GO:0051187	cofactor catabolic process	4	32	0.373861	0.877375	ncbi_102578008(CLH1);ncbi_102612622(CB2);ncbi_102621972(CLH1);ncbi_102630173(SMBP2)
GO:0032535	regulation of cellular component size	5	42	0.382503	0.890746	ncbi_102607167(AB19B);ncbi_102610928(IRK);ncbi_102614404(E133);ncbi_102621836(FLA10);ncbi_102628764(NAC94)
GO:0090066	regulation of anatomical structure size	5	42	0.382503	0.890746	ncbi_102607167(AB19B);ncbi_102610928(IRK);ncbi_102614404(E133);ncbi_102621836(FLA10);ncbi_102628764(NAC94)
GO:0006694	steroid biosynthetic process	10	91	0.382952	0.890746	ncbi_102608152(SYT3);ncbi_102609936(FABI);ncbi_102609952(HMDH1);ncbi_102610839(HMCS);ncbi_102614196(-);ncbi_102617461(ERG28);ncbi_102619353(TTC7B);ncbi_102620276(COMT1);ncbi_102624830(PATL4);ncbi_102627271(SY111)
GO:2000112	regulation of cellular macromolecule biosynthetic process	34	332	0.384635	0.890746	ncbi_102607277(-);ncbi_102607441(ATH1);ncbi_102607796(AUR3);ncbi_102608885(TIO);ncbi_102610347(AGO16);ncbi_102611194(YAB5);ncbi_102612519(ASPM);ncbi_102612748(CYPR4);ncbi_102613223(-);ncbi_102613701(SL30A);ncbi_102613754(RAGP1);ncbi_102614093(CHR25);ncbi_102615179(EXO1);ncbi_102617474(CND2);ncbi_102617711(FQRL2);ncbi_102618592(CMT3);ncbi_102618736(RTEL1);ncbi_102619938(KIF11);ncbi_102620158(-);nc…
GO:0008219	cell death	12	111	0.385211	0.890746	ncbi_102578011(MPK3);ncbi_102607242(CML19);ncbi_102610495(PCS1L);ncbi_102613478(RPK2);ncbi_102614082(RIR2);ncbi_102616268(WRK40);ncbi_102616720(RBOHD);ncbi_102618506(CX32);ncbi_102623046(ERG1);ncbi_102624243(PDR1);ncbi_102624808(ERG1);ncbi_102630352(FL3H)
GO:0030154	cell differentiation	21	201	0.385369	0.890746	ncbi_102606704(-);ncbi_102607167(AB19B);ncbi_102607757(CSLC6);ncbi_102609278(DEFA);ncbi_102609358(KIC);ncbi_102610227(TRY);ncbi_102613765(-);ncbi_102614568(U74B1);ncbi_102615493(-);ncbi_102616570(DEFA);ncbi_102617974(E2FA);ncbi_102618573(SBP1);ncbi_102619013(BHLHW);ncbi_102621038(-);ncbi_102621160(IRE);ncbi_102621896(MCMBP);ncbi_102622059(SKU5);ncbi_102622865(AGP14);ncbi_102623828(GPDL7);ncbi_102…
GO:0046148	pigment biosynthetic process	3	23	0.38587	0.890746	ncbi_102613220(SRG1);ncbi_102620276(COMT1);ncbi_102624868(SRG1)
GO:0009607	response to biotic stimulus	28	272	0.389394	0.894233	ncbi_102578011(MPK3);ncbi_102578030(PR4B);ncbi_102607242(CML19);ncbi_102609084(DYR);ncbi_102609998(GPDA2);ncbi_102610015(Y4361);ncbi_102610514(WIN1);ncbi_102612087(SARD1);ncbi_102613478(RPK2);ncbi_102613925(4CLL6);ncbi_102614233(CB60C);ncbi_102614568(U74B1);ncbi_102616268(WRK40);ncbi_102616720(RBOHD);ncbi_102616894(ACA12);ncbi_102617281(AL2C4);ncbi_102617819(CHLY);ncbi_102618506(CX32);ncbi_102620…
GO:0048589	developmental growth	7	62	0.391396	0.894233	ncbi_102607167(AB19B);ncbi_102607757(CSLC6);ncbi_102614568(U74B1);ncbi_102622059(SKU5);ncbi_102622865(AGP14);ncbi_102624015(WD66);ncbi_102630547(MCM2)
GO:0001932	regulation of protein phosphorylation	9	82	0.395334	0.894233	ncbi_102578011(MPK3);ncbi_102606760(LRKS7);ncbi_102609021(Y5158);ncbi_102609477(FEI1);ncbi_102613320(NPK1);ncbi_102618506(CX32);ncbi_102618785(CDL1);ncbi_102627466(PERK9);ncbi_102630300(EMS1)
GO:0008152	metabolic process	837	8628	0.396464	0.894233	XLOC_000475(EFR);XLOC_006061(AOX3);XLOC_021348(mnmA);XLOC_024136(CYP72A13);ncbi_102577938(SOC1);ncbi_102577970(GUN1);ncbi_102578008(CLH1);ncbi_102578011(MPK3);ncbi_102578021(BCH);ncbi_102578024(CHI4);ncbi_102578028(ETR2);ncbi_102578034(PME3);ncbi_102578039(ELIP1);ncbi_102606680(PSF1);ncbi_102606687(MSI4);ncbi_102606704(-);ncbi_102606710(-);ncbi_102606720(NAC53);ncbi_102606760(LRKS7);ncbi_10260678…
GO:0010431	seed maturation	1	5	0.398241	0.894233	ncbi_102627021(ABAH2)
GO:0010639	negative regulation of organelle organization	1	5	0.398241	0.894233	ncbi_102628263(AHL16)
GO:0021700	developmental maturation	1	5	0.398241	0.894233	ncbi_102627021(ABAH2)
GO:0031056	regulation of histone modification	1	5	0.398241	0.894233	ncbi_102628263(AHL16)
GO:0051129	negative regulation of cellular component organization	1	5	0.398241	0.894233	ncbi_102628263(AHL16)
GO:0071941	nitrogen cycle metabolic process	1	5	0.398241	0.894233	ncbi_102626318(GLNA)
GO:1902275	regulation of chromatin organization	1	5	0.398241	0.894233	ncbi_102628263(AHL16)
GO:1903308	regulation of chromatin modification	1	5	0.398241	0.894233	ncbi_102628263(AHL16)
GO:0001101	response to acid chemical	26	254	0.40714	0.911469	ncbi_102578011(MPK3);ncbi_102607196(PHYK3);ncbi_102607242(CML19);ncbi_102607708(ZHD2);ncbi_102609084(DYR);ncbi_102610407(-);ncbi_102611032(GLR36);ncbi_102612087(SARD1);ncbi_102613478(RPK2);ncbi_102616268(WRK40);ncbi_102617281(AL2C4);ncbi_102618601(STAD6);ncbi_102619724(ERF03);ncbi_102620281(KSA);ncbi_102620301(TMM);ncbi_102620305(AROF);ncbi_102622839(CMR1);ncbi_102623754(TBL27);ncbi_102624243(PDR…
GO:0016441	posttranscriptional gene silencing	7	63	0.407763	0.911469	ncbi_102609952(HMDH1);ncbi_102618736(RTEL1);ncbi_102623079(IMP2L);ncbi_102623428(KN12B);ncbi_102625831(AGO7);ncbi_102628378(AGO10);ncbi_102630865(SMC5)
GO:0042325	regulation of phosphorylation	9	83	0.40957	0.913357	ncbi_102578011(MPK3);ncbi_102606760(LRKS7);ncbi_102609021(Y5158);ncbi_102609477(FEI1);ncbi_102613320(NPK1);ncbi_102618506(CX32);ncbi_102618785(CDL1);ncbi_102627466(PERK9);ncbi_102630300(EMS1)
GO:0051704	multi-organism process	30	295	0.410456	0.913357	ncbi_102578011(MPK3);ncbi_102578030(PR4B);ncbi_102607242(CML19);ncbi_102609084(DYR);ncbi_102609998(GPDA2);ncbi_102610015(Y4361);ncbi_102610514(WIN1);ncbi_102612087(SARD1);ncbi_102613478(RPK2);ncbi_102613925(4CLL6);ncbi_102614233(CB60C);ncbi_102614568(U74B1);ncbi_102616268(WRK40);ncbi_102616720(RBOHD);ncbi_102616894(ACA12);ncbi_102617281(AL2C4);ncbi_102617819(CHLY);ncbi_102618506(CX32);ncbi_102618…
GO:0042440	pigment metabolic process	3	24	0.412906	0.916152	ncbi_102613220(SRG1);ncbi_102620276(COMT1);ncbi_102624868(SRG1)
GO:0065008	regulation of biological quality	39	387	0.413567	0.916152	ncbi_102606911(GRXC9);ncbi_102607167(AB19B);ncbi_102610347(AGO16);ncbi_102610443(TTL3);ncbi_102610928(IRK);ncbi_102611032(GLR36);ncbi_102611082(ZRAB3);ncbi_102611303(SELH);ncbi_102611409(DDX11);ncbi_102612081(GRXC8);ncbi_102612266(CCD8B);ncbi_102613663(YUC4);ncbi_102614093(CHR25);ncbi_102614213(RHA1B);ncbi_102614404(E133);ncbi_102614568(U74B1);ncbi_102615688(PNC1);ncbi_102615759(NHX2);ncbi_102616…
GO:0033554	cellular response to stress	28	276	0.420692	0.929852	ncbi_102578011(MPK3);ncbi_102607277(-);ncbi_102609168(FAS1);ncbi_102609919(LPP3);ncbi_102610570(RAD51);ncbi_102610707(RFA2A);ncbi_102614093(CHR25);ncbi_102614168(WEE1);ncbi_102615179(EXO1);ncbi_102616863(NTH1);ncbi_102617108(DPOA2);ncbi_102617281(AL2C4);ncbi_102617856(MSH7);ncbi_102621461(3MG1);ncbi_102621871(CSLD5);ncbi_102621896(MCMBP);ncbi_102622215(MUTYH);ncbi_102622474(PHO19);ncbi_102623332(…
GO:0050896	response to stimulus	206	2105	0.425167	0.937645	XLOC_006061(AOX3);ncbi_102577938(SOC1);ncbi_102578011(MPK3);ncbi_102578028(ETR2);ncbi_102578030(PR4B);ncbi_102578039(ELIP1);ncbi_102606760(LRKS7);ncbi_102607167(AB19B);ncbi_102607196(PHYK3);ncbi_102607242(CML19);ncbi_102607277(-);ncbi_102607385(PUMP5);ncbi_102607441(ATH1);ncbi_102607555(-);ncbi_102607568(THE1);ncbi_102607708(ZHD2);ncbi_102607765(LHTL7);ncbi_102607796(AUR3);ncbi_102608042(NACK1);n…
GO:0006213	pyrimidine nucleoside metabolic process	2	15	0.432617	0.945631	ncbi_102615018(CARA);ncbi_102620771(PYRG)
GO:0006525	arginine metabolic process	2	15	0.432617	0.945631	ncbi_102615018(CARA);ncbi_102617927(GLNB)
GO:0016101	diterpenoid metabolic process	2	15	0.432617	0.945631	ncbi_102620281(KSA);ncbi_102627784(AIL1)
GO:0046131	pyrimidine ribonucleoside metabolic process	2	15	0.432617	0.945631	ncbi_102615018(CARA);ncbi_102620771(PYRG)
GO:0097659	nucleic acid-templated transcription	35	350	0.439819	0.949275	ncbi_102607277(-);ncbi_102607441(ATH1);ncbi_102607796(AUR3);ncbi_102608885(TIO);ncbi_102610347(AGO16);ncbi_102611194(YAB5);ncbi_102611575(RDR1);ncbi_102612519(ASPM);ncbi_102612748(CYPR4);ncbi_102613223(-);ncbi_102613701(SL30A);ncbi_102613754(RAGP1);ncbi_102614093(CHR25);ncbi_102615179(EXO1);ncbi_102617474(CND2);ncbi_102617711(FQRL2);ncbi_102618592(CMT3);ncbi_102618736(RTEL1);ncbi_102619938(KIF11)…
GO:0071669	plant-type cell wall organization or biogenesis	7	65	0.4404	0.949275	ncbi_102609278(DEFA);ncbi_102611748(RL3);ncbi_102612266(CCD8B);ncbi_102615493(-);ncbi_102618573(SBP1);ncbi_102621160(IRE);ncbi_102624830(PATL4)
GO:0002376	immune system process	15	146	0.440584	0.949275	ncbi_102578011(MPK3);ncbi_102607242(CML19);ncbi_102609998(GPDA2);ncbi_102612087(SARD1);ncbi_102614233(CB60C);ncbi_102616268(WRK40);ncbi_102616894(ACA12);ncbi_102617281(AL2C4);ncbi_102622529(RIN4);ncbi_102623079(IMP2L);ncbi_102628378(AGO10);ncbi_102628764(NAC94);ncbi_102630352(FL3H);ncbi_102630676(HEM3);ncbi_102630865(SMC5)
GO:0042445	hormone metabolic process	6	55	0.441307	0.949275	ncbi_102613663(YUC4);ncbi_102614568(U74B1);ncbi_102615688(PNC1);ncbi_102621520(LOG1);ncbi_102623332(MSH5);ncbi_102629037(LOG5)
GO:0010556	regulation of macromolecule biosynthetic process	34	340	0.441468	0.949275	ncbi_102607277(-);ncbi_102607441(ATH1);ncbi_102607796(AUR3);ncbi_102608885(TIO);ncbi_102610347(AGO16);ncbi_102611194(YAB5);ncbi_102612519(ASPM);ncbi_102612748(CYPR4);ncbi_102613223(-);ncbi_102613701(SL30A);ncbi_102613754(RAGP1);ncbi_102614093(CHR25);ncbi_102615179(EXO1);ncbi_102617474(CND2);ncbi_102617711(FQRL2);ncbi_102618592(CMT3);ncbi_102618736(RTEL1);ncbi_102619938(KIF11);ncbi_102620158(-);nc…
GO:0033993	response to lipid	5	45	0.441815	0.949275	ncbi_102607568(THE1);ncbi_102607708(ZHD2);ncbi_102610407(-);ncbi_102619724(ERF03);ncbi_102620281(KSA)
GO:0048878	chemical homeostasis	10	96	0.4501	0.949275	ncbi_102611032(GLR36);ncbi_102614213(RHA1B);ncbi_102615759(NHX2);ncbi_102616720(RBOHD);ncbi_102616894(ACA12);ncbi_102620720(CCS);ncbi_102624346(CNGC4);ncbi_102625014(TDT);ncbi_102628229(NHX4);ncbi_102631301(PER42)
GO:0050801	ion homeostasis	9	86	0.452197	0.949275	ncbi_102611032(GLR36);ncbi_102614213(RHA1B);ncbi_102615759(NHX2);ncbi_102616894(ACA12);ncbi_102620720(CCS);ncbi_102624346(CNGC4);ncbi_102625014(TDT);ncbi_102628229(NHX4);ncbi_102631301(PER42)
GO:0006351	transcription, DNA-templated	34	342	0.455771	0.949275	ncbi_102607277(-);ncbi_102607441(ATH1);ncbi_102607796(AUR3);ncbi_102608885(TIO);ncbi_102610347(AGO16);ncbi_102611194(YAB5);ncbi_102612519(ASPM);ncbi_102612748(CYPR4);ncbi_102613223(-);ncbi_102613701(SL30A);ncbi_102613754(RAGP1);ncbi_102614093(CHR25);ncbi_102615179(EXO1);ncbi_102617474(CND2);ncbi_102617711(FQRL2);ncbi_102618592(CMT3);ncbi_102618736(RTEL1);ncbi_102619938(KIF11);ncbi_102620158(-);nc…
GO:0000469	cleavage involved in rRNA processing	1	6	0.456382	0.949275	ncbi_102629532(EXOS7)
GO:0006241	CTP biosynthetic process	1	6	0.456382	0.949275	ncbi_102620771(PYRG)
GO:0009625	response to insect	1	6	0.456382	0.949275	ncbi_102624373(MAK3)
GO:0010075	regulation of meristem growth	1	6	0.456382	0.949275	ncbi_102630547(MCM2)
GO:0016093	polyprenol metabolic process	1	6	0.456382	0.949275	ncbi_102623633(LPXA)
GO:0016094	polyprenol biosynthetic process	1	6	0.456382	0.949275	ncbi_102623633(LPXA)
GO:0016106	sesquiterpenoid biosynthetic process	1	6	0.456382	0.949275	ncbi_102612266(CCD8B)
GO:0030865	cortical cytoskeleton organization	1	6	0.456382	0.949275	ncbi_102613320(NPK1)
GO:0035266	meristem growth	1	6	0.456382	0.949275	ncbi_102630547(MCM2)
GO:0043650	dicarboxylic acid biosynthetic process	1	6	0.456382	0.949275	ncbi_102620305(AROF)
GO:0043900	regulation of multi-organism process	1	6	0.456382	0.949275	ncbi_102616268(WRK40)
GO:0046036	CTP metabolic process	1	6	0.456382	0.949275	ncbi_102620771(PYRG)
GO:0048638	regulation of developmental growth	1	6	0.456382	0.949275	ncbi_102630547(MCM2)
GO:0060429	epithelium development	1	6	0.456382	0.949275	ncbi_102610227(TRY)
GO:0034285	response to disaccharide	6	56	0.458942	0.950104	ncbi_102608802(AASS);ncbi_102611686(4CL2);ncbi_102613490(CFI3);ncbi_102617927(GLNB);ncbi_102619013(BHLHW);ncbi_102626151(P2A13)
GO:1901576	organic substance biosynthetic process	204	2096	0.461767	0.950104	ncbi_102577938(SOC1);ncbi_102578011(MPK3);ncbi_102578039(ELIP1);ncbi_102606680(PSF1);ncbi_102606720(NAC53);ncbi_102606783(Y5625);ncbi_102606793(WDHD1);ncbi_102606922(CHLP);ncbi_102606981(PMA9);ncbi_102607277(-);ncbi_102607406(NTL9);ncbi_102607440(CIGR1);ncbi_102607441(ATH1);ncbi_102607474(HAT3);ncbi_102607696(NTL9);ncbi_102607708(ZHD2);ncbi_102607796(AUR3);ncbi_102607798(SPL4);ncbi_102608061(PHT2…
GO:0010941	regulation of cell death	10	97	0.463467	0.950104	ncbi_102578011(MPK3);ncbi_102607242(CML19);ncbi_102613478(RPK2);ncbi_102616268(WRK40);ncbi_102616720(RBOHD);ncbi_102618506(CX32);ncbi_102623046(ERG1);ncbi_102624243(PDR1);ncbi_102624808(ERG1);ncbi_102630352(FL3H)
GO:0043067	regulation of programmed cell death	10	97	0.463467	0.950104	ncbi_102578011(MPK3);ncbi_102607242(CML19);ncbi_102613478(RPK2);ncbi_102616268(WRK40);ncbi_102616720(RBOHD);ncbi_102618506(CX32);ncbi_102623046(ERG1);ncbi_102624243(PDR1);ncbi_102624808(ERG1);ncbi_102630352(FL3H)
GO:0019827	stem cell population maintenance	3	26	0.465723	0.950104	ncbi_102577938(SOC1);ncbi_102621460(SVP);ncbi_102628378(AGO10)
GO:0030003	cellular cation homeostasis	3	26	0.465723	0.950104	ncbi_102616894(ACA12);ncbi_102620720(CCS);ncbi_102625014(TDT)
GO:0098727	maintenance of cell number	3	26	0.465723	0.950104	ncbi_102577938(SOC1);ncbi_102621460(SVP);ncbi_102628378(AGO10)
GO:0006308	DNA catabolic process	2	16	0.466397	0.950104	ncbi_102608255(DNA2);ncbi_102616863(NTH1)
GO:0006743	ubiquinone metabolic process	2	16	0.466397	0.950104	ncbi_102615550(FABD);ncbi_102630676(HEM3)
GO:0009225	nucleotide-sugar metabolic process	2	16	0.466397	0.950104	ncbi_102609424(MURA1);ncbi_102615500(UGDH1)
GO:0031326	regulation of cellular biosynthetic process	34	344	0.470074	0.955623	ncbi_102607277(-);ncbi_102607441(ATH1);ncbi_102607796(AUR3);ncbi_102608885(TIO);ncbi_102610347(AGO16);ncbi_102611194(YAB5);ncbi_102612519(ASPM);ncbi_102612748(CYPR4);ncbi_102613223(-);ncbi_102613701(SL30A);ncbi_102613754(RAGP1);ncbi_102614093(CHR25);ncbi_102615179(EXO1);ncbi_102617474(CND2);ncbi_102617711(FQRL2);ncbi_102618592(CMT3);ncbi_102618736(RTEL1);ncbi_102619938(KIF11);ncbi_102620158(-);nc…
GO:0035194	posttranscriptional gene silencing by RNA	6	57	0.476437	0.966571	ncbi_102618736(RTEL1);ncbi_102623079(IMP2L);ncbi_102623428(KN12B);ncbi_102625831(AGO7);ncbi_102628378(AGO10);ncbi_102630865(SMC5)
GO:0009914	hormone transport	5	47	0.48061	0.971049	ncbi_102607167(AB19B);ncbi_102610928(IRK);ncbi_102612266(CCD8B);ncbi_102614404(E133);ncbi_102621836(FLA10)
GO:0060918	auxin transport	5	47	0.48061	0.971049	ncbi_102607167(AB19B);ncbi_102610928(IRK);ncbi_102612266(CCD8B);ncbi_102614404(E133);ncbi_102621836(FLA10)
GO:0006511	ubiquitin-dependent protein catabolic process	4	37	0.485457	0.97884	ncbi_102614651(MAD2);ncbi_102615688(PNC1);ncbi_102615718(SEH1);ncbi_102621418(FZR3)
GO:0009826	unidimensional cell growth	3	27	0.491336	0.988677	ncbi_102607167(AB19B);ncbi_102607757(CSLC6);ncbi_102622059(SKU5)
GO:0009893	positive regulation of metabolic process	15	151	0.494528	0.993077	ncbi_102578011(MPK3);ncbi_102606760(LRKS7);ncbi_102609021(Y5158);ncbi_102609477(FEI1);ncbi_102613320(NPK1);ncbi_102618506(CX32);ncbi_102618785(CDL1);ncbi_102619831(TRXM3);ncbi_102620276(COMT1);ncbi_102620720(CCS);ncbi_102622674(CAMT);ncbi_102624808(ERG1);ncbi_102627466(PERK9);ncbi_102628263(AHL16);ncbi_102630300(EMS1)
GO:0009845	seed germination	2	17	0.498951	0.993682	ncbi_102625193(ARP1);ncbi_102630289(INVC)
GO:0015740	C4-dicarboxylate transport	2	17	0.498951	0.993682	ncbi_102622974(ALMT2);ncbi_102625014(TDT)
GO:0090351	seedling development	2	17	0.498951	0.993682	ncbi_102625193(ARP1);ncbi_102630289(INVC)
GO:0009799	specification of symmetry	5	48	0.499665	0.993682	ncbi_102609477(FEI1);ncbi_102610015(Y4361);ncbi_102622610(PER17);ncbi_102624414(TMKL1);ncbi_102628378(AGO10)
GO:1901701	cellular response to oxygen-containing compound	13	131	0.502189	0.993682	ncbi_102578011(MPK3);ncbi_102607242(CML19);ncbi_102610407(-);ncbi_102612087(SARD1);ncbi_102613478(RPK2);ncbi_102616268(WRK40);ncbi_102618601(STAD6);ncbi_102619724(ERF03);ncbi_102620281(KSA);ncbi_102624243(PDR1);ncbi_102629070(MCM7);ncbi_102630352(FL3H);ncbi_102630561(TIF9)
GO:0000160	phosphorelay signal transduction system	4	38	0.506887	0.993682	ncbi_102578028(ETR2);ncbi_102616268(WRK40);ncbi_102619724(ERF03);ncbi_102627784(AIL1)
GO:0034754	cellular hormone metabolic process	4	38	0.506887	0.993682	ncbi_102614568(U74B1);ncbi_102621520(LOG1);ncbi_102623332(MSH5);ncbi_102629037(LOG5)
GO:0042430	indole-containing compound metabolic process	4	38	0.506887	0.993682	ncbi_102578011(MPK3);ncbi_102614568(U74B1);ncbi_102625373(-);ncbi_102630901(TRPB)
GO:0019220	regulation of phosphate metabolic process	9	90	0.5082	0.993682	ncbi_102578011(MPK3);ncbi_102606760(LRKS7);ncbi_102609021(Y5158);ncbi_102609477(FEI1);ncbi_102613320(NPK1);ncbi_102618506(CX32);ncbi_102618785(CDL1);ncbi_102627466(PERK9);ncbi_102630300(EMS1)
GO:0051174	regulation of phosphorus metabolic process	9	90	0.5082	0.993682	ncbi_102578011(MPK3);ncbi_102606760(LRKS7);ncbi_102609021(Y5158);ncbi_102609477(FEI1);ncbi_102613320(NPK1);ncbi_102618506(CX32);ncbi_102618785(CDL1);ncbi_102627466(PERK9);ncbi_102630300(EMS1)
GO:0006560	proline metabolic process	1	7	0.50891	0.993682	ncbi_102609124(P5CS)
GO:0010393	galacturonan metabolic process	1	7	0.50891	0.993682	ncbi_102613765(-)
GO:0048366	leaf development	1	7	0.50891	0.993682	ncbi_102613663(YUC4)
GO:0072503	cellular divalent inorganic cation homeostasis	1	7	0.50891	0.993682	ncbi_102616894(ACA12)
GO:0060560	developmental growth involved in morphogenesis	3	28	0.516328	1	ncbi_102607167(AB19B);ncbi_102607757(CSLC6);ncbi_102622059(SKU5)
GO:0048588	developmental cell growth	5	49	0.518445	1	ncbi_102607167(AB19B);ncbi_102614568(U74B1);ncbi_102622059(SKU5);ncbi_102622865(AGP14);ncbi_102624015(WD66)
GO:0016265	death	12	123	0.530163	1	ncbi_102578011(MPK3);ncbi_102607242(CML19);ncbi_102610495(PCS1L);ncbi_102613478(RPK2);ncbi_102614082(RIR2);ncbi_102616268(WRK40);ncbi_102616720(RBOHD);ncbi_102618506(CX32);ncbi_102623046(ERG1);ncbi_102624243(PDR1);ncbi_102624808(ERG1);ncbi_102630352(FL3H)
GO:0000271	polysaccharide biosynthetic process	2	18	0.530201	1	ncbi_102612425(GATLA);ncbi_102613765(-)
GO:0048528	post-embryonic root development	2	18	0.530201	1	ncbi_102607167(AB19B);ncbi_102613754(RAGP1)
GO:0012501	programmed cell death	10	103	0.542053	1	ncbi_102578011(MPK3);ncbi_102607242(CML19);ncbi_102613478(RPK2);ncbi_102616268(WRK40);ncbi_102616720(RBOHD);ncbi_102618506(CX32);ncbi_102623046(ERG1);ncbi_102624243(PDR1);ncbi_102624808(ERG1);ncbi_102630352(FL3H)
GO:0007154	cell communication	73	761	0.544496	1	XLOC_006061(AOX3);ncbi_102578011(MPK3);ncbi_102578028(ETR2);ncbi_102606760(LRKS7);ncbi_102607167(AB19B);ncbi_102607242(CML19);ncbi_102607568(THE1);ncbi_102607765(LHTL7);ncbi_102607796(AUR3);ncbi_102608665(CDPK);ncbi_102608837(-);ncbi_102609021(Y5158);ncbi_102609477(FEI1);ncbi_102609832(AOX1A);ncbi_102610311(ARR17);ncbi_102610407(-);ncbi_102610546(Y5537);ncbi_102611032(GLR36);ncbi_102611374(AIL5);…
GO:0009058	biosynthetic process	215	2237	0.546627	1	ncbi_102577938(SOC1);ncbi_102578011(MPK3);ncbi_102578039(ELIP1);ncbi_102606680(PSF1);ncbi_102606720(NAC53);ncbi_102606783(Y5625);ncbi_102606793(WDHD1);ncbi_102606922(CHLP);ncbi_102606981(PMA9);ncbi_102607196(PHYK3);ncbi_102607277(-);ncbi_102607406(NTL9);ncbi_102607440(CIGR1);ncbi_102607441(ATH1);ncbi_102607474(HAT3);ncbi_102607696(NTL9);ncbi_102607708(ZHD2);ncbi_102607757(CSLC6);ncbi_102607796(AU…
GO:0055080	cation homeostasis	5	51	0.555063	1	ncbi_102615759(NHX2);ncbi_102616894(ACA12);ncbi_102620720(CCS);ncbi_102625014(TDT);ncbi_102628229(NHX4)
GO:0098771	inorganic ion homeostasis	5	51	0.555063	1	ncbi_102615759(NHX2);ncbi_102616894(ACA12);ncbi_102620720(CCS);ncbi_102625014(TDT);ncbi_102628229(NHX4)
GO:0002831	regulation of response to biotic stimulus	1	8	0.556367	1	ncbi_102616268(WRK40)
GO:0005977	glycogen metabolic process	1	8	0.556367	1	ncbi_102615570(GLGL2)
GO:0006112	energy reserve metabolic process	1	8	0.556367	1	ncbi_102615570(GLGL2)
GO:0006573	valine metabolic process	1	8	0.556367	1	ncbi_102623499(ILVH1)
GO:0009085	lysine biosynthetic process	1	8	0.556367	1	ncbi_102624854(ALD1)
GO:0009687	abscisic acid metabolic process	1	8	0.556367	1	ncbi_102627021(ABAH2)
GO:0009827	plant-type cell wall modification	1	8	0.556367	1	ncbi_102612266(CCD8B)
GO:0016116	carotenoid metabolic process	1	8	0.556367	1	ncbi_102612266(CCD8B)
GO:0016567	protein ubiquitination	1	8	0.556367	1	ncbi_102620285(BB)
GO:0043288	apocarotenoid metabolic process	1	8	0.556367	1	ncbi_102627021(ABAH2)
GO:0046916	cellular transition metal ion homeostasis	1	8	0.556367	1	ncbi_102620720(CCS)
GO:0051259	protein oligomerization	1	8	0.556367	1	ncbi_102627070(Y5133)
GO:0072507	divalent inorganic cation homeostasis	1	8	0.556367	1	ncbi_102616894(ACA12)
GO:1902644	tertiary alcohol metabolic process	1	8	0.556367	1	ncbi_102627021(ABAH2)
GO:0044550	secondary metabolite biosynthetic process	8	83	0.556964	1	ncbi_102578011(MPK3);ncbi_102609952(HMDH1);ncbi_102614568(U74B1);ncbi_102617232(CAMT);ncbi_102620173(PALY);ncbi_102620276(COMT1);ncbi_102622674(CAMT);ncbi_102631301(PER42)
GO:0043170	macromolecule metabolic process	499	5194	0.580184	1	XLOC_021348(mnmA);ncbi_102577938(SOC1);ncbi_102577970(GUN1);ncbi_102578011(MPK3);ncbi_102578024(CHI4);ncbi_102578028(ETR2);ncbi_102578034(PME3);ncbi_102606680(PSF1);ncbi_102606687(MSI4);ncbi_102606704(-);ncbi_102606710(-);ncbi_102606720(NAC53);ncbi_102606760(LRKS7);ncbi_102606783(Y5625);ncbi_102606789(CTL2B);ncbi_102606793(WDHD1);ncbi_102606815(7SB1);ncbi_102606902(CSLD4);ncbi_102606920(SAG12);nc…
GO:0042221	response to chemical	85	894	0.580992	1	XLOC_006061(AOX3);ncbi_102578011(MPK3);ncbi_102607167(AB19B);ncbi_102607196(PHYK3);ncbi_102607242(CML19);ncbi_102607385(PUMP5);ncbi_102607555(-);ncbi_102607568(THE1);ncbi_102607708(ZHD2);ncbi_102608042(NACK1);ncbi_102608665(CDPK);ncbi_102608802(AASS);ncbi_102609033(ALF5);ncbi_102609084(DYR);ncbi_102610347(AGO16);ncbi_102610407(-);ncbi_102611032(GLR36);ncbi_102611374(AIL5);ncbi_102611686(4CL2);ncb…
GO:0071396	cellular response to lipid	4	42	0.588161	1	ncbi_102607568(THE1);ncbi_102610407(-);ncbi_102619724(ERF03);ncbi_102620281(KSA)
GO:0016051	carbohydrate biosynthetic process	2	20	0.588602	1	ncbi_102612425(GATLA);ncbi_102613765(-)
GO:0006551	leucine metabolic process	1	9	0.599242	1	ncbi_102627012(LEU32)
GO:0008272	sulfate transport	1	9	0.599242	1	ncbi_102610225(SUT33)
GO:0009132	nucleoside diphosphate metabolic process	1	9	0.599242	1	ncbi_102614082(RIR2)
GO:0009292	genetic transfer	1	9	0.599242	1	ncbi_102618782(CLF)
GO:0043401	steroid hormone mediated signaling pathway	1	9	0.599242	1	ncbi_102607568(THE1)
GO:0048545	response to steroid hormone	1	9	0.599242	1	ncbi_102607568(THE1)
GO:0071383	cellular response to steroid hormone stimulus	1	9	0.599242	1	ncbi_102607568(THE1)
GO:0072348	sulfur compound transport	1	9	0.599242	1	ncbi_102610225(SUT33)
GO:0006468	protein phosphorylation	24	257	0.601171	1	ncbi_102578011(MPK3);ncbi_102578028(ETR2);ncbi_102606760(LRKS7);ncbi_102607568(THE1);ncbi_102607796(AUR3);ncbi_102608667(YODA);ncbi_102609021(Y5158);ncbi_102609449(KSG5);ncbi_102609477(FEI1);ncbi_102610546(Y5537);ncbi_102612779(HYES);ncbi_102613320(NPK1);ncbi_102613380(HASP);ncbi_102613736(Y5102);ncbi_102614168(WEE1);ncbi_102614169(HYES);ncbi_102614958(HERK);ncbi_102614989(Y4374);ncbi_102618506(C…
GO:0048229	gametophyte development	10	108	0.604124	1	ncbi_102608042(NACK1);ncbi_102608061(PHT21);ncbi_102610570(RAD51);ncbi_102610707(RFA2A);ncbi_102611686(4CL2);ncbi_102614168(WEE1);ncbi_102615709(NACK2);ncbi_102621896(MCMBP);ncbi_102628058(MCM8);ncbi_102630300(EMS1)
GO:0009909	regulation of flower development	3	32	0.609137	1	ncbi_102577938(SOC1);ncbi_102613663(YUC4);ncbi_102618573(SBP1)
GO:0048831	regulation of shoot system development	3	32	0.609137	1	ncbi_102577938(SOC1);ncbi_102613663(YUC4);ncbi_102618573(SBP1)
GO:0055065	metal ion homeostasis	3	32	0.609137	1	ncbi_102615759(NHX2);ncbi_102620720(CCS);ncbi_102628229(NHX4)
GO:0015893	drug transport	6	66	0.623467	1	ncbi_102607167(AB19B);ncbi_102609033(ALF5);ncbi_102619944(S47A2);ncbi_102622360(DTX1);ncbi_102624243(PDR1);ncbi_102630831(MATE1)
GO:0042493	response to drug	6	66	0.623467	1	ncbi_102607167(AB19B);ncbi_102609033(ALF5);ncbi_102619944(S47A2);ncbi_102622360(DTX1);ncbi_102624243(PDR1);ncbi_102630831(MATE1)
GO:0043648	dicarboxylic acid metabolic process	3	33	0.630392	1	ncbi_102615934(MDHC);ncbi_102620305(AROF);ncbi_102628532(MDHP)
GO:0048468	cell development	15	165	0.637067	1	ncbi_102607167(AB19B);ncbi_102609278(DEFA);ncbi_102609358(KIC);ncbi_102610227(TRY);ncbi_102613765(-);ncbi_102614568(U74B1);ncbi_102615493(-);ncbi_102617974(E2FA);ncbi_102618573(SBP1);ncbi_102621160(IRE);ncbi_102621896(MCMBP);ncbi_102622059(SKU5);ncbi_102622865(AGP14);ncbi_102623828(GPDL7);ncbi_102624015(WD66)
GO:0001763	morphogenesis of a branching structure	1	10	0.637977	1	ncbi_102612266(CCD8B)
GO:0006222	UMP biosynthetic process	1	10	0.637977	1	ncbi_102615018(CARA)
GO:0006549	isoleucine metabolic process	1	10	0.637977	1	ncbi_102623499(ILVH1)
GO:0006801	superoxide metabolic process	1	10	0.637977	1	ncbi_102626642(SODCP)
GO:0006897	endocytosis	1	10	0.637977	1	ncbi_102623664(ELMOA)
GO:0010638	positive regulation of organelle organization	1	10	0.637977	1	ncbi_102628263(AHL16)
GO:0031400	negative regulation of protein modification process	1	10	0.637977	1	ncbi_102628263(AHL16)
GO:0046049	UMP metabolic process	1	10	0.637977	1	ncbi_102615018(CARA)
GO:0051130	positive regulation of cellular component organization	1	10	0.637977	1	ncbi_102628263(AHL16)
GO:0090558	plant epidermis development	6	67	0.638293	1	ncbi_102578011(MPK3);ncbi_102607167(AB19B);ncbi_102607757(CSLC6);ncbi_102609740(EPF2);ncbi_102621929(CCB14);ncbi_102622059(SKU5)
GO:0006835	dicarboxylic acid transport	2	22	0.641428	1	ncbi_102622974(ALMT2);ncbi_102625014(TDT)
GO:0009081	branched-chain amino acid metabolic process	2	22	0.641428	1	ncbi_102623499(ILVH1);ncbi_102627012(LEU32)
GO:1901661	quinone metabolic process	2	22	0.641428	1	ncbi_102615550(FABD);ncbi_102630676(HEM3)
GO:0016310	phosphorylation	29	317	0.650712	1	ncbi_102578011(MPK3);ncbi_102578028(ETR2);ncbi_102606760(LRKS7);ncbi_102607568(THE1);ncbi_102607796(AUR3);ncbi_102608667(YODA);ncbi_102609021(Y5158);ncbi_102609449(KSG5);ncbi_102609477(FEI1);ncbi_102610546(Y5537);ncbi_102612779(HYES);ncbi_102613320(NPK1);ncbi_102613380(HASP);ncbi_102613736(Y5102);ncbi_102614168(WEE1);ncbi_102614169(HYES);ncbi_102614958(HERK);ncbi_102614989(Y4374);ncbi_102617927(G…
GO:0009850	auxin metabolic process	3	34	0.650833	1	ncbi_102613663(YUC4);ncbi_102614568(U74B1);ncbi_102615688(PNC1)
GO:0048583	regulation of response to stimulus	7	79	0.651159	1	ncbi_102578011(MPK3);ncbi_102607167(AB19B);ncbi_102607242(CML19);ncbi_102612087(SARD1);ncbi_102614233(CB60C);ncbi_102616268(WRK40);ncbi_102630093(CNDH2)
GO:0050790	regulation of catalytic activity	13	145	0.65328	1	ncbi_102578011(MPK3);ncbi_102606760(LRKS7);ncbi_102609021(Y5158);ncbi_102609477(FEI1);ncbi_102610988(ROGF8);ncbi_102613320(NPK1);ncbi_102613754(RAGP1);ncbi_102614089(ROGF5);ncbi_102618506(CX32);ncbi_102618785(CDL1);ncbi_102622462(RGAP2);ncbi_102627466(PERK9);ncbi_102630300(EMS1)
GO:0008037	cell recognition	6	69	0.666879	1	ncbi_102615150(Y4729);ncbi_102620079(EP1G);ncbi_102625071(RLK1);ncbi_102625442(RKS1);ncbi_102628068(RLK1);ncbi_102628818(RLK1)
GO:0007166	cell surface receptor signaling pathway	3	35	0.670454	1	ncbi_102611032(GLR36);ncbi_102619300(GLR28);ncbi_102620676(GLR27)
GO:0009141	nucleoside triphosphate metabolic process	3	35	0.670454	1	ncbi_102608845(ITPA);ncbi_102611797(RIR1);ncbi_102620771(PYRG)
GO:0043473	pigmentation	3	35	0.670454	1	ncbi_102577938(SOC1);ncbi_102607167(AB19B);ncbi_102622059(SKU5)
GO:0043476	pigment accumulation	3	35	0.670454	1	ncbi_102577938(SOC1);ncbi_102607167(AB19B);ncbi_102622059(SKU5)
GO:0043478	pigment accumulation in response to UV light	3	35	0.670454	1	ncbi_102577938(SOC1);ncbi_102607167(AB19B);ncbi_102622059(SKU5)
GO:0043479	pigment accumulation in tissues in response to UV light	3	35	0.670454	1	ncbi_102577938(SOC1);ncbi_102607167(AB19B);ncbi_102622059(SKU5)
GO:0043480	pigment accumulation in tissues	3	35	0.670454	1	ncbi_102577938(SOC1);ncbi_102607167(AB19B);ncbi_102622059(SKU5)
GO:0035556	intracellular signal transduction	26	288	0.672647	1	ncbi_102578011(MPK3);ncbi_102578028(ETR2);ncbi_102606760(LRKS7);ncbi_102607242(CML19);ncbi_102609021(Y5158);ncbi_102609477(FEI1);ncbi_102610311(ARR17);ncbi_102610546(Y5537);ncbi_102613240(OHP2);ncbi_102613320(NPK1);ncbi_102613478(RPK2);ncbi_102616268(WRK40);ncbi_102617275(SCP29);ncbi_102618506(CX32);ncbi_102618785(CDL1);ncbi_102619724(ERF03);ncbi_102622921(PRR95);ncbi_102624243(PDR1);ncbi_1026258…
GO:0009148	pyrimidine nucleoside triphosphate biosynthetic process	1	11	0.672971	1	ncbi_102620771(PYRG)
GO:0009173	pyrimidine ribonucleoside monophosphate metabolic process	1	11	0.672971	1	ncbi_102615018(CARA)
GO:0009174	pyrimidine ribonucleoside monophosphate biosynthetic process	1	11	0.672971	1	ncbi_102615018(CARA)
GO:0009208	pyrimidine ribonucleoside triphosphate metabolic process	1	11	0.672971	1	ncbi_102620771(PYRG)
GO:0009209	pyrimidine ribonucleoside triphosphate biosynthetic process	1	11	0.672971	1	ncbi_102620771(PYRG)
GO:0032504	multicellular organism reproduction	1	11	0.672971	1	ncbi_102627021(ABAH2)
GO:0048584	positive regulation of response to stimulus	1	11	0.672971	1	ncbi_102578011(MPK3)
GO:0048609	multicellular organismal reproductive process	1	11	0.672971	1	ncbi_102627021(ABAH2)
GO:0048869	cellular developmental process	29	321	0.67745	1	ncbi_102606704(-);ncbi_102607167(AB19B);ncbi_102607568(THE1);ncbi_102607757(CSLC6);ncbi_102609278(DEFA);ncbi_102609358(KIC);ncbi_102610227(TRY);ncbi_102611194(YAB5);ncbi_102611686(4CL2);ncbi_102613765(-);ncbi_102614568(U74B1);ncbi_102615493(-);ncbi_102616570(DEFA);ncbi_102616706(SPL8);ncbi_102617974(E2FA);ncbi_102618573(SBP1);ncbi_102618782(CLF);ncbi_102619013(BHLHW);ncbi_102619266(HMGYA);ncbi_10…
GO:0006812	cation transport	37	407	0.678425	1	ncbi_102606981(PMA9);ncbi_102608696(H2A5);ncbi_102609084(DYR);ncbi_102609709(SKOR);ncbi_102609936(FABI);ncbi_102609952(HMDH1);ncbi_102610345(HIP26);ncbi_102611032(GLR36);ncbi_102611535(POLL2);ncbi_102612818(MTPB);ncbi_102613507(-);ncbi_102614213(RHA1B);ncbi_102614925(-);ncbi_102615759(NHX2);ncbi_102616145(KAT1);ncbi_102616894(ACA12);ncbi_102617340(CNGC1);ncbi_102617927(GLNB);ncbi_102618308(MTP4);…
GO:0006633	fatty acid biosynthetic process	6	70	0.680624	1	ncbi_102607441(ATH1);ncbi_102614914(LOX21);ncbi_102617927(GLNB);ncbi_102622489(LOX31);ncbi_102625997(LOX21);ncbi_102626347(FAD3E)
GO:0006631	fatty acid metabolic process	22	246	0.681234	1	ncbi_102578021(BCH);ncbi_102607441(ATH1);ncbi_102608675(KCS11);ncbi_102608959(KCS17);ncbi_102609752(KCS11);ncbi_102609936(FABI);ncbi_102614914(LOX21);ncbi_102615688(PNC1);ncbi_102615718(SEH1);ncbi_102617174(-);ncbi_102617332(KCS11);ncbi_102617927(GLNB);ncbi_102618601(STAD6);ncbi_102622489(LOX31);ncbi_102623135(FATB);ncbi_102623681(-);ncbi_102624373(MAK3);ncbi_102624404(SLD2);ncbi_102625997(LOX21)…
GO:0006955	immune response	10	115	0.683527	1	ncbi_102578011(MPK3);ncbi_102609998(GPDA2);ncbi_102612087(SARD1);ncbi_102614233(CB60C);ncbi_102617281(AL2C4);ncbi_102622529(RIN4);ncbi_102628378(AGO10);ncbi_102628764(NAC94);ncbi_102630352(FL3H);ncbi_102630676(HEM3)
GO:0045087	innate immune response	10	115	0.683527	1	ncbi_102578011(MPK3);ncbi_102609998(GPDA2);ncbi_102612087(SARD1);ncbi_102614233(CB60C);ncbi_102617281(AL2C4);ncbi_102622529(RIN4);ncbi_102628378(AGO10);ncbi_102628764(NAC94);ncbi_102630352(FL3H);ncbi_102630676(HEM3)
GO:1901607	alpha-amino acid biosynthetic process	2	24	0.688755	1	ncbi_102617927(GLNB);ncbi_102624854(ALD1)
GO:0006575	cellular modified amino acid metabolic process	3	36	0.689253	1	ncbi_102620276(COMT1);ncbi_102622674(CAMT);ncbi_102626102(DHE2)
GO:0009404	toxin metabolic process	4	48	0.694011	1	ncbi_102578011(MPK3);ncbi_102613754(RAGP1);ncbi_102615688(PNC1);ncbi_102621537(TOLB)
GO:0009790	embryo development	4	48	0.694011	1	ncbi_102611374(AIL5);ncbi_102613478(RPK2);ncbi_102613663(YUC4);ncbi_102627230(ESP1)
GO:0019751	polyol metabolic process	5	60	0.70024	1	ncbi_102612622(CB2);ncbi_102618274(MIOX1);ncbi_102623681(-);ncbi_102623828(GPDL7);ncbi_102629031(INO1)
GO:0000165	MAPK cascade	1	12	0.704586	1	ncbi_102578011(MPK3)
GO:0006188	IMP biosynthetic process	1	12	0.704586	1	ncbi_102621011(PURE)
GO:0006558	L-phenylalanine metabolic process	1	12	0.704586	1	ncbi_102620173(PALY)
GO:0009147	pyrimidine nucleoside triphosphate metabolic process	1	12	0.704586	1	ncbi_102620771(PYRG)
GO:0023014	signal transduction by protein phosphorylation	1	12	0.704586	1	ncbi_102578011(MPK3)
GO:0043405	regulation of MAP kinase activity	1	12	0.704586	1	ncbi_102578011(MPK3)
GO:0043408	regulation of MAPK cascade	1	12	0.704586	1	ncbi_102578011(MPK3)
GO:0046040	IMP metabolic process	1	12	0.704586	1	ncbi_102621011(PURE)
GO:1901606	alpha-amino acid catabolic process	1	12	0.704586	1	ncbi_102608802(AASS)
GO:1902221	erythrose 4-phosphate/phosphoenolpyruvate family amino acid metabolic process	1	12	0.704586	1	ncbi_102620173(PALY)
GO:0009743	response to carbohydrate	9	106	0.706608	1	ncbi_102608802(AASS);ncbi_102611686(4CL2);ncbi_102613490(CFI3);ncbi_102617927(GLNB);ncbi_102619013(BHLHW);ncbi_102624015(WD66);ncbi_102626151(P2A13);ncbi_102629070(MCM7);ncbi_102631301(PER42)
GO:0072330	monocarboxylic acid biosynthetic process	6	72	0.70699	1	ncbi_102607441(ATH1);ncbi_102614914(LOX21);ncbi_102617927(GLNB);ncbi_102622489(LOX31);ncbi_102625997(LOX21);ncbi_102626347(FAD3E)
GO:0065009	regulation of molecular function	14	162	0.709101	1	ncbi_102578011(MPK3);ncbi_102606760(LRKS7);ncbi_102609021(Y5158);ncbi_102609477(FEI1);ncbi_102610988(ROGF8);ncbi_102613320(NPK1);ncbi_102613754(RAGP1);ncbi_102614089(ROGF5);ncbi_102618506(CX32);ncbi_102618782(CLF);ncbi_102618785(CDL1);ncbi_102622462(RGAP2);ncbi_102627466(PERK9);ncbi_102630300(EMS1)
GO:0018904	ether metabolic process	2	25	0.710424	1	ncbi_102619831(TRXM3);ncbi_102630430(TRXH)
GO:0071704	organic substance metabolic process	633	6637	0.715639	1	XLOC_021348(mnmA);ncbi_102577938(SOC1);ncbi_102577970(GUN1);ncbi_102578008(CLH1);ncbi_102578011(MPK3);ncbi_102578021(BCH);ncbi_102578024(CHI4);ncbi_102578028(ETR2);ncbi_102578034(PME3);ncbi_102578039(ELIP1);ncbi_102606680(PSF1);ncbi_102606687(MSI4);ncbi_102606704(-);ncbi_102606710(-);ncbi_102606720(NAC53);ncbi_102606760(LRKS7);ncbi_102606783(Y5625);ncbi_102606789(CTL2B);ncbi_102606793(WDHD1);ncbi…
GO:0032774	RNA biosynthetic process	36	403	0.716847	1	ncbi_102607277(-);ncbi_102607441(ATH1);ncbi_102607796(AUR3);ncbi_102608885(TIO);ncbi_102610347(AGO16);ncbi_102611194(YAB5);ncbi_102611575(RDR1);ncbi_102612519(ASPM);ncbi_102612748(CYPR4);ncbi_102613223(-);ncbi_102613701(SL30A);ncbi_102613754(RAGP1);ncbi_102614093(CHR25);ncbi_102615179(EXO1);ncbi_102617474(CND2);ncbi_102617711(FQRL2);ncbi_102618592(CMT3);ncbi_102618736(RTEL1);ncbi_102619938(KIF11)…
GO:0006073	cellular glucan metabolic process	20	230	0.723541	1	ncbi_102577970(GUN1);ncbi_102606902(CSLD4);ncbi_102607627(RGP1);ncbi_102607757(CSLC6);ncbi_102610015(Y4361);ncbi_102610688(RGP3);ncbi_102610928(IRK);ncbi_102614738(GUN17);ncbi_102615570(GLGL2);ncbi_102615911(CSLD3);ncbi_102618724(UPTG2);ncbi_102620120(GUN8);ncbi_102621871(CSLD5);ncbi_102622059(SKU5);ncbi_102622510(CSCL4);ncbi_102623151(CSLE6);ncbi_102623754(TBL27);ncbi_102624015(WD66);ncbi_102625…
GO:2000241	regulation of reproductive process	3	38	0.724408	1	ncbi_102577938(SOC1);ncbi_102613663(YUC4);ncbi_102618573(SBP1)
GO:0051128	regulation of cellular component organization	9	108	0.727404	1	ncbi_102607568(THE1);ncbi_102611409(DDX11);ncbi_102614651(MAD2);ncbi_102616403(FACD2);ncbi_102621418(FZR3);ncbi_102624147(SRS2L);ncbi_102627230(ESP1);ncbi_102627466(PERK9);ncbi_102628263(AHL16)
GO:0009814	defense response, incompatible interaction	5	62	0.727594	1	ncbi_102609998(GPDA2);ncbi_102612087(SARD1);ncbi_102614233(CB60C);ncbi_102617281(AL2C4);ncbi_102630352(FL3H)
GO:0090304	nucleic acid metabolic process	128	1387	0.733047	1	XLOC_021348(mnmA);ncbi_102606680(PSF1);ncbi_102606793(WDHD1);ncbi_102607277(-);ncbi_102607441(ATH1);ncbi_102607520(RS17);ncbi_102607796(AUR3);ncbi_102608255(DNA2);ncbi_102608530(CDC45);ncbi_102608885(TIO);ncbi_102608908(STIL2);ncbi_102609168(FAS1);ncbi_102609635(NSE4A);ncbi_102609639(KPSS1);ncbi_102610015(Y4361);ncbi_102610041(POP1);ncbi_102610347(AGO16);ncbi_102610570(RAD51);ncbi_102610707(RFA2A…
GO:0005991	trehalose metabolic process	1	13	0.733147	1	ncbi_102613435(TPPD)
GO:0006457	protein folding	1	13	0.733147	1	ncbi_102620413(CH62)
GO:0009067	aspartate family amino acid biosynthetic process	1	13	0.733147	1	ncbi_102624854(ALD1)
GO:0009129	pyrimidine nucleoside monophosphate metabolic process	1	13	0.733147	1	ncbi_102615018(CARA)
GO:0009130	pyrimidine nucleoside monophosphate biosynthetic process	1	13	0.733147	1	ncbi_102615018(CARA)
GO:0009566	fertilization	1	13	0.733147	1	ncbi_102618572(SBT35)
GO:0019400	alditol metabolic process	1	13	0.733147	1	ncbi_102623828(GPDL7)
GO:0010154	fruit development	3	39	0.740783	1	ncbi_102613663(YUC4);ncbi_102627021(ABAH2);ncbi_102627230(ESP1)
GO:0042044	fluid transport	3	39	0.740783	1	ncbi_102624015(WD66);ncbi_102630571(TIP13);ncbi_102631301(PER42)
GO:0048316	seed development	3	39	0.740783	1	ncbi_102613663(YUC4);ncbi_102627021(ABAH2);ncbi_102627230(ESP1)
GO:0098542	defense response to other organism	6	75	0.743688	1	ncbi_102609998(GPDA2);ncbi_102612087(SARD1);ncbi_102614233(CB60C);ncbi_102616268(WRK40);ncbi_102617281(AL2C4);ncbi_102630352(FL3H)
GO:0000904	cell morphogenesis involved in differentiation	9	110	0.747196	1	ncbi_102609278(DEFA);ncbi_102609358(KIC);ncbi_102610227(TRY);ncbi_102615493(-);ncbi_102617974(E2FA);ncbi_102618573(SBP1);ncbi_102621160(IRE);ncbi_102621896(MCMBP);ncbi_102623828(GPDL7)
GO:0006568	tryptophan metabolic process	2	27	0.749974	1	ncbi_102614568(U74B1);ncbi_102630901(TRPB)
GO:0044264	cellular polysaccharide metabolic process	20	234	0.751143	1	ncbi_102577970(GUN1);ncbi_102606902(CSLD4);ncbi_102607627(RGP1);ncbi_102607757(CSLC6);ncbi_102610015(Y4361);ncbi_102610688(RGP3);ncbi_102610928(IRK);ncbi_102614738(GUN17);ncbi_102615570(GLGL2);ncbi_102615911(CSLD3);ncbi_102618724(UPTG2);ncbi_102620120(GUN8);ncbi_102621871(CSLD5);ncbi_102622059(SKU5);ncbi_102622510(CSCL4);ncbi_102623151(CSLE6);ncbi_102623754(TBL27);ncbi_102624015(WD66);ncbi_102625…
GO:0015849	organic acid transport	8	99	0.75206	1	ncbi_102607385(PUMP5);ncbi_102607765(LHTL7);ncbi_102620655(GAT1);ncbi_102622974(ALMT2);ncbi_102624243(PDR1);ncbi_102625014(TDT);ncbi_102625204(GLIP5);ncbi_102631012(PPT2)
GO:0046942	carboxylic acid transport	8	99	0.75206	1	ncbi_102607385(PUMP5);ncbi_102607765(LHTL7);ncbi_102620655(GAT1);ncbi_102622974(ALMT2);ncbi_102624243(PDR1);ncbi_102625014(TDT);ncbi_102625204(GLIP5);ncbi_102631012(PPT2)
GO:0000902	cell morphogenesis	13	156	0.752367	1	ncbi_102607167(AB19B);ncbi_102607568(THE1);ncbi_102607757(CSLC6);ncbi_102609278(DEFA);ncbi_102609358(KIC);ncbi_102610227(TRY);ncbi_102615493(-);ncbi_102617974(E2FA);ncbi_102618573(SBP1);ncbi_102621160(IRE);ncbi_102621896(MCMBP);ncbi_102622059(SKU5);ncbi_102623828(GPDL7)
GO:0006629	lipid metabolic process	68	755	0.752978	1	ncbi_102578021(BCH);ncbi_102607196(PHYK3);ncbi_102607441(ATH1);ncbi_102608061(PHT21);ncbi_102608152(SYT3);ncbi_102608155(DPNPH);ncbi_102608675(KCS11);ncbi_102608959(KCS17);ncbi_102609752(KCS11);ncbi_102609936(FABI);ncbi_102609952(HMDH1);ncbi_102609966(PLA14);ncbi_102609998(GPDA2);ncbi_102610354(GDL76);ncbi_102610839(HMCS);ncbi_102611136(BAMS);ncbi_102611416(GDL38);ncbi_102612266(CCD8B);ncbi_10261…
GO:0009555	pollen development	3	40	0.756375	1	ncbi_102608061(PHT21);ncbi_102611686(4CL2);ncbi_102630300(EMS1)
GO:0019748	secondary metabolic process	13	157	0.76035	1	ncbi_102578011(MPK3);ncbi_102609952(HMDH1);ncbi_102613754(RAGP1);ncbi_102614568(U74B1);ncbi_102615688(PNC1);ncbi_102617232(CAMT);ncbi_102617281(AL2C4);ncbi_102620173(PALY);ncbi_102620276(COMT1);ncbi_102621537(TOLB);ncbi_102622674(CAMT);ncbi_102627565(LAC7);ncbi_102631301(PER42)
GO:1901700	response to oxygen-containing compound	27	313	0.7618	1	ncbi_102578011(MPK3);ncbi_102607242(CML19);ncbi_102607708(ZHD2);ncbi_102608802(AASS);ncbi_102610407(-);ncbi_102611032(GLR36);ncbi_102611374(AIL5);ncbi_102611686(4CL2);ncbi_102612087(SARD1);ncbi_102613478(RPK2);ncbi_102613490(CFI3);ncbi_102614233(CB60C);ncbi_102616268(WRK40);ncbi_102617927(GLNB);ncbi_102618601(STAD6);ncbi_102619013(BHLHW);ncbi_102619724(ERF03);ncbi_102620281(KSA);ncbi_102624015(WD…
GO:0009260	ribonucleotide biosynthetic process	5	65	0.765168	1	ncbi_102606981(PMA9);ncbi_102609170(IMDH2);ncbi_102615018(CARA);ncbi_102620771(PYRG);ncbi_102621011(PURE)
GO:0046390	ribose phosphate biosynthetic process	5	65	0.765168	1	ncbi_102606981(PMA9);ncbi_102609170(IMDH2);ncbi_102615018(CARA);ncbi_102620771(PYRG);ncbi_102621011(PURE)
GO:0010608	posttranscriptional regulation of gene expression	9	112	0.765978	1	ncbi_102609952(HMDH1);ncbi_102610347(AGO16);ncbi_102611194(YAB5);ncbi_102618736(RTEL1);ncbi_102623079(IMP2L);ncbi_102623428(KN12B);ncbi_102625831(AGO7);ncbi_102628378(AGO10);ncbi_102630865(SMC5)
GO:0006970	response to osmotic stress	13	158	0.768156	1	ncbi_102608696(H2A5);ncbi_102609936(FABI);ncbi_102609952(HMDH1);ncbi_102613478(RPK2);ncbi_102615759(NHX2);ncbi_102617927(GLNB);ncbi_102621871(CSLD5);ncbi_102624015(WD66);ncbi_102624243(PDR1);ncbi_102625193(ARP1);ncbi_102628229(NHX4);ncbi_102629543(C94C1);ncbi_102631301(PER42)
GO:0006464	cellular protein modification process	170	1844	0.770309	1	ncbi_102578011(MPK3);ncbi_102578028(ETR2);ncbi_102606687(MSI4);ncbi_102606704(-);ncbi_102606710(-);ncbi_102606760(LRKS7);ncbi_102606789(CTL2B);ncbi_102606793(WDHD1);ncbi_102606999(CDPKL);ncbi_102607196(PHYK3);ncbi_102607277(-);ncbi_102607420(CCR12);ncbi_102607543(Y1743);ncbi_102607568(THE1);ncbi_102607625(RPK1);ncbi_102607688(Y1668);ncbi_102607796(AUR3);ncbi_102608042(NACK1);ncbi_102608067(Y1461)…
GO:0000226	microtubule cytoskeleton organization	3	41	0.771201	1	ncbi_102612519(ASPM);ncbi_102615709(NACK2);ncbi_102619166(EXOL3)
GO:0006875	cellular metal ion homeostasis	1	15	0.782258	1	ncbi_102620720(CCS)
GO:0006928	movement of cell or subcellular component	1	15	0.782258	1	ncbi_102623828(GPDL7)
GO:0010051	xylem and phloem pattern formation	1	15	0.782258	1	ncbi_102623744(VAB)
GO:0015711	organic anion transport	9	114	0.783749	1	ncbi_102607385(PUMP5);ncbi_102607765(LHTL7);ncbi_102615688(PNC1);ncbi_102620655(GAT1);ncbi_102622974(ALMT2);ncbi_102624243(PDR1);ncbi_102625014(TDT);ncbi_102625204(GLIP5);ncbi_102631012(PPT2)
GO:0006586	indolalkylamine metabolic process	2	29	0.784784	1	ncbi_102614568(U74B1);ncbi_102630901(TRPB)
GO:0009066	aspartate family amino acid metabolic process	2	29	0.784784	1	ncbi_102608802(AASS);ncbi_102624854(ALD1)
GO:0048827	phyllome development	3	42	0.785281	1	ncbi_102613663(YUC4);ncbi_102616798(RETIC);ncbi_102625389(GIF1)
GO:0008299	isoprenoid biosynthetic process	10	126	0.786976	1	ncbi_102607441(ATH1);ncbi_102608061(PHT21);ncbi_102608152(SYT3);ncbi_102611136(BAMS);ncbi_102612266(CCD8B);ncbi_102617461(ERG28);ncbi_102618743(BAMS);ncbi_102623633(LPXA);ncbi_102626251(BAMS);ncbi_102626501(C82G1)
GO:0040007	growth	13	161	0.790521	1	ncbi_102607167(AB19B);ncbi_102607568(THE1);ncbi_102607757(CSLC6);ncbi_102614568(U74B1);ncbi_102614651(MAD2);ncbi_102620285(BB);ncbi_102621418(FZR3);ncbi_102622059(SKU5);ncbi_102622865(AGP14);ncbi_102624015(WD66);ncbi_102627466(PERK9);ncbi_102630547(MCM2);ncbi_102630593(COBL7)
GO:0032958	inositol phosphate biosynthetic process	2	30	0.800538	1	ncbi_102612622(CB2);ncbi_102623681(-)
GO:0046173	polyol biosynthetic process	2	30	0.800538	1	ncbi_102612622(CB2);ncbi_102623681(-)
GO:0044262	cellular carbohydrate metabolic process	25	298	0.800759	1	ncbi_102577970(GUN1);ncbi_102606902(CSLD4);ncbi_102607627(RGP1);ncbi_102607757(CSLC6);ncbi_102610015(Y4361);ncbi_102610688(RGP3);ncbi_102610928(IRK);ncbi_102613435(TPPD);ncbi_102614738(GUN17);ncbi_102615570(GLGL2);ncbi_102615911(CSLD3);ncbi_102618274(MIOX1);ncbi_102618724(UPTG2);ncbi_102620120(GUN8);ncbi_102621871(CSLD5);ncbi_102622059(SKU5);ncbi_102622510(CSCL4);ncbi_102623151(CSLE6);ncbi_102623…
GO:0036211	protein modification process	170	1857	0.80167	1	ncbi_102578011(MPK3);ncbi_102578028(ETR2);ncbi_102606687(MSI4);ncbi_102606704(-);ncbi_102606710(-);ncbi_102606760(LRKS7);ncbi_102606789(CTL2B);ncbi_102606793(WDHD1);ncbi_102606999(CDPKL);ncbi_102607196(PHYK3);ncbi_102607277(-);ncbi_102607420(CCR12);ncbi_102607543(Y1743);ncbi_102607568(THE1);ncbi_102607625(RPK1);ncbi_102607688(Y1668);ncbi_102607796(AUR3);ncbi_102608042(NACK1);ncbi_102608067(Y1461)…
GO:0009063	cellular amino acid catabolic process	1	16	0.803315	1	ncbi_102608802(AASS)
GO:0009608	response to symbiont	1	16	0.803315	1	ncbi_102613925(4CLL6)
GO:0009808	lignin metabolic process	1	16	0.803315	1	ncbi_102627565(LAC7)
GO:0015851	nucleobase transport	1	16	0.803315	1	ncbi_102631012(PPT2)
GO:0044036	cell wall macromolecule metabolic process	7	93	0.806457	1	ncbi_102578024(CHI4);ncbi_102608623(CHI4);ncbi_102611748(RL3);ncbi_102616818(TBL30);ncbi_102623680(CHIA);ncbi_102624830(PATL4);ncbi_102629565(CHI1)
GO:0033043	regulation of organelle organization	5	69	0.808977	1	ncbi_102611409(DDX11);ncbi_102616403(FACD2);ncbi_102624147(SRS2L);ncbi_102627230(ESP1);ncbi_102628263(AHL16)
GO:0016129	phytosteroid biosynthetic process	3	44	0.811288	1	ncbi_102609936(FABI);ncbi_102614196(-);ncbi_102619353(TTC7B)
GO:0009605	response to external stimulus	35	412	0.814799	1	ncbi_102577938(SOC1);ncbi_102578011(MPK3);ncbi_102578030(PR4B);ncbi_102607167(AB19B);ncbi_102607242(CML19);ncbi_102609084(DYR);ncbi_102609420(NPY2);ncbi_102609998(GPDA2);ncbi_102610015(Y4361);ncbi_102610514(WIN1);ncbi_102612087(SARD1);ncbi_102613478(RPK2);ncbi_102613925(4CLL6);ncbi_102614233(CB60C);ncbi_102614568(U74B1);ncbi_102616268(WRK40);ncbi_102616720(RBOHD);ncbi_102616894(ACA12);ncbi_102617…
GO:0006066	alcohol metabolic process	10	130	0.817822	1	ncbi_102609936(FABI);ncbi_102612622(CB2);ncbi_102614196(-);ncbi_102618274(MIOX1);ncbi_102619353(TTC7B);ncbi_102623633(LPXA);ncbi_102623681(-);ncbi_102623828(GPDL7);ncbi_102627021(ABAH2);ncbi_102629031(INO1)
GO:0044249	cellular biosynthetic process	188	2055	0.81829	1	ncbi_102577938(SOC1);ncbi_102578011(MPK3);ncbi_102606680(PSF1);ncbi_102606720(NAC53);ncbi_102606783(Y5625);ncbi_102606793(WDHD1);ncbi_102606922(CHLP);ncbi_102606981(PMA9);ncbi_102607196(PHYK3);ncbi_102607277(-);ncbi_102607406(NTL9);ncbi_102607440(CIGR1);ncbi_102607441(ATH1);ncbi_102607474(HAT3);ncbi_102607696(NTL9);ncbi_102607708(ZHD2);ncbi_102607796(AUR3);ncbi_102607798(SPL4);ncbi_102608061(PHT2…
GO:0016485	protein processing	1	17	0.822338	1	ncbi_102623079(IMP2L)
GO:0019953	sexual reproduction	1	17	0.822338	1	ncbi_102618572(SBT35)
GO:0044703	multi-organism reproductive process	1	17	0.822338	1	ncbi_102618572(SBT35)
GO:0051604	protein maturation	1	17	0.822338	1	ncbi_102623079(IMP2L)
GO:0071900	regulation of protein serine/threonine kinase activity	1	17	0.822338	1	ncbi_102578011(MPK3)
GO:1902531	regulation of intracellular signal transduction	1	17	0.822338	1	ncbi_102578011(MPK3)
GO:0016128	phytosteroid metabolic process	3	45	0.823261	1	ncbi_102609936(FABI);ncbi_102614196(-);ncbi_102619353(TTC7B)
GO:0015698	inorganic anion transport	5	71	0.828308	1	ncbi_102608061(PHT21);ncbi_102610225(SUT33);ncbi_102617281(AL2C4);ncbi_102622474(PHO19);ncbi_102623754(TBL27)
GO:0015980	energy derivation by oxidation of organic compounds	2	32	0.829	1	ncbi_102609832(AOX1A);ncbi_102615570(GLGL2)
GO:0016114	terpenoid biosynthetic process	8	108	0.830938	1	ncbi_102607441(ATH1);ncbi_102608061(PHT21);ncbi_102608152(SYT3);ncbi_102611136(BAMS);ncbi_102612266(CCD8B);ncbi_102617461(ERG28);ncbi_102618743(BAMS);ncbi_102626251(BAMS)
GO:0006950	response to stress	94	1059	0.831557	1	ncbi_102577938(SOC1);ncbi_102578011(MPK3);ncbi_102578030(PR4B);ncbi_102607167(AB19B);ncbi_102607242(CML19);ncbi_102607277(-);ncbi_102607765(LHTL7);ncbi_102608696(H2A5);ncbi_102609084(DYR);ncbi_102609168(FAS1);ncbi_102609832(AOX1A);ncbi_102609919(LPP3);ncbi_102609936(FABI);ncbi_102609952(HMDH1);ncbi_102609998(GPDA2);ncbi_102610137(DOX1);ncbi_102610347(AGO16);ncbi_102610570(RAD51);ncbi_102610707(RF…
GO:0046165	alcohol biosynthetic process	6	84	0.833572	1	ncbi_102609936(FABI);ncbi_102612622(CB2);ncbi_102614196(-);ncbi_102619353(TTC7B);ncbi_102623633(LPXA);ncbi_102623681(-)
GO:0002682	regulation of immune system process	1	18	0.839523	1	ncbi_102616268(WRK40)
GO:0006862	nucleotide transport	1	18	0.839523	1	ncbi_102615688(PNC1)
GO:0044764	multi-organism cellular process	1	18	0.839523	1	ncbi_102618782(CLF)
GO:0055076	transition metal ion homeostasis	1	18	0.839523	1	ncbi_102620720(CCS)
GO:0006972	hyperosmotic response	2	33	0.841814	1	ncbi_102624243(PDR1);ncbi_102629543(C94C1)
GO:0009142	nucleoside triphosphate biosynthetic process	2	33	0.841814	1	ncbi_102611797(RIR1);ncbi_102620771(PYRG)
GO:0009793	embryo development ending in seed dormancy	2	33	0.841814	1	ncbi_102613663(YUC4);ncbi_102627230(ESP1)
GO:0009072	aromatic amino acid family metabolic process	4	60	0.844007	1	ncbi_102614568(U74B1);ncbi_102620173(PALY);ncbi_102626102(DHE2);ncbi_102630901(TRPB)
GO:0035966	response to topologically incorrect protein	4	60	0.844007	1	ncbi_102614651(MAD2);ncbi_102615688(PNC1);ncbi_102615718(SEH1);ncbi_102621418(FZR3)
GO:0009259	ribonucleotide metabolic process	5	73	0.846021	1	ncbi_102606981(PMA9);ncbi_102609170(IMDH2);ncbi_102615018(CARA);ncbi_102620771(PYRG);ncbi_102621011(PURE)
GO:0006952	defense response	17	217	0.850456	1	ncbi_102578011(MPK3);ncbi_102607242(CML19);ncbi_102607765(LHTL7);ncbi_102609998(GPDA2);ncbi_102612087(SARD1);ncbi_102613478(RPK2);ncbi_102614233(CB60C);ncbi_102616268(WRK40);ncbi_102617281(AL2C4);ncbi_102621972(CLH1);ncbi_102622529(RIN4);ncbi_102623046(ERG1);ncbi_102624243(PDR1);ncbi_102628378(AGO10);ncbi_102628764(NAC94);ncbi_102630352(FL3H);ncbi_102630676(HEM3)
GO:0051336	regulation of hydrolase activity	4	61	0.85312	1	ncbi_102610988(ROGF8);ncbi_102613754(RAGP1);ncbi_102614089(ROGF5);ncbi_102622462(RGAP2)
GO:0034654	nucleobase-containing compound biosynthetic process	46	544	0.853265	1	ncbi_102606981(PMA9);ncbi_102607277(-);ncbi_102607441(ATH1);ncbi_102607796(AUR3);ncbi_102608885(TIO);ncbi_102609170(IMDH2);ncbi_102609424(MURA1);ncbi_102610347(AGO16);ncbi_102611194(YAB5);ncbi_102611575(RDR1);ncbi_102611797(RIR1);ncbi_102612519(ASPM);ncbi_102612748(CYPR4);ncbi_102613223(-);ncbi_102613701(SL30A);ncbi_102613754(RAGP1);ncbi_102614082(RIR2);ncbi_102614093(CHR25);ncbi_102615018(CARA);…
GO:0043412	macromolecule modification	183	2020	0.853668	1	ncbi_102578011(MPK3);ncbi_102578028(ETR2);ncbi_102606687(MSI4);ncbi_102606704(-);ncbi_102606710(-);ncbi_102606760(LRKS7);ncbi_102606789(CTL2B);ncbi_102606793(WDHD1);ncbi_102606999(CDPKL);ncbi_102607196(PHYK3);ncbi_102607277(-);ncbi_102607420(CCR12);ncbi_102607543(Y1743);ncbi_102607568(THE1);ncbi_102607625(RPK1);ncbi_102607688(Y1668);ncbi_102607796(AUR3);ncbi_102608042(NACK1);ncbi_102608067(Y1461)…
GO:0010087	phloem or xylem histogenesis	2	34	0.85375	1	ncbi_102618601(STAD6);ncbi_102623428(KN12B)
GO:0019693	ribose phosphate metabolic process	5	74	0.854295	1	ncbi_102606981(PMA9);ncbi_102609170(IMDH2);ncbi_102615018(CARA);ncbi_102620771(PYRG);ncbi_102621011(PURE)
GO:0048518	positive regulation of biological process	15	195	0.856745	1	ncbi_102578011(MPK3);ncbi_102606760(LRKS7);ncbi_102609021(Y5158);ncbi_102609477(FEI1);ncbi_102613320(NPK1);ncbi_102618506(CX32);ncbi_102618785(CDL1);ncbi_102619831(TRXM3);ncbi_102620276(COMT1);ncbi_102620720(CCS);ncbi_102622674(CAMT);ncbi_102624808(ERG1);ncbi_102627466(PERK9);ncbi_102628263(AHL16);ncbi_102630300(EMS1)
GO:1901617	organic hydroxy compound biosynthetic process	6	87	0.857221	1	ncbi_102609936(FABI);ncbi_102612622(CB2);ncbi_102614196(-);ncbi_102619353(TTC7B);ncbi_102623633(LPXA);ncbi_102623681(-)
GO:0006644	phospholipid metabolic process	11	148	0.857771	1	ncbi_102608155(DPNPH);ncbi_102609998(GPDA2);ncbi_102617218(GTPS);ncbi_102620757(GTPS);ncbi_102622514(ROC5);ncbi_102622591(GTPS);ncbi_102623633(LPXA);ncbi_102624299(GTPS);ncbi_102629031(INO1);ncbi_102629248(GPDA);ncbi_102629752(GTPS)
GO:0019439	aromatic compound catabolic process	7	100	0.861083	1	ncbi_102578008(CLH1);ncbi_102608255(DNA2);ncbi_102608845(ITPA);ncbi_102612622(CB2);ncbi_102616863(NTH1);ncbi_102621972(CLH1);ncbi_102630173(SMBP2)
GO:0009933	meristem structural organization	4	62	0.861777	1	ncbi_102610015(Y4361);ncbi_102622610(PER17);ncbi_102624414(TMKL1);ncbi_102628378(AGO10)
GO:0048532	anatomical structure arrangement	4	62	0.861777	1	ncbi_102610015(Y4361);ncbi_102622610(PER17);ncbi_102624414(TMKL1);ncbi_102628378(AGO10)
GO:0010053	root epidermal cell differentiation	3	49	0.864857	1	ncbi_102607167(AB19B);ncbi_102607757(CSLC6);ncbi_102622059(SKU5)
GO:0090627	plant epidermal cell differentiation	3	49	0.864857	1	ncbi_102607167(AB19B);ncbi_102607757(CSLC6);ncbi_102622059(SKU5)
GO:0042180	cellular ketone metabolic process	2	35	0.864859	1	ncbi_102615550(FABD);ncbi_102630676(HEM3)
GO:0030001	metal ion transport	20	255	0.865969	1	ncbi_102608696(H2A5);ncbi_102609709(SKOR);ncbi_102609936(FABI);ncbi_102609952(HMDH1);ncbi_102611032(GLR36);ncbi_102611535(POLL2);ncbi_102614213(RHA1B);ncbi_102615759(NHX2);ncbi_102616145(KAT1);ncbi_102616894(ACA12);ncbi_102617927(GLNB);ncbi_102620594(ACA2);ncbi_102624015(WD66);ncbi_102624243(PDR1);ncbi_102624346(CNGC4);ncbi_102625014(TDT);ncbi_102628229(NHX4);ncbi_102629519(ACA13);ncbi_102629587(…
GO:1901615	organic hydroxy compound metabolic process	18	233	0.871016	1	ncbi_102578011(MPK3);ncbi_102607242(CML19);ncbi_102609936(FABI);ncbi_102612087(SARD1);ncbi_102612622(CB2);ncbi_102614196(-);ncbi_102616268(WRK40);ncbi_102618274(MIOX1);ncbi_102619353(TTC7B);ncbi_102621537(TOLB);ncbi_102623633(LPXA);ncbi_102623681(-);ncbi_102623828(GPDL7);ncbi_102624243(PDR1);ncbi_102627021(ABAH2);ncbi_102629031(INO1);ncbi_102630352(FL3H);ncbi_102630676(HEM3)
GO:0044270	cellular nitrogen compound catabolic process	7	102	0.874154	1	ncbi_102578008(CLH1);ncbi_102608255(DNA2);ncbi_102608845(ITPA);ncbi_102612622(CB2);ncbi_102616863(NTH1);ncbi_102621972(CLH1);ncbi_102630173(SMBP2)
GO:0046700	heterocycle catabolic process	7	102	0.874154	1	ncbi_102578008(CLH1);ncbi_102608255(DNA2);ncbi_102608845(ITPA);ncbi_102612622(CB2);ncbi_102616863(NTH1);ncbi_102621972(CLH1);ncbi_102630173(SMBP2)
GO:0009409	response to cold	4	64	0.877787	1	ncbi_102577938(SOC1);ncbi_102607167(AB19B);ncbi_102616818(TBL30);ncbi_102618782(CLF)
GO:1901362	organic cyclic compound biosynthetic process	63	741	0.87981	1	ncbi_102578011(MPK3);ncbi_102606922(CHLP);ncbi_102606981(PMA9);ncbi_102607277(-);ncbi_102607441(ATH1);ncbi_102607796(AUR3);ncbi_102608152(SYT3);ncbi_102608885(TIO);ncbi_102609170(IMDH2);ncbi_102609424(MURA1);ncbi_102609936(FABI);ncbi_102609952(HMDH1);ncbi_102610347(AGO16);ncbi_102610407(-);ncbi_102610839(HMCS);ncbi_102611194(YAB5);ncbi_102611575(RDR1);ncbi_102611797(RIR1);ncbi_102612519(ASPM);ncb…
GO:0006820	anion transport	15	200	0.880537	1	ncbi_102607385(PUMP5);ncbi_102607765(LHTL7);ncbi_102608061(PHT21);ncbi_102610225(SUT33);ncbi_102615688(PNC1);ncbi_102617281(AL2C4);ncbi_102618735(BOR4);ncbi_102620655(GAT1);ncbi_102622474(PHO19);ncbi_102622974(ALMT2);ncbi_102623754(TBL27);ncbi_102624243(PDR1);ncbi_102625014(TDT);ncbi_102625204(GLIP5);ncbi_102631012(PPT2)
[truncated: 276 more rows]

## Sheet: CC of up-regulated DEGs
Table S3. GO enrichment analysis of DEGs.
[truncated: 118 more rows]

## Sheet: MF of up-regulated DEGs
Table S3. GO enrichment analysis of DEGs.
[truncated: 355 more rows]
