# Supplementary material for: Transcriptome analysis of Citrus limon infected with Citrus yellow vein clearing virus
Source: BMC Genomics. 2023 Feb 7;24:65. doi: 10.1186/s12864-023-09151-5 (PMC9903606; doi:10.1186/s12864-023-09151-5)
Supplement: Supplementary file 4 — Additional file 4: Table S4. KEGG pathway analysis of DEGs. [file 12864_2023_9151_MOESM4_ESM.xls]

## Sheet: Up-regulated DEGs
Table S4. KEGG pathway analysis of DEGs
Pathway ID	KEGG_A_class	KEGG_B_class	Pathway	Infected-vs-Mock-up (466)	All (5133)	Pvalue	Qvalue	Genes	K_IDs
ko03030	Genetic Information Processing	Replication and repair	DNA replication	20	45	3.60231e-10	4.14266e-08	ncbi_102608212(DPOE1);ncbi_102608255(DNA2);ncbi_102610707(RFA2A);ncbi_102610782(DPOE2);ncbi_102612202(DPOD1);ncbi_102613018(Y4844);ncbi_102613266(PRI1);ncbi_102615859(MCM6);ncbi_102616275(RFC4);ncbi_102617108(DPOA2);ncbi_102617383(RFC4);ncbi_102618566(DPOLA);ncbi_102619411(RFA3B);ncbi_102619925(MCM4);ncbi_102620839(PRI2);ncbi_102621522(MCM3);ncbi_102627400(PCNA);ncbi_102628869(DNLI1);ncbi_1026290…	K02324+K10742+K10739+K02325+K02327+K07466+K02684+K02542+K10755+K02321+K10755+K02320+K10740+K02212+K02685+K02541+K04802+K10747+K02210+K02540
ko03010	Genetic Information Processing	Translation	Ribosome	54	301	4.62013e-07	2.65657e-05	XLOC_008714(RPS8);XLOC_012228(RPL17B);XLOC_022337(Os01g0679700);ncbi_102606973(RL6);ncbi_102607520(RS17);ncbi_102608780(RLA2B);ncbi_102609400(RS242);ncbi_102609582(RL34);ncbi_102609987(RS7);ncbi_102610447(RS6);ncbi_102610726(RLA3);ncbi_102610825(RL321);ncbi_102611748(RL3);ncbi_102612785(RS17);ncbi_102614309(RL15);ncbi_102615144(RL27);ncbi_102615823(RL40);ncbi_102615982(RL212);ncbi_102616101(RS191…	K02995+K02880+K02921+K02934+K02961+K02943+K02974+K02915+K02993+K02991+K02942+K02912+K02925+K02962+K02877+K02901+K02927+K02889+K02966+K02908+K02914+K02894+K02958+K02920+K02918+K02960+K02960+K02936+K02953+K02925+K02975+K02868+K02942+K02977+K02973+K02989+K02901+K02877+K02924+K02981+K02910+K02929+K02905+K02984+K02966+K02974+K02883+K02870+K02932+K02964+K02893+K02868+K02891+K02940
ko00902	Metabolism	Metabolism of terpenoids and polyketides	Monoterpenoid biosynthesis	10	22	8.206e-06	0.000314563	XLOC_022859(SDR1);XLOC_026218(-);XLOC_026617(-);ncbi_102610882(RLC1);ncbi_102617651(NES1);ncbi_102617908(NES2);ncbi_102618511(RLC1);ncbi_102620886(NES1);ncbi_102620897(RLC1);ncbi_107176016(RLC1)	K15095+K15096+K15096+K15096+K15086+K15086+K15096+K15086+K15096+K15096
ko03430	Genetic Information Processing	Replication and repair	Mismatch repair	12	36	4.48336e-05	0.00128896	ncbi_102610707(RFA2A);ncbi_102612202(DPOD1);ncbi_102613018(Y4844);ncbi_102615179(EXO1);ncbi_102616157(EXO1);ncbi_102616275(RFC4);ncbi_102617383(RFC4);ncbi_102617856(MSH7);ncbi_102619411(RFA3B);ncbi_102627400(PCNA);ncbi_102628869(DNLI1);ncbi_107175455(EXO1)	K10739+K02327+K07466+K10746+K10746+K10755+K10755+K08737+K10740+K04802+K10747+K10746
ko00940	Metabolism	Biosynthesis of other secondary metabolites	Phenylpropanoid biosynthesis	37	225	0.000220544	0.00507252	ncbi_102611632(BGL44);ncbi_102611686(4CL2);ncbi_102612835(PER55);ncbi_102613925(4CLL6);ncbi_102614803(PER15);ncbi_102614874(BGH3B);ncbi_102617232(CAMT);ncbi_102617251(PER30);ncbi_102617281(AL2C4);ncbi_102618236(U72E1);ncbi_102619020(PER6);ncbi_102620173(PALY);ncbi_102620276(COMT1);ncbi_102620464(PALY);ncbi_102620525(PER5);ncbi_102620533(ANMT);ncbi_102620668(MTDH);ncbi_102621517(MTDH);ncbi_1026218…	K05350+K01904+K00430+K01904+K00430+K05349+K00588+K00430+K12355+K12356+K00430+K10775+K13066+K10775+K00430+K13066+K00083+K00083+K00083+K00430+K13066+K00430+K00588+K01188+K13065+K00430+K13065+K05350+K00430+K13065+K13066+K09755+K13066+K13065+K00430+K00430+K13065
ko03440	Genetic Information Processing	Replication and repair	Homologous recombination	11	42	0.000973912	0.0186666	ncbi_102610570(RAD51);ncbi_102610707(RFA2A);ncbi_102610752(RQL4A);ncbi_102611707(CLSY2);ncbi_102612202(DPOD1);ncbi_102613018(Y4844);ncbi_102614093(CHR25);ncbi_102618169(TOP3A);ncbi_102619228(MUS81);ncbi_102619411(RFA3B);ncbi_102628548(BRC2B)	K04482+K10739+K10901+K10875+K02327+K07466+K10875+K03165+K08991+K10740+K08775
ko00941	Metabolism	Biosynthesis of other secondary metabolites	Flavonoid biosynthesis	14	66	0.00197911	0.032514	ncbi_102607309(CHS2);ncbi_102615441(CFI);ncbi_102617232(CAMT);ncbi_102617426(FL3H);ncbi_102618954(BAN);ncbi_102620909(F3PH);ncbi_102622674(CAMT);ncbi_102623322(CHS2);ncbi_102624810(HST);ncbi_102625849(VINSY);ncbi_102626487(HST);ncbi_102627120(CHSY);ncbi_102630515(HST);ncbi_107178428(SALAT)	K00660+K01859+K00588+K00475+K08695+K05280+K00588+K00660+K13065+K13065+K13065+K00660+K13065+K13065
ko00592	Metabolism	Lipid metabolism	alpha-Linolenic acid metabolism	13	60	0.0023241	0.033409	XLOC_026096(LOX2.1);ncbi_102578046(C74B2);ncbi_102609090(OPR2);ncbi_102610137(DOX1);ncbi_102613997(SAMT);ncbi_102614914(LOX21);ncbi_102622489(LOX31);ncbi_102622863(OPR11);ncbi_102622874(AOC4);ncbi_102623756(AOC3);ncbi_102625429(LOX21);ncbi_102625997(LOX21);ncbi_107174224(OPR2)	K00454+K10528+K05894+K10529+K08241+K00454+K00454+K05894+K10525+K10525+K00454+K00454+K05894
ko00591	Metabolism	Lipid metabolism	Linoleic acid metabolism	5	14	0.00604648	0.0772606	XLOC_026096(LOX2.1);ncbi_102614914(LOX21);ncbi_102622489(LOX31);ncbi_102625429(LOX21);ncbi_102625997(LOX21)	K00454+K00454+K00454+K00454+K00454
ko00240	Metabolism	Nucleotide metabolism	Pyrimidine metabolism	20	125	0.00828031	0.0952236	ncbi_102608212(DPOE1);ncbi_102608845(ITPA);ncbi_102610782(DPOE2);ncbi_102611161(RPE5A);ncbi_102611797(RIR1);ncbi_102612202(DPOD1);ncbi_102612246(PYRG);ncbi_102612388(RIR1);ncbi_102613266(PRI1);ncbi_102614082(RIR2);ncbi_102614598(KITH);ncbi_102615018(CARA);ncbi_102617108(DPOA2);ncbi_102617170(PYRG);ncbi_102618566(DPOLA);ncbi_102619252(TRXB2);ncbi_102620771(PYRG);ncbi_102620839(PRI2);ncbi_102623212…	K02324+K01519+K02325+K03013+K10807+K02327+K01937+K10807+K02684+K10808+K00857+K01956+K02321+K01937+K02320+K00384+K01937+K02685+K03014+K03787
ko03420	Genetic Information Processing	Replication and repair	Nucleotide excision repair	12	63	0.00995965	0.104124	ncbi_102608212(DPOE1);ncbi_102610707(RFA2A);ncbi_102610782(DPOE2);ncbi_102612060(TF2H5);ncbi_102612202(DPOD1);ncbi_102613018(Y4844);ncbi_102616275(RFC4);ncbi_102616830(DDB2);ncbi_102617383(RFC4);ncbi_102619411(RFA3B);ncbi_102627400(PCNA);ncbi_102628869(DNLI1)	K02324+K10739+K02325+K10845+K02327+K07466+K10755+K10140+K10755+K10740+K04802+K10747
ko00520	Metabolism	Carbohydrate metabolism	Amino sugar and nucleotide sugar metabolism	20	148	0.0448044	0.415241	ncbi_102578024(CHI4);ncbi_102607011(CHIA);ncbi_102607627(RGP1);ncbi_102608623(CHI4);ncbi_102610688(RGP3);ncbi_102611132(UXS2);ncbi_102615500(UGDH1);ncbi_102615570(GLGL2);ncbi_102617819(CHLY);ncbi_102618724(UPTG2);ncbi_102618987(GLGL1);ncbi_102621871(CSLD5);ncbi_102622881(RHM1);ncbi_102623680(CHIA);ncbi_102626483(HXK2);ncbi_102626762(HXK3);ncbi_102627878(CHI1);ncbi_102629297(UXS2);ncbi_102629565(C…	K01183+K01183+K13379+K01183+K13379+K08678+K00012+K00975+K01183+K13379+K00975+K00770+K12450+K01183+K00844+K00844+K01183+K08678+K01183+K00847
ko03410	Genetic Information Processing	Replication and repair	Base excision repair	8	45	0.0469402	0.415241	ncbi_102608212(DPOE1);ncbi_102610782(DPOE2);ncbi_102612202(DPOD1);ncbi_102616863(NTH1);ncbi_102621461(3MG1);ncbi_102622215(MUTYH);ncbi_102627400(PCNA);ncbi_102628869(DNLI1)	K02324+K02325+K02327+K10773+K01246+K03575+K04802+K10747
ko00062	Metabolism	Lipid metabolism	Fatty acid elongation	6	31	0.0566289	0.465166	ncbi_102608675(KCS11);ncbi_102608959(KCS17);ncbi_102609752(KCS11);ncbi_102614172(KCS17);ncbi_102617332(KCS11);ncbi_102618016(KCS1)	K15397+K15397+K15397+K15397+K15397+K15397
ko00290	Metabolism	Amino acid metabolism	Valine, leucine and isoleucine biosynthesis	4	18	0.0738032	0.565824	ncbi_102606812(ILV5);ncbi_102623499(ILVH1);ncbi_102627012(LEU32);ncbi_102628935(BCAT2)	K00053+K01653+K00052+K00826
ko00966	Metabolism	Biosynthesis of other secondary metabolites	Glucosinolate biosynthesis	4	20	0.101406	0.722093	ncbi_102609684(C79A2);ncbi_102612895(C79A2);ncbi_102613196(C79A2);ncbi_102614568(U74B1)	K12153+K12153+K12153+K11820
ko00350	Metabolism	Amino acid metabolism	Tyrosine metabolism	9	64	0.122213	0.722093	ncbi_102607021(DDC);ncbi_102607468(TYDC3);ncbi_102608028(ADHL2);ncbi_102609509(TYDC3);ncbi_102609787(TYDC3);ncbi_102611727(AMO);ncbi_102622247(ADHL2);ncbi_102623660(ADHL2);ncbi_102627973(TYDC1)	K01592+K01592+K00121+K01592+K01592+K00276+K00121+K00121+K01592
ko00660	Metabolism	Carbohydrate metabolism	C5-Branched dibasic acid metabolism	2	7	0.127232	0.722093	ncbi_102623499(ILVH1);ncbi_102627012(LEU32)	K01653+K00052
ko01220	Metabolism	Global and overview maps	Degradation of aromatic compounds	3	14	0.127729	0.722093	ncbi_102608028(ADHL2);ncbi_102622247(ADHL2);ncbi_102623660(ADHL2)	K00121+K00121+K00121
ko04122	Genetic Information Processing	Folding, sorting and degradation	Sulfur relay system	3	14	0.127729	0.722093	XLOC_021348(mnmA);ncbi_102624839(CNX3);ncbi_107178493(MNMA)	K00566+K03639+K00566
ko00950	Metabolism	Biosynthesis of other secondary metabolites	Isoquinoline alkaloid biosynthesis	6	39	0.137413	0.722093	ncbi_102607021(DDC);ncbi_102607468(TYDC3);ncbi_102609509(TYDC3);ncbi_102609787(TYDC3);ncbi_102611727(AMO);ncbi_102627973(TYDC1)	K01592+K01592+K01592+K01592+K00276+K01592
ko00460	Metabolism	Metabolism of other amino acids	Cyanoamino acid metabolism	9	66	0.140481	0.722093	ncbi_102609684(C79A2);ncbi_102611632(BGL44);ncbi_102612895(C79A2);ncbi_102613196(C79A2);ncbi_102614874(BGH3B);ncbi_102619237(GAGT1);ncbi_102624507(BGL11);ncbi_102624718(NRL4A);ncbi_102626414(BGL44)	K12153+K05350+K12153+K12153+K05349+K18592+K01188+K13035+K05350
ko00230	Metabolism	Nucleotide metabolism	Purine metabolism	19	162	0.146323	0.722093	ncbi_102608212(DPOE1);ncbi_102608845(ITPA);ncbi_102609170(IMDH2);ncbi_102610613(KPRS1);ncbi_102610782(DPOE2);ncbi_102611161(RPE5A);ncbi_102611797(RIR1);ncbi_102612202(DPOD1);ncbi_102612388(RIR1);ncbi_102613266(PRI1);ncbi_102614082(RIR2);ncbi_102617108(DPOA2);ncbi_102618302(ENPP3);ncbi_102618566(DPOLA);ncbi_102620839(PRI2);ncbi_102621011(PURE);ncbi_102623212(RPD6A);ncbi_102623503(PKP4);ncbi_102626…	K02324+K01519+K00088+K00948+K02325+K03013+K10807+K02327+K10807+K02684+K10808+K02321+K01513+K02320+K02685+K11808+K03014+K00873+K03787
ko00270	Metabolism	Amino acid metabolism	Cysteine and methionine metabolism	13	105	0.153876	0.722093	ncbi_102607616(DNM1B);ncbi_102608436(-);ncbi_102614629(1A1C);ncbi_102614633(LDHA);ncbi_102615934(MDHC);ncbi_102616428(DNMT1);ncbi_102618592(CMT3);ncbi_102621630(1A11);ncbi_102621922(SPSY);ncbi_102627621(DNM1B);ncbi_102628532(MDHP);ncbi_102628935(BCAT2);ncbi_107177568(DCAM)	K00558+K01611+K01762+K00016+K00025+K00558+K00558+K01762+K00797+K00558+K00026+K00826+K01611
ko00073	Metabolism	Lipid metabolism	Cutin, suberine and wax biosynthesis	5	32	0.159669	0.722093	ncbi_102609996(CER1);ncbi_102617900(FACR3);ncbi_102626131(HTH);ncbi_102629857(FAR);ncbi_102631431(C86A8)	K15404+K13356+K15403+K13356+K15398
ko00909	Metabolism	Metabolism of terpenoids and polyketides	Sesquiterpenoid and triterpenoid biosynthesis	6	41	0.163256	0.722093	ncbi_102610340(BAMS);ncbi_102611136(BAMS);ncbi_102618743(BAMS);ncbi_102622201(ERG1);ncbi_102623066(TPSGD);ncbi_102626251(BAMS)	K15813+K15813+K15813+K00511+K15803+K15813
ko00945	Metabolism	Biosynthesis of other secondary metabolites	Stilbenoid, diarylheptanoid and gingerol biosynthesis	9	72	0.202837	0.863933	ncbi_102617232(CAMT);ncbi_102617987(C82A3);ncbi_102619780(C82C4);ncbi_102622674(CAMT);ncbi_102624810(HST);ncbi_102625849(VINSY);ncbi_102626487(HST);ncbi_102630515(HST);ncbi_107178428(SALAT)	K00588+K00517+K00517+K00588+K13065+K13065+K13065+K13065+K13065
ko00360	Metabolism	Amino acid metabolism	Phenylalanine metabolism	7	55	0.228656	0.930381	ncbi_102611686(4CL2);ncbi_102611727(AMO);ncbi_102613925(4CLL6);ncbi_102617232(CAMT);ncbi_102620173(PALY);ncbi_102620464(PALY);ncbi_102622674(CAMT)	K01904+K00276+K01904+K00588+K10775+K10775+K00588
ko01110	Metabolism	Global and overview maps	Biosynthesis of secondary metabolites	7	56	0.242597	0.930381	XLOC_011196(-);XLOC_022859(SDR1);XLOC_024337(At5g26707);XLOC_025855(-);XLOC_026096(LOX2.1);XLOC_026218(-);XLOC_026617(-)	K01803+K15095+K01885+K01581+K00454+K15096+K15096
ko00052	Metabolism	Carbohydrate metabolism	Galactose metabolism	9	76	0.249764	0.930381	ncbi_102607241(RFS2);ncbi_102608882(GOLS2);ncbi_102611645(STSYN);ncbi_102619084(RFS2);ncbi_102626483(HXK2);ncbi_102626762(HXK3);ncbi_102628296(INVB);ncbi_102628674(GOLS2);ncbi_102630080(INV1)	K06617+K18819+K06611+K06617+K00844+K00844+K01193+K18819+K01193

## Sheet: Down-regulated DEGs
Table S4. KEGG pathway analysis of DEGs
Pathway ID	KEGG_A_class	KEGG_B_class	Pathway	Infected-vs-Mock-down (267)	All (5133)	Pvalue	Qvalue	Genes	K_IDs
ko00940	Metabolism	Biosynthesis of other secondary metabolites	Phenylpropanoid biosynthesis	32	225	1.20015e-07	1.16415e-05	ncbi_102609664(ANMT);ncbi_102609976(ANMT);ncbi_102611127(PER64);ncbi_102611981(ANMT);ncbi_102612475(ANMT);ncbi_102612577(PER21);ncbi_102612776(COMT1);ncbi_102613152(COMT1);ncbi_102613962(COMT1);ncbi_102614227(PER15);ncbi_102615475(PER15);ncbi_102616683(HST);ncbi_102616979(HST);ncbi_102617208(VINSY);ncbi_102617846(PER64);ncbi_102618017(PER4);ncbi_102619632(PER21);ncbi_102620208(PER72);ncbi_1026262…	K13066+K13066+K00430+K13066+K13066+K00430+K13066+K13066+K13066+K00430+K00430+K13065+K13065+K13065+K00430+K00430+K00430+K00430+K13066+K00430+K13066+K13065+K13065+K00430+K01188+K09755+K01188+K13066+K01188+K13066+K00430+K13066
ko00040	Metabolism	Carbohydrate metabolism	Pentose and glucuronate interconversions	19	129	3.08252e-05	0.00149502	XLOC_023336(SDH);XLOC_026231(SDH);ncbi_102607014(IDND);ncbi_102609095(PME);ncbi_102609480(RPE);ncbi_102610266(PME54);ncbi_102612467(PLY22);ncbi_102612535(GLAK1);ncbi_102613420(DHSO);ncbi_102614781(IDND);ncbi_102614939(PLY4);ncbi_102618587(DHSO);ncbi_102619559(PME6);ncbi_102621445(PME11);ncbi_102625023(PME2);ncbi_102627492(AL3F1);ncbi_102628485(PGLR);ncbi_102628606(PME41);ncbi_102629596(PLY5)	K00008+K00008+K00008+K01051+K01783+K01051+K01728+K16190+K00008+K00008+K01728+K00008+K01051+K01051+K01051+K00128+K01213+K01051+K01728
ko00905	Metabolism	Metabolism of terpenoids and polyketides	Brassinosteroid biosynthesis	5	14	0.000498169	0.0161075	ncbi_102610008(C90D1);ncbi_102613870(C85A);ncbi_102622879(C7A22);ncbi_102623590(C90C1);ncbi_102623755(C7A22)	K12638+K12640+K15639+K12637+K15639
ko00908	Metabolism	Metabolism of terpenoids and polyketides	Zeatin biosynthesis	5	17	0.00135347	0.0328216	ncbi_102611545(CKX1);ncbi_102615244(CKX6);ncbi_102616868(CKX7);ncbi_102627215(IPT5);ncbi_102628616(CKX5)	K00279+K00279+K00279+K10760+K00279
ko00945	Metabolism	Biosynthesis of other secondary metabolites	Stilbenoid, diarylheptanoid and gingerol biosynthesis	10	72	0.00375742	0.063521	ncbi_102609630(C77A3);ncbi_102616683(HST);ncbi_102616816(C82C4);ncbi_102616979(HST);ncbi_102617208(VINSY);ncbi_102625826(C94A1);ncbi_102628417(HST);ncbi_102628720(HST);ncbi_102629694(C78A5);ncbi_102631126(C82A3)	K00517+K13065+K00517+K13065+K13065+K00517+K13065+K13065+K00517+K00517
ko00910	Metabolism	Energy metabolism	Nitrogen metabolism	6	31	0.00458399	0.063521	ncbi_102610866(NIA);ncbi_102616714(NIR);ncbi_102624289(BCA5);ncbi_102627329(NRT27);ncbi_102630064(NRT25);ncbi_102630389(ATCA7)	K10534+K00366+K01673+K02575+K02575+K01674
ko02010	Environmental Information Processing	Membrane transport	ABC transporters	6	31	0.00458399	0.063521	ncbi_102607835(AB8B);ncbi_102609409(AB15B);ncbi_102612150(AB13B);ncbi_102612307(AB9B);ncbi_102613142(AB2B);ncbi_102617457(AB13C)	K05658+K05658+K05658+K05658+K05658+K05674
ko00903	Metabolism	Metabolism of terpenoids and polyketides	Limonene and pinene degradation	6	38	0.0126798	0.153743	ncbi_102609630(C77A3);ncbi_102616816(C82C4);ncbi_102625826(C94A1);ncbi_102627492(AL3F1);ncbi_102629694(C78A5);ncbi_102631126(C82A3)	K00517+K00517+K00517+K00128+K00517+K00517
ko00195	Metabolism	Energy metabolism	Photosynthesis	9	77	0.0176198	0.173924	ncbi_102608211(PSBC);ncbi_102610576(PNSL3);ncbi_102621724(FENR1);ncbi_4271129(CYB6);ncbi_4271130(PSAB);ncbi_4271131(PSAA);ncbi_4271200(PSBD);ncbi_4271201(PSBC);ncbi_4271228(ATPA)	K02705+K08901+K02641+K02635+K02690+K02689+K02706+K02705+K02111
ko00904	Metabolism	Metabolism of terpenoids and polyketides	Diterpenoid biosynthesis	5	30	0.0179303	0.173924	ncbi_102608767(GAOX1);ncbi_102613483(BAMO);ncbi_102613777(BAMO);ncbi_102614081(BAMO);ncbi_102625856(G2OX8)	K05282+K04123+K04123+K04123+K04125
ko00730	Metabolism	Metabolism of cofactors and vitamins	Thiamine metabolism	3	12	0.0215761	0.190262	ncbi_102626594(THI4);ncbi_102629135(THI42);ncbi_107174217(THIC)	K03146+K03146+K03147
ko00514	Metabolism	Glycan biosynthesis and metabolism	Other types of O-glycan biosynthesis	2	7	0.047593	0.349594	ncbi_102617227(OFUT2);ncbi_102624595(PMGT2)	K03691+K18134
ko00051	Metabolism	Carbohydrate metabolism	Fructose and mannose metabolism	7	65	0.0504569	0.349594	XLOC_023336(SDH);XLOC_026231(SDH);ncbi_102607014(IDND);ncbi_102611558(F16P2);ncbi_102613420(DHSO);ncbi_102614781(IDND);ncbi_102618587(DHSO)	K00008+K00008+K00008+K03841+K00008+K00008+K00008
ko00710	Metabolism	Energy metabolism	Carbon fixation in photosynthetic organisms	7	65	0.0504569	0.349594	ncbi_102607204(CAPP2);ncbi_102609480(RPE);ncbi_102611558(F16P2);ncbi_102612348(RBS);ncbi_102622357(MAOX);ncbi_102622394(MDHG);ncbi_4271213(RBL)	K01595+K01783+K03841+K01602+K00029+K00026+K01601
ko00100	Metabolism	Lipid metabolism	Steroid biosynthesis	5	40	0.0544992	0.352428	ncbi_102609759(SMO12);ncbi_102624206(EBP);ncbi_102624399(CAS1);ncbi_102625150(CAS1);ncbi_102630075(LIP1)	K14423+K01824+K01853+K01853+K01052
ko00500	Metabolism	Carbohydrate metabolism	Starch and sucrose metabolism	19	251	0.0619169	0.375371	ncbi_102609095(PME);ncbi_102610266(PME54);ncbi_102611968(GAUTC);ncbi_102614944(GLGB1);ncbi_102615793(TPS11);ncbi_102616341(TPS1);ncbi_102619559(PME6);ncbi_102621445(PME11);ncbi_102624502(SPSA4);ncbi_102625023(PME2);ncbi_102625798(AMY2);ncbi_102628485(PGLR);ncbi_102628530(GAE3);ncbi_102628606(PME41);ncbi_102629109(VICHY);ncbi_102629211(GLGL1);ncbi_102629756(BGL41);ncbi_102630164(BGL17);ncbi_102630…	K01051+K01051+K13648+K00700+K16055+K16055+K01051+K01051+K00696+K01051+K01176+K01213+K08679+K01051+K01188+K00975+K01188+K01188+K00696
ko00073	Metabolism	Lipid metabolism	Cutin, suberine and wax biosynthesis	4	32	0.0820754	0.445638	ncbi_102607396(PXG1);ncbi_102610181(CER1);ncbi_102626861(HHT1);ncbi_102629259(FACR2)	K17991+K15404+K15400+K13356
ko00520	Metabolism	Carbohydrate metabolism	Amino sugar and nucleotide sugar metabolism	12	148	0.0826956	0.445638	ncbi_102608135(CHI4);ncbi_102611968(GAUTC);ncbi_102612535(GLAK1);ncbi_102617068(GALAK);ncbi_102618640(Y1133);ncbi_102619234(Y1133);ncbi_102619824(Y4230);ncbi_102621116(UGE1);ncbi_102621131(CHIA);ncbi_102628530(GAE3);ncbi_102629211(GLGL1);ncbi_107174265(Y1133)	K01183+K13648+K16190+K18677+K01183+K01183+K01183+K01784+K01183+K08679+K00975+K01183
ko04140	Cellular Processes	Transport and catabolism	Autophagy - animal	4	35	0.106134	0.541839	ncbi_102615990(CIPKP);ncbi_102618378(CIPK5);ncbi_102625147(CIPK6);ncbi_102625929(CIPK5)	K07198+K07198+K07198+K07198
ko00630	Metabolism	Carbohydrate metabolism	Glyoxylate and dicarboxylate metabolism	6	66	0.126885	0.586088	ncbi_102612231(HPR3);ncbi_102612348(RBS);ncbi_102615999(CATA);ncbi_102622394(MDHG);ncbi_102631190(GLYK);ncbi_4271213(RBL)	K15919+K01602+K03781+K00026+K15918+K01601
ko00941	Metabolism	Biosynthesis of other secondary metabolites	Flavonoid biosynthesis	6	66	0.126885	0.586088	ncbi_102616683(HST);ncbi_102616979(HST);ncbi_102617208(VINSY);ncbi_102628417(HST);ncbi_102628720(HST);ncbi_102629970(FLS)	K13065+K13065+K13065+K13065+K13065+K05278
ko00130	Metabolism	Metabolism of cofactors and vitamins	Ubiquinone and other terpenoid-quinone biosynthesis	6	69	0.147775	0.651552	ncbi_102611439(TAT2);ncbi_102612119(TAT2);ncbi_102615358(FQRL3);ncbi_102615381(HPT1);ncbi_102617831(HPT1);ncbi_102618825(HGGT)	K00815+K00815+K03809+K09833+K09833+K09833
ko00942	Metabolism	Biosynthesis of other secondary metabolites	Anthocyanin biosynthesis	1	4	0.192439	0.811589	ncbi_102610241(UGT9)	K12937
ko00062	Metabolism	Lipid metabolism	Fatty acid elongation	3	31	0.216731	0.850228	ncbi_102613293(KCS6);ncbi_102616815(KCS21);ncbi_102626149(KCS4)	K15397+K15397+K15397
ko00561	Metabolism	Lipid metabolism	Glycerolipid metabolism	5	62	0.219131	0.850228	ncbi_102617099(GPAT6);ncbi_102619627(LPAT5);ncbi_102627492(AL3F1);ncbi_102629675(AGAL);ncbi_102631190(GLYK)	K13508+K13513+K00128+K07407+K15918
ko00480	Metabolism	Metabolism of other amino acids	Glutathione metabolism	8	115	0.248007	0.899644	ncbi_102606849(GST23);ncbi_102606914(GSTX6);ncbi_102612576(GSTL3);ncbi_102617590(GST23);ncbi_102618160(GST23);ncbi_102619308(GSTU9);ncbi_102626323(GSTF9);ncbi_102630903(GSTX6)	K00799+K00799+K00799+K00799+K00799+K00799+K00799+K00799
ko00460	Metabolism	Metabolism of other amino acids	Cyanoamino acid metabolism	5	66	0.258297	0.899644	ncbi_102609716(CAS2);ncbi_102626612(NRL4A);ncbi_102629109(VICHY);ncbi_102629756(BGL41);ncbi_102630164(BGL17)	K13034+K13035+K01188+K01188+K01188
ko00196	Metabolism	Energy metabolism	Photosynthesis - antenna proteins	2	19	0.259691	0.899644	ncbi_102613058(CB12);ncbi_102615942(CB12)	K08911+K08911
ko00603	Metabolism	Glycan biosynthesis and metabolism	Glycosphingolipid biosynthesis - globo and isoglobo series	2	20	0.279381	0.934481	ncbi_102619808(Y4990);ncbi_102629675(AGAL)	K01988+K07407
ko00902	Metabolism	Metabolism of terpenoids and polyketides	Monoterpenoid biosynthesis	2	22	0.318598	0.999885	XLOC_022858(SDR1);XLOC_023055(SDR1)	K15095+K15095
