# Supplementary material for: Transcriptome analysis of Citrus limon infected with Citrus yellow vein clearing virus
Source: BMC Genomics. 2023 Feb 7;24:65. doi: 10.1186/s12864-023-09151-5 (PMC9903606; doi:10.1186/s12864-023-09151-5)
Supplement: Supplementary file 5 — Additional file 5: Table S5. Differential expression of phytohormone-related genes in plants after CYVCV infection. [file 12864_2023_9151_MOESM5_ESM.xls]

## Sheet: AUXs
Table S5. Differential expression of phytohormone-related genes in plants after CYVCV infection
BinCode	BinName	Gene-ID	Protein-ID	Symbol	description	log2(Infected-vs-Mock)	Pvalue	FDR	significant
17.2.3	hormone metabolism.auxin.induced-regulated-responsive-activated	ncbi_102630802	xp_006467812.1	TSJT1	(gnl|cdd|48483 : 290.0) no description available & (at4g27450 : 234.0) Aluminium induced protein with YGL and LRDR motifs; FUNCTIONS IN: molecular_function unknown; INVOLVED IN: biological_process unknown; LOCATED IN: cytosol, nucleus, plasma membrane; EXPRESSED IN: 25 plant structures; EXPRESSED DURING: 14 growth stages; BEST Arabidopsis thaliana protein match is: Aluminium induced protein with …	-3.81526	2.95e-17	2.52e-15	yes
17.2.3	hormone metabolism.auxin.induced-regulated-responsive-activated	ncbi_102622025	xp_006491275.1	B561I	(at3g61750 : 390.0) Cytochrome b561/ferric reductase transmembrane with DOMON related domain; FUNCTIONS IN: dopamine beta-monooxygenase activity; INVOLVED IN: histidine catabolic process; LOCATED IN: membrane; CONTAINS InterPro DOMAIN/s: Cytochrome b561, eukaryote (InterPro:IPR004877), DOMON related (InterPro:IPR005018), Cytochrome b561/ferric reductase transmembrane (InterPro:IPR006593), DOMON (…	-2.41074	4.74e-09	1.07e-07	yes
17.2.3	hormone metabolism.auxin.induced-regulated-responsive-activated	ncbi_102623442	xp_006477252.1	SAU36	(at4g22620 : 164.0) SAUR-like auxin-responsive protein family ; CONTAINS InterPro DOMAIN/s: Auxin responsive SAUR protein (InterPro:IPR003676); BEST Arabidopsis thaliana protein match is: SAUR-like auxin-responsive protein family (TAIR:AT4G12410.1); Has 1178 Blast hits to 1169 proteins in 26 species: Archae - 0; Bacteria - 0; Metazoa - 0; Fungi - 0; Plants - 1177; Viruses - 0; Other Eukaryotes - …	-1.3815	7.32e-06	7.23e-05	yes
17.2.3	hormone metabolism.auxin.induced-regulated-responsive-activated	ncbi_102610665	xp_006471662.1	AKR1	(loc_os10g28320.1 : 535.0) no description available & (at1g60690 : 409.0) NAD(P)-linked oxidoreductase superfamily protein; FUNCTIONS IN: oxidoreductase activity, aldo-keto reductase activity; INVOLVED IN: oxidation reduction; LOCATED IN: plasma membrane, chloroplast envelope; EXPRESSED IN: 22 plant structures; EXPRESSED DURING: 13 growth stages; CONTAINS InterPro DOMAIN/s: Aldo/keto reductase (I…	-1.36338	0.000172595	0.00114451	yes
17.2.3	hormone metabolism.auxin.induced-regulated-responsive-activated	ncbi_102629828	xp_006493175.1	SAU32	(at2g46690 : 127.0) SAUR-like auxin-responsive protein family ; CONTAINS InterPro DOMAIN/s: Auxin responsive SAUR protein (InterPro:IPR003676); BEST Arabidopsis thaliana protein match is: SAUR-like auxin-responsive protein family (TAIR:AT3G61900.1); Has 1291 Blast hits to 1280 proteins in 26 species: Archae - 0; Bacteria - 0; Metazoa - 0; Fungi - 0; Plants - 1290; Viruses - 0; Other Eukaryotes - …	-1.35583	0.00127956	0.00645969	yes
17.2.3	hormone metabolism.auxin.induced-regulated-responsive-activated	ncbi_102615284	xp_006469526.1	B561G	(at2g04850 : 580.0) Auxin-responsive family protein; CONTAINS InterPro DOMAIN/s: Cytochrome b561, eukaryote (InterPro:IPR004877), Uncharacterised conserved protein UCP037471 (InterPro:IPR017214), Protein of unknown function DUF568, DOMON-like (InterPro:IPR007613), DOMON related (InterPro:IPR005018), Cytochrome b561/ferric reductase transmembrane (InterPro:IPR006593); BEST Arabidopsis thaliana pro…	-1.31762	1.92e-05	0.00016762	yes
17.2.3	hormone metabolism.auxin.induced-regulated-responsive-activated	ncbi_102614790	xp_006491342.1	SAU32	(at3g61900 : 110.0) SAUR-like auxin-responsive protein family ; CONTAINS InterPro DOMAIN/s: Auxin responsive SAUR protein (InterPro:IPR003676); BEST Arabidopsis thaliana protein match is: SAUR-like auxin-responsive protein family (TAIR:AT2G46690.1); Has 1394 Blast hits to 1380 proteins in 28 species: Archae - 0; Bacteria - 0; Metazoa - 0; Fungi - 0; Plants - 1393; Viruses - 0; Other Eukaryotes - …	-1.22659	0.000125282	0.000866626	yes
17.2.3	hormone metabolism.auxin.induced-regulated-responsive-activated	ncbi_102619474	xp_006472559.1	Y1491	(at1g22460 : 704.0) O-fucosyltransferase family protein; CONTAINS InterPro DOMAIN/s: GDP-fucose protein O-fucosyltransferase (InterPro:IPR019378); BEST Arabidopsis thaliana protein match is: O-fucosyltransferase family protein (TAIR:AT5G64600.1); Has 841 Blast hits to 817 proteins in 30 species: Archae - 0; Bacteria - 0; Metazoa - 0; Fungi - 0; Plants - 841; Viruses - 0; Other Eukaryotes - 0 (sou…	-1.14667	2.79e-09	6.67e-08	yes
17.2.3	hormone metabolism.auxin.induced-regulated-responsive-activated	ncbi_102608583	xp_006471654.1	AKR1	(loc_os10g28320.1 : 520.0) no description available & (at1g60680 : 405.0) NAD(P)-linked oxidoreductase superfamily protein; FUNCTIONS IN: oxidoreductase activity, aldo-keto reductase activity; INVOLVED IN: oxidation reduction; EXPRESSED IN: hypocotyl, root; CONTAINS InterPro DOMAIN/s: Aldo/keto reductase (InterPro:IPR001395), Aldo/keto reductase subgroup (InterPro:IPR020471); BEST Arabidopsis tha…	-1.04211	3.56e-06	3.82e-05	yes
17.2.3	hormone metabolism.auxin.induced-regulated-responsive-activated	ncbi_102619018	xp_006482444.1	Y1491	(at3g30300 : 947.0) O-fucosyltransferase family protein; FUNCTIONS IN: molecular_function unknown; INVOLVED IN: biological_process unknown; LOCATED IN: endomembrane system; EXPRESSED IN: 22 plant structures; EXPRESSED DURING: 13 growth stages; CONTAINS InterPro DOMAIN/s: GDP-fucose protein O-fucosyltransferase (InterPro:IPR019378); BEST Arabidopsis thaliana protein match is: O-fucosyltransferase …	1.01019	1.23e-06	1.49e-05	yes
17.2.3	hormone metabolism.auxin.induced-regulated-responsive-activated	ncbi_102622257	xp_006475330.1	SAU72	(at3g12830 : 162.0) SAUR-like auxin-responsive protein family ; CONTAINS InterPro DOMAIN/s: Auxin responsive SAUR protein (InterPro:IPR003676); BEST Arabidopsis thaliana protein match is: SAUR-like auxin-responsive protein family (TAIR:AT1G56150.1); Has 1206 Blast hits to 1201 proteins in 26 species: Archae - 0; Bacteria - 0; Metazoa - 0; Fungi - 0; Plants - 1205; Viruses - 0; Other Eukaryotes - …	1.13702	0.00156398	0.00767793	yes
17.2.3	hormone metabolism.auxin.induced-regulated-responsive-activated	ncbi_102618290	xp_006469539.1	B561P	(at5g35735 : 399.0) Auxin-responsive family protein; LOCATED IN: plasma membrane, membrane; EXPRESSED IN: 21 plant structures; EXPRESSED DURING: 12 growth stages; CONTAINS InterPro DOMAIN/s: Cytochrome b561, eukaryote (InterPro:IPR004877), Uncharacterised conserved protein UCP037471 (InterPro:IPR017214), Protein of unknown function DUF568, DOMON-like (InterPro:IPR007613), DOMON related (InterPro:…	1.46069	2.57e-05	0.000217363	yes
17.2.3	hormone metabolism.auxin.induced-regulated-responsive-activated	ncbi_107177770	xp_015387663.1	AIR12	(at3g07390 : 166.0) isolated from differential screening of a cDNA library from auxin-treated root culture. sequence does not show homology to any known proteins and is predicted to be extracellular.; Auxin-Induced in Root cultures 12 (AIR12); FUNCTIONS IN: extracellular matrix structural constituent; INVOLVED IN: response to auxin stimulus, lateral root morphogenesis, extracellular matrix organi…	1.55022	2.54e-14	1.4e-12	yes
17.2.3	hormone metabolism.auxin.induced-regulated-responsive-activated	ncbi_102611626	xp_006468183.2	B561J	(at5g47530 : 448.0) Auxin-responsive family protein; CONTAINS InterPro DOMAIN/s: Cytochrome b561, eukaryote (InterPro:IPR004877), Uncharacterised conserved protein UCP037471 (InterPro:IPR017214), Protein of unknown function DUF568, DOMON-like (InterPro:IPR007613), DOMON related (InterPro:IPR005018), Cytochrome b561/ferric reductase transmembrane (InterPro:IPR006593); BEST Arabidopsis thaliana pro…	1.61059	0.00652835	0.0254246	yes
17.2.3	hormone metabolism.auxin.induced-regulated-responsive-activated	ncbi_102629869	xp_015386921.1	SAU41	(at2g36210 : 113.0) SAUR-like auxin-responsive protein family ; CONTAINS InterPro DOMAIN/s: Auxin responsive SAUR protein (InterPro:IPR003676); BEST Arabidopsis thaliana protein match is: SAUR-like auxin-responsive protein family (TAIR:AT4G34780.1); Has 925 Blast hits to 921 proteins in 25 species: Archae - 0; Bacteria - 0; Metazoa - 0; Fungi - 0; Plants - 924; Viruses - 0; Other Eukaryotes - 1 (…	1.6384	0.00921803	0.0338381	yes
17.2.3	hormone metabolism.auxin.induced-regulated-responsive-activated	ncbi_102619305	xp_006474595.1	SAU72	(loc_os09g26590.1 : 111.0) no description available & (at5g20820 : 97.8) SAUR-like auxin-responsive protein family ; CONTAINS InterPro DOMAIN/s: Auxin responsive SAUR protein (InterPro:IPR003676); BEST Arabidopsis thaliana protein match is: SAUR-like auxin-responsive protein family (TAIR:AT1G72430.1); Has 120 Blast hits to 120 proteins in 13 species: Archae - 0; Bacteria - 0; Metazoa - 0; Fungi -…	1.65588	0.00250812	0.0114354	yes
17.2.3	hormone metabolism.auxin.induced-regulated-responsive-activated	ncbi_102622009	xp_006466527.1	GH31	(at2g14960 : 965.0) encodes a protein similar to IAA-amido synthases. Lines carrying an insertion in this gene are hypersensitive to auxin.; GH3.1; CONTAINS InterPro DOMAIN/s: GH3 auxin-responsive promoter (InterPro:IPR004993); BEST Arabidopsis thaliana protein match is: Auxin-responsive GH3 family protein (TAIR:AT4G37390.1); Has 1628 Blast hits to 1412 proteins in 230 species: Archae - 1; Bacter…	1.84728	3.31e-05	0.000269731	yes
17.2.3	hormone metabolism.auxin.induced-regulated-responsive-activated	ncbi_102627303	xp_006465830.1	-	(at1g72430 : 126.0) SAUR-like auxin-responsive protein family ; CONTAINS InterPro DOMAIN/s: Auxin responsive SAUR protein (InterPro:IPR003676); BEST Arabidopsis thaliana protein match is: SAUR-like auxin-responsive protein family (TAIR:AT1G17345.1); Has 148 Blast hits to 148 proteins in 14 species: Archae - 0; Bacteria - 0; Metazoa - 0; Fungi - 0; Plants - 148; Viruses - 0; Other Eukaryotes - 0 (…	1.87144	3.81e-07	5.33e-06	yes
17.2.3	hormone metabolism.auxin.induced-regulated-responsive-activated	ncbi_102630553	xp_006480939.1	Y1491	(at2g37980 : 794.0) O-fucosyltransferase family protein; FUNCTIONS IN: molecular_function unknown; INVOLVED IN: biological_process unknown; LOCATED IN: chloroplast; EXPRESSED IN: 13 plant structures; EXPRESSED DURING: L mature pollen stage, M germinated pollen stage, 4 anthesis, petal differentiation and expansion stage; CONTAINS InterPro DOMAIN/s: GDP-fucose protein O-fucosyltransferase (InterPr…	1.91706	2.85e-07	4.13e-06	yes
17.2.3	hormone metabolism.auxin.induced-regulated-responsive-activated	ncbi_102621655	xp_006473631.1	ARG7	(at1g75590 : 209.0) SAUR-like auxin-responsive protein family ; CONTAINS InterPro DOMAIN/s: Auxin responsive SAUR protein (InterPro:IPR003676); BEST Arabidopsis thaliana protein match is: SAUR-like auxin-responsive protein family (TAIR:AT5G10990.1); Has 1416 Blast hits to 1399 proteins in 25 species: Archae - 0; Bacteria - 0; Metazoa - 0; Fungi - 0; Plants - 1415; Viruses - 0; Other Eukaryotes - …	2.1592	0.000907884	0.00482313	yes
17.2.3	hormone metabolism.auxin.induced-regulated-responsive-activated	ncbi_102626740	xp_006489466.1	PERR	(loc_os10g28320.1 : 482.0) no description available & (at1g60680 : 374.0) NAD(P)-linked oxidoreductase superfamily protein; FUNCTIONS IN: oxidoreductase activity, aldo-keto reductase activity; INVOLVED IN: oxidation reduction; EXPRESSED IN: hypocotyl, root; CONTAINS InterPro DOMAIN/s: Aldo/keto reductase (InterPro:IPR001395), Aldo/keto reductase subgroup (InterPro:IPR020471); BEST Arabidopsis tha…	2.34884	6.35e-18	6.07e-16	yes
17.2.3	hormone metabolism.auxin.induced-regulated-responsive-activated	ncbi_102609704	xp_006467826.1	TSJT1	(at4g27450 : 369.0) Aluminium induced protein with YGL and LRDR motifs; FUNCTIONS IN: molecular_function unknown; INVOLVED IN: biological_process unknown; LOCATED IN: cytosol, nucleus, plasma membrane; EXPRESSED IN: 25 plant structures; EXPRESSED DURING: 14 growth stages; BEST Arabidopsis thaliana protein match is: Aluminium induced protein with YGL and LRDR motifs (TAIR:AT3G15450.1); Has 30201 B…	2.81211	3.58e-12	1.49e-10	yes
17.2.3	hormone metabolism.auxin.induced-regulated-responsive-activated	ncbi_102620300	xp_006486962.1	GH31	(at2g14960 : 1005.0) encodes a protein similar to IAA-amido synthases. Lines carrying an insertion in this gene are hypersensitive to auxin.; GH3.1; CONTAINS InterPro DOMAIN/s: GH3 auxin-responsive promoter (InterPro:IPR004993); BEST Arabidopsis thaliana protein match is: Auxin-responsive GH3 family protein (TAIR:AT4G37390.1); Has 1628 Blast hits to 1412 proteins in 230 species: Archae - 1; Bacte…	5.91017	4.17e-25	8.91e-23	yes
BinCode	BinName	Gene-ID	Protein-ID	Symbol	description	log2(Infected-vs-Mock)	Pvalue	FDR	significant
17.2.2	hormone metabolism.auxin.signal transduction	ncbi_102613492	xp_006486346.1	LAX2	(q9fel7|lax2_medtr : 752.0) Auxin transporter-like protein 2 (AUX1-like protein 2) (MtLAX2) - Medicago truncatula (Barrel medic) & (at2g38120 : 746.0) Encodes an auxin influx transporter. AUX1 resides at the apical plasma membrane of protophloem cells and at highly dynamic subpopulations of Golgi apparatus and endosomes in all cell types. AUX1 action in the lateral root cap and/or epidermal cells…	-2.0793	4.84e-25	1.02e-22	yes
17.2.2	hormone metabolism.auxin.signal transduction	ncbi_102619882	xp_006475901.1	MAX1	(at2g26170 : 751.0) Encodes a protein with similarity to thromboxane-A synthase, member of the CYP711A cytochrome P450 family. MAX1 is a specific repressor of vegetative axillary buds generated by the axillary meristem. Expressed in vascular traces in the rosette stem and axillary buds throughout plant development. Mutants have increased axillary branches. Along with MAX3,4 thought to mediate con…	-1.36614	5.11e-06	5.23e-05	yes
17.2.2	hormone metabolism.auxin.signal transduction	ncbi_102611500	xp_006482066.1	PIN1	(q67ul3|pin1c_orysa : 734.0) Probable auxin efflux carrier component 1c (OsPIN1c) - Oryza sativa (Rice) & (loc_os06g12610.1 : 734.0) no description available & (at1g73590 : 716.0) Encodes an auxin efflux carrier involved in shoot and root development. It is involved in the maintenance of embryonic auxin gradients. Loss of function severely affects organ initiation, pin1 mutants are characterised …	2.2476	2.34e-08	4.56e-07	yes
BinCode	BinName	Gene-ID	Protein-ID	Symbol	description	log2(Infected-vs-Mock)	Pvalue	FDR	significant
17.2.1	hormone metabolism.auxin.synthesis-degradation	ncbi_102610577	xp_006475371.1	ILL4	(at1g51760 : 595.0) encodes a member of the six Arabidopsis IAA-amino acid conjugate hydrolase subfamily and conjugates and conjugates IAA-Ala in vitro. Gene is expressed most strongly in roots, stems, and flowers.; IAA-ALANINE RESISTANT 3 (IAR3); FUNCTIONS IN: metallopeptidase activity, IAA-Ala conjugate hydrolase activity; INVOLVED IN: proteolysis, response to wounding; LOCATED IN: endoplasmic …	-1.0861	2.85e-06	3.14e-05	yes
17.2.1	hormone metabolism.auxin.synthesis-degradation	ncbi_102619322	xp_006483777.1	ILL1	(loc_os01g37960.1 : 491.0) no description available & (at1g51760 : 478.0) encodes a member of the six Arabidopsis IAA-amino acid conjugate hydrolase subfamily and conjugates and conjugates IAA-Ala in vitro. Gene is expressed most strongly in roots, stems, and flowers.; IAA-ALANINE RESISTANT 3 (IAR3); FUNCTIONS IN: metallopeptidase activity, IAA-Ala conjugate hydrolase activity; INVOLVED IN: prote…	1.1522	0.00251132	0.0114448	yes
17.2.1	hormone metabolism.auxin.synthesis-degradation	ncbi_102608592	xp_006472793.1	ILL6	(at1g44350 : 598.0) encodes a protein similar to IAA amino acid conjugate hydrolase.; IAA-leucine resistant (ILR)-like gene 6 (ILL6); FUNCTIONS IN: metallopeptidase activity, IAA-amino acid conjugate hydrolase activity; INVOLVED IN: proteolysis, regulation of systemic acquired resistance, auxin metabolic process; LOCATED IN: endomembrane system; EXPRESSED IN: 22 plant structures; EXPRESSED DURING…	2.68939	1.39e-08	2.85e-07	yes
17.2.1	hormone metabolism.auxin.synthesis-degradation	ncbi_102614568	xp_006484310.1	U74B1	(at1g24100 : 486.0) Encodes a UDP-glucose:thiohydroximate S-glucosyltransferase, involved in glucosinolate biosynthesis; UDP-glucosyl transferase 74B1 (UGT74B1); CONTAINS InterPro DOMAIN/s: UDP-glucuronosyl/UDP-glucosyltransferase (InterPro:IPR002213); BEST Arabidopsis thaliana protein match is: UDP-glycosyltransferase 74 F1 (TAIR:AT2G43840.1); Has 7754 Blast hits to 7677 proteins in 493 species:…	3.38373	7.25e-51	7.08e-48	yes
17.2.1	hormone metabolism.auxin.synthesis-degradation	ncbi_102609472	xp_006474991.2	IAMT1	(at5g55250 : 576.0) Encodes an enzyme which specifically converts IAA to its methyl ester form MelIAA. This gene belongs to the family of carboxyl methyltransferases whose members catalyze the transfer of the methyl group from S-adenosyl-L-methionine to carboxylic acid-containing substrates to form small molecule methyl esters. Expression of TCP genes is downregulated in mutant iamt1-D.; IAA carb…	3.7309	1.56e-07	2.42e-06	yes
BinCode	BinName	Gene-ID	Protein-ID	Symbol	description	log2(Infected-vs-Mock)	Pvalue	FDR	significant
17.2	hormone metabolism.auxin	ncbi_102628759	xp_006486136.1	MES17	(at3g10870 : 342.0) Encodes a methyl IAA esterase. Methyl IAA is believed to be an inactive form of auxin that needs to be demethylated to exert a biological effect. MES17 does not act on methyl JA, MeSA, MeGA4, or MEGA9 in vitro. This gene is expressed in several tissues of seedlings and adult plants, with a higher relative level of expression in the seedling shoot apex and the adult stem.; meth…	1.30537	3.54e-05	0.000286029	yes

## Sheet: CKs
Table S5. Differential expression of phytohormone-related genes in plants after CYVCV infection
BinCode	BinName	Gene-ID	Protein-ID	Symbol	description	log2(Infected-vs-Mock)	Pvalue	FDR	significant
17.4.1	hormone metabolism.cytokinin.synthesis-degradation	ncbi_102619289	xp_006473006.1	UGT2	(at1g22360 : 373.0) UDP-glucosyl transferase 85A2 (UGT85A2); FUNCTIONS IN: UDP-glycosyltransferase activity, transferase activity, transferring glycosyl groups, glucuronosyltransferase activity; INVOLVED IN: metabolic process; LOCATED IN: cellular_component unknown; EXPRESSED IN: 21 plant structures; EXPRESSED DURING: 11 growth stages; CONTAINS InterPro DOMAIN/s: UDP-glucuronosyl/UDP-glucosyltran…	-4.31728	2.69e-23	4.62e-21	yes
17.4.1	hormone metabolism.cytokinin.synthesis-degradation	ncbi_102627475	xp_006464592.1	UGT7	(at3g11340 : 395.0) UDP-Glycosyl transferase superfamily protein; FUNCTIONS IN: transferase activity, transferring hexosyl groups, UDP-glycosyltransferase activity; INVOLVED IN: metabolic process; LOCATED IN: endomembrane system; EXPRESSED IN: 8 plant structures; EXPRESSED DURING: 4 anthesis, LP.02 two leaves visible, petal differentiation and expansion stage; CONTAINS InterPro DOMAIN/s: UDP-gluc…	-3.94996	1.77e-10	5.34e-09	yes
17.4.1	hormone metabolism.cytokinin.synthesis-degradation	ncbi_102627215	xp_015389078.1	IPT5	(at5g19040 : 396.0) Encodes cytokinin synthase.; isopentenyltransferase 5 (IPT5); CONTAINS InterPro DOMAIN/s: tRNA isopentenyltransferase (InterPro:IPR002627); BEST Arabidopsis thaliana protein match is: isopentenyltransferase 7 (TAIR:AT3G23630.1); Has 1807 Blast hits to 1807 proteins in 277 species: Archae - 0; Bacteria - 0; Metazoa - 736; Fungi - 347; Plants - 385; Viruses - 0; Other Eukaryotes…	-3.80608	1.56e-42	1.06e-39	yes
17.4.1	hormone metabolism.cytokinin.synthesis-degradation	ncbi_107175419	xp_015382308.1	UGT2	(at1g22360 : 310.0) UDP-glucosyl transferase 85A2 (UGT85A2); FUNCTIONS IN: UDP-glycosyltransferase activity, transferase activity, transferring glycosyl groups, glucuronosyltransferase activity; INVOLVED IN: metabolic process; LOCATED IN: cellular_component unknown; EXPRESSED IN: 21 plant structures; EXPRESSED DURING: 11 growth stages; CONTAINS InterPro DOMAIN/s: UDP-glucuronosyl/UDP-glucosyltran…	-3.37619	8.49e-18	7.84e-16	yes
17.4.1	hormone metabolism.cytokinin.synthesis-degradation	ncbi_102615244	xp_006482960.1	CKX6	(at3g63440 : 803.0) This gene used to be called AtCKX7. It encodes a protein whose sequence is similar to cytokinin oxidase/dehydrogenase, which catalyzes the degradation of cytokinins.; cytokinin oxidase/dehydrogenase 6 (CKX6); CONTAINS InterPro DOMAIN/s: Cytokinin dehydrogenase 1, FAD/cytokinin binding domain (InterPro:IPR015345), FAD-binding, type 2 (InterPro:IPR016166), FAD-linked oxidase-lik…	-2.55115	9.9e-17	7.82e-15	yes
17.4.1	hormone metabolism.cytokinin.synthesis-degradation	ncbi_102613433	xp_006471915.1	U76F1	(at3g11340 : 443.0) UDP-Glycosyl transferase superfamily protein; FUNCTIONS IN: transferase activity, transferring hexosyl groups, UDP-glycosyltransferase activity; INVOLVED IN: metabolic process; LOCATED IN: endomembrane system; EXPRESSED IN: 8 plant structures; EXPRESSED DURING: 4 anthesis, LP.02 two leaves visible, petal differentiation and expansion stage; CONTAINS InterPro DOMAIN/s: UDP-gluc…	-2.06757	4.59e-09	1.04e-07	yes
17.4.1	hormone metabolism.cytokinin.synthesis-degradation	ncbi_102626282	xp_006472584.1	UGT2	(at1g22360 : 568.0) UDP-glucosyl transferase 85A2 (UGT85A2); FUNCTIONS IN: UDP-glycosyltransferase activity, transferase activity, transferring glycosyl groups, glucuronosyltransferase activity; INVOLVED IN: metabolic process; LOCATED IN: cellular_component unknown; EXPRESSED IN: 21 plant structures; EXPRESSED DURING: 11 growth stages; CONTAINS InterPro DOMAIN/s: UDP-glucuronosyl/UDP-glucosyltran…	-2.03296	3.59e-10	1.02e-08	yes
17.4.1	hormone metabolism.cytokinin.synthesis-degradation	ncbi_102609723	xp_006491824.1	U73C3	(at2g36780 : 478.0) UDP-Glycosyl transferase superfamily protein; FUNCTIONS IN: UDP-glycosyltransferase activity, transferase activity, transferring glycosyl groups; INVOLVED IN: metabolic process; LOCATED IN: cellular_component unknown; CONTAINS InterPro DOMAIN/s: UDP-glucuronosyl/UDP-glucosyltransferase (InterPro:IPR002213); BEST Arabidopsis thaliana protein match is: UDP-Glycosyltransferase su…	-1.58877	0.001288	0.006493	yes
17.4.1	hormone metabolism.cytokinin.synthesis-degradation	ncbi_102621842	xp_006492618.1	U73C3	(at2g36780 : 502.0) UDP-Glycosyltransferase superfamily protein; FUNCTIONS IN: UDP-glycosyltransferase activity, transferase activity, transferring glycosyl groups; INVOLVED IN: metabolic process; LOCATED IN: cellular_component unknown; CONTAINS InterPro DOMAIN/s: UDP-glucuronosyl/UDP-glucosyltransferase (InterPro:IPR002213); BEST Arabidopsis thaliana protein match is: UDP-Glycosyltransferase sup…	-1.44192	4.21e-06	4.41e-05	yes
17.4.1	hormone metabolism.cytokinin.synthesis-degradation	ncbi_102628616	xp_006473567.1	CKX5	(at1g75450 : 790.0) This gene used to be called AtCKX6. It encodes a protein whose sequence is similar to cytokinin oxidase/dehydrogenase, which catalyzes the degradation of cytokinins.; cytokinin oxidase 5 (CKX5); CONTAINS InterPro DOMAIN/s: Cytokinin dehydrogenase 1, FAD/cytokinin binding domain (InterPro:IPR015345), FAD-binding, type 2 (InterPro:IPR016166), Oxygen oxidoreductase covalent FAD-b…	-1.43134	1.05e-06	1.3e-05	yes
17.4.1	hormone metabolism.cytokinin.synthesis-degradation	ncbi_102611545	xp_006491496.1	CKX1	(at2g41510 : 750.0) It encodes a protein whose sequence is similar to cytokinin oxidase/dehydrogenase, which catalyzes the degradation of cytokinins.; cytokinin oxidase/dehydrogenase 1 (CKX1); FUNCTIONS IN: cytokinin dehydrogenase activity; INVOLVED IN: N-terminal protein myristoylation, cytokinin catabolic process, meristem development; LOCATED IN: vacuole; EXPRESSED IN: lateral root, shoot apex…	-1.40928	0.001617	0.007901	yes
17.4.1	hormone metabolism.cytokinin.synthesis-degradation	ncbi_102616868	xp_006474490.1	CKX7	(at5g21482 : 687.0) This gene used to be called AtCKX5. It encodes a protein whose sequence is similar to cytokinin oxidase/dehydrogenase, which catalyzes the degradation of cytokinins.; cytokinin oxidase 7 (CKX7); CONTAINS InterPro DOMAIN/s: Cytokinin dehydrogenase 1, FAD/cytokinin binding domain (InterPro:IPR015345), FAD-binding, type 2 (InterPro:IPR016166), FAD-linked oxidase-like, C-terminal …	-1.36478	3.27e-06	3.54e-05	yes
17.4.1	hormone metabolism.cytokinin.synthesis-degradation	ncbi_102620311	xp_006488424.1	UGT7	(at3g11340 : 376.0) UDP-Glycosyl transferase superfamily protein; FUNCTIONS IN: transferase activity, transferring hexosyl groups, UDP-glycosyltransferase activity; INVOLVED IN: metabolic process; LOCATED IN: endomembrane system; EXPRESSED IN: 8 plant structures; EXPRESSED DURING: 4 anthesis, LP.02 two leaves visible, petal differentiation and expansion stage; CONTAINS InterPro DOMAIN/s: UDP-gluc…	-1.21886	4.94e-07	6.61e-06	yes
17.4.1	hormone metabolism.cytokinin.synthesis-degradation	ncbi_102621540	xp_006492617.1	U73C3	(at2g36780 : 577.0) UDP-Glycosyl transferase superfamily protein; FUNCTIONS IN: UDP-glycosyltransferase activity, transferase activity, transferring glycosyl groups; INVOLVED IN: metabolic process; LOCATED IN: cellular_component unknown; CONTAINS InterPro DOMAIN/s: UDP-glucuronosyl/UDP-glucosyltransferase (InterPro:IPR002213); BEST Arabidopsis thaliana protein match is: UDP-Glycosyltransferase su…	-1.02707	1.58e-06	1.88e-05	yes
17.4.1	hormone metabolism.cytokinin.synthesis-degradation	ncbi_102607870	xp_006465360.1	U73C3	(at2g36780 : 517.0) UDP-Glycosyl transferase superfamily protein; FUNCTIONS IN: UDP-glycosyltransferase activity, transferase activity, transferring glycosyl groups; INVOLVED IN: metabolic process; LOCATED IN: cellular_component unknown; CONTAINS InterPro DOMAIN/s: UDP-glucuronosyl/UDP-glucosyltransferase (InterPro:IPR002213); BEST Arabidopsis thaliana protein match is: UDP-Glycosyltransferase su…	1.38457	0.00017	0.001132	yes
17.4.2	hormone metabolism.cytokinin.signal transduction	ncbi_102629023	xp_015387188.1	AHK5	(at5g10720 : 1013.0) member of Histidine Kinase; histidine kinase 5 (HK5); FUNCTIONS IN: protein histidine kinase activity; INVOLVED IN: cytokinin mediated signaling pathway; LOCATED IN: vacuole; EXPRESSED IN: male gametophyte, root; CONTAINS InterPro DOMAIN/s: Signal transduction histidine kinase, homodimeric (InterPro:IPR009082), CheY-like (InterPro:IPR011006), Signal transduction histidine kin…	-3.56072	3.08e-05	0.000253	yes
17.4.2	hormone metabolism.cytokinin.signal transduction	ncbi_102617654	xp_006472183.1	CKI1	(at2g47430 : 627.0) Encodes a putative plasma membrane-bound hybrid histidine kinase and cytokinin sensor that is expressed within the female gametophyte.; CYTOKININ-INDEPENDENT 1 (CKI1); CONTAINS InterPro DOMAIN/s: Signal transduction histidine kinase, homodimeric (InterPro:IPR009082), CheY-like (InterPro:IPR011006), Signal transduction histidine kinase, core (InterPro:IPR005467), Signal transdu…	-1.36815	7.85e-07	1e-05	yes

## Sheet: Et
Table S5. Differential expression of phytohormone-related genes in plants after CYVCV infection
BinCode	BinName	Gene-ID	Protein-ID	Symbol	description	log2(Infected-vs-Mock)	Pvalue	FDR	significant
17.5.2	hormone metabolism.ethylene.signal transduction	ncbi_102611812	xp_015388595.1	Y3720	(gnl|cdd|66792 : 213.0) no description available & (ipr004158 : 150.87201) Protein of unknown function DUF247, plant & (at4g31980 : 135.0) unknown protein; CONTAINS InterPro DOMAIN/s: Protein of unknown function DUF247, plant (InterPro:IPR004158), Protein of unknown function DUF862, eukaryotic (InterPro:IPR008580); BEST Arabidopsis thaliana protein match is: Plant protein of unknown function (DUF…	-3.08746	0.0124843	0.043407	yes
17.5.2	hormone metabolism.ethylene.signal transduction	ncbi_107174222	xp_015381709.1	Y3720	(gnl|cdd|66792 : 303.0) no description available & (at4g31980 : 255.0) unknown protein; CONTAINS InterPro DOMAIN/s: Protein of unknown function DUF247, plant (InterPro:IPR004158), Protein of unknown function DUF862, eukaryotic (InterPro:IPR008580); BEST Arabidopsis thaliana protein match is: Plant protein of unknown function (DUF247) (TAIR:AT5G11290.1); Has 1967 Blast hits to 1844 proteins in 183…	-2.83846	0.00234418	0.0108174	yes
17.5.2	hormone metabolism.ethylene.signal transduction	ncbi_102622603	xp_006465255.1	ERF03	(at5g25190 : 155.0) encodes a member of the ERF (ethylene response factor) subfamily B-6 of ERF/AP2 transcription factor family. The protein contains one AP2 domain. There are 12 members in this subfamily including RAP2.11.; Integrase-type DNA-binding superfamily protein; CONTAINS InterPro DOMAIN/s: DNA-binding, integrase-type (InterPro:IPR016177), Pathogenesis-related transcriptional factor/ERF,…	-2.13951	1.39e-05	0.000127281	yes
17.5.2	hormone metabolism.ethylene.signal transduction	ncbi_102608781	xp_006492735.1	Y3720	(gnl|cdd|66792 : 293.0) no description available & (at4g31980 : 258.0) unknown protein; CONTAINS InterPro DOMAIN/s: Protein of unknown function DUF247, plant (InterPro:IPR004158), Protein of unknown function DUF862, eukaryotic (InterPro:IPR008580); BEST Arabidopsis thaliana protein match is: Plant protein of unknown function (DUF247) (TAIR:AT5G11290.1); Has 1967 Blast hits to 1844 proteins in 183…	-2.09418	0.000995119	0.00521375	yes
17.5.2	hormone metabolism.ethylene.signal transduction	ncbi_102629569	xp_006475843.1	WIN1	(loc_os02g10760.1 : 207.0) no description available & (at1g15360 : 183.0) Encodes a member of the ERF (ethylene response factor) subfamily B-6 of ERF/AP2 transcription factor family. The protein contains one AP2 domain. There are 12 members in this subfamily including RAP2.11. This gene is involved in wax biosynthesis. Over-expression of the gene results in glossy leaf phenotype and increased dro…	-1.56078	0.00539397	0.0217384	yes
17.5.2	hormone metabolism.ethylene.signal transduction	ncbi_102625681	xp_006490013.2	EF106	(at5g07580 : 138.0) encodes a member of the ERF (ethylene response factor) subfamily B-3 of ERF/AP2 transcription factor family. The protein contains one AP2 domain. There are 18 members in this subfamily including ATERF-1, ATERF-2, AND ATERF-5.; Integrase-type DNA-binding superfamily protein; CONTAINS InterPro DOMAIN/s: DNA-binding, integrase-type (InterPro:IPR016177), Pathogenesis-related trans…	-1.54384	2.73e-15	1.75e-13	yes
17.5.2	hormone metabolism.ethylene.signal transduction	ncbi_102626143	xp_015389151.1	Y3720	(gnl|cdd|66792 : 354.0) no description available & (ipr004158 : 260.0098) Protein of unknown function DUF247, plant & (at4g31980 : 257.0) unknown protein; CONTAINS InterPro DOMAIN/s: Protein of unknown function DUF247, plant (InterPro:IPR004158), Protein of unknown function DUF862, eukaryotic (InterPro:IPR008580); BEST Arabidopsis thaliana protein match is: Plant protein of unknown function (DUF2…	-1.24667	5.14e-05	0.00039797	yes
17.5.2	hormone metabolism.ethylene.signal transduction	ncbi_102578051	np_001275855.1	EIN4	(at3g04580 : 910.0) Ethylene receptor, subfamily 2. Has serine kinase activity.; ETHYLENE INSENSITIVE 4 (EIN4); FUNCTIONS IN: ethylene binding, protein histidine kinase activity, receptor activity, glycogen synthase kinase 3 activity; INVOLVED IN: negative regulation of ethylene mediated signaling pathway; LOCATED IN: endomembrane system, endoplasmic reticulum membrane, membrane; EXPRESSED IN: 22…	-1.18921	2.24e-09	5.49e-08	yes
17.5.2	hormone metabolism.ethylene.signal transduction	ncbi_102608463	xp_006466477.1	HLS1L	(at2g23060 : 620.0) Acyl-CoA N-acyltransferases (NAT) superfamily protein; FUNCTIONS IN: N-acetyltransferase activity; INVOLVED IN: metabolic process; LOCATED IN: cellular_component unknown; EXPRESSED IN: embryo, leaf whorl, flower, pedicel, seed; EXPRESSED DURING: 4 anthesis, F mature embryo stage, petal differentiation and expansion stage, E expanded cotyledon stage, D bilateral stage; CONTAINS…	-1.16993	0.00398001	0.0167942	yes
17.5.2	hormone metabolism.ethylene.signal transduction	ncbi_102627433	xp_006473291.1	RAP21	(at5g67190 : 140.0) encodes a member of the DREB subfamily A-5 of ERF/AP2 transcription factor family. The protein contains one AP2 domain. There are 16 members in this subfamily including RAP2.1, RAP2.9 and RAP2.10.; DREB and EAR motif protein 2 (DEAR2); FUNCTIONS IN: DNA binding, sequence-specific DNA binding transcription factor activity; INVOLVED IN: regulation of transcription, DNA-dependent…	-1.01028	0.00437021	0.0181439	yes
17.5.2	hormone metabolism.ethylene.signal transduction	ncbi_102614444	xp_006477126.2	EF103	(at5g51190 : 124.0) encodes a member of the ERF (ethylene response factor) subfamily B-3 of ERF/AP2 transcription factor family. The protein contains one AP2 domain. There are 18 members in this subfamily including ATERF-1, ATERF-2, AND ATERF-5.; Integrase-type DNA-binding superfamily protein; CONTAINS InterPro DOMAIN/s: DNA-binding, integrase-type (InterPro:IPR016177), Pathogenesis-related trans…	1.01803	1.56e-05	0.000139757	yes
17.5.2	hormone metabolism.ethylene.signal transduction	ncbi_102614159	xp_006477125.1	EF100	(at4g17500 : 196.0) Encodes a member of the ERF (ethylene response factor) subfamily B-3 of ERF/AP2 transcription factor family (ATERF-1). The protein contains one AP2 domain. There are 18 members in this subfamily including ATERF-1, ATERF-2, AND ATERF-5.; ethylene responsive element binding factor 1 (ERF-1); CONTAINS InterPro DOMAIN/s: DNA-binding, integrase-type (InterPro:IPR016177), Pathogenes…	1.04297	2.19e-05	0.000188953	yes
17.5.2	hormone metabolism.ethylene.signal transduction	ncbi_102578028	np_001275840.1	ETR2	(at3g23150 : 835.0) Involved in ethylene perception in Arabidopsis; ethylene response 2 (ETR2); FUNCTIONS IN: ethylene binding, protein histidine kinase activity, receptor activity, glycogen synthase kinase 3 activity; INVOLVED IN: negative regulation of ethylene mediated signaling pathway; LOCATED IN: endomembrane system, endoplasmic reticulum membrane, membrane; EXPRESSED IN: 22 plant structure…	1.09886	5.53e-07	7.31e-06	yes
17.5.2	hormone metabolism.ethylene.signal transduction	ncbi_102626847	xp_006490017.1	ERF2	(q9lw50|erf2_nicsy : 165.0) Ethylene-responsive transcription factor 2 (Ethylene-responsive element-binding factor 2) (EREBP-2) (NsERF2) - Nicotiana sylvestris (Wood tobacco) & (at4g17500 : 144.0) Encodes a member of the ERF (ethylene response factor) subfamily B-3 of ERF/AP2 transcription factor family (ATERF-1). The protein contains one AP2 domain. There are 18 members in this subfamily includi…	1.13552	0.00235114	0.0108419	yes
17.5.2	hormone metabolism.ethylene.signal transduction	ncbi_107174939	xp_015381697.1	Y3720	(gnl|cdd|66792 : 309.0) no description available & (at4g31980 : 241.0) unknown protein; CONTAINS InterPro DOMAIN/s: Protein of unknown function DUF247, plant (InterPro:IPR004158), Protein of unknown function DUF862, eukaryotic (InterPro:IPR008580); BEST Arabidopsis thaliana protein match is: Plant protein of unknown function (DUF247) (TAIR:AT5G11290.1); Has 1967 Blast hits to 1844 proteins in 183…	1.27593	8.68e-05	0.000631078	yes
17.5.2	hormone metabolism.ethylene.signal transduction	ncbi_102629603	xp_006464434.2	ERF99	(at2g44840 : 125.0) encodes a member of the ERF (ethylene response factor) subfamily B-3 of ERF/AP2 transcription factor family. The protein contains one AP2 domain. There are 18 members in this subfamily including ATERF-1, ATERF-2, AND ATERF-5.; ethylene-responsive element binding factor 13 (ERF13); CONTAINS InterPro DOMAIN/s: DNA-binding, integrase-type (InterPro:IPR016177), Pathogenesis-relate…	1.35076	2.04e-05	0.000176835	yes
17.5.2	hormone metabolism.ethylene.signal transduction	ncbi_102627671	xp_006481786.1	Y3720	(gnl|cdd|66792 : 302.0) no description available & (ipr004158 : 224.42957) Protein of unknown function DUF247, plant & (at4g31980 : 213.0) unknown protein; CONTAINS InterPro DOMAIN/s: Protein of unknown function DUF247, plant (InterPro:IPR004158), Protein of unknown function DUF862, eukaryotic (InterPro:IPR008580); BEST Arabidopsis thaliana protein match is: Plant protein of unknown function (DUF…	1.4089	0.000994145	0.00520986	yes
17.5.2	hormone metabolism.ethylene.signal transduction	ncbi_102612599	xp_006487606.2	Y3720	(gnl|cdd|66792 : 373.0) no description available & (ipr004158 : 264.97165) Protein of unknown function DUF247, plant & (at4g31980 : 256.0) unknown protein; CONTAINS InterPro DOMAIN/s: Protein of unknown function DUF247, plant (InterPro:IPR004158), Protein of unknown function DUF862, eukaryotic (InterPro:IPR008580); BEST Arabidopsis thaliana protein match is: Plant protein of unknown function (DUF…	1.43869	0.00554289	0.0222188	yes
17.5.2	hormone metabolism.ethylene.signal transduction	ncbi_107175663	xp_015382808.1	ERF99	(at2g44840 : 134.0) encodes a member of the ERF (ethylene response factor) subfamily B-3 of ERF/AP2 transcription factor family. The protein contains one AP2 domain. There are 18 members in this subfamily including ATERF-1, ATERF-2, AND ATERF-5.; ethylene-responsive element binding factor 13 (ERF13); CONTAINS InterPro DOMAIN/s: DNA-binding, integrase-type (InterPro:IPR016177), Pathogenesis-relate…	1.50952	0.000195518	0.00127504	yes
17.5.2	hormone metabolism.ethylene.signal transduction	ncbi_102615180	xp_006467752.1	ERF81	(at1g28360 : 148.0) encodes a member of the ERF (ethylene response factor) subfamily B-1 of ERF/AP2 transcription factor family (ERF12). The protein contains one AP2 domain. There are 15 members in this subfamily including ATERF-3, ATERF-4, ATERF-7, and leafy petiole.; ERF domain protein 12 (ERF12); CONTAINS InterPro DOMAIN/s: DNA-binding, integrase-type (InterPro:IPR016177), Pathogenesis-related…	1.82895	1.05e-07	1.69e-06	yes
17.5.2	hormone metabolism.ethylene.signal transduction	ncbi_102625493	xp_006467696.1	PTI5	(gnl|cdd|47695 : 101.0) no description available & (at5g47220 : 99.8) Encodes a member of the ERF (ethylene response factor) subfamily B-3 of ERF/AP2 transcription factor family (ATERF-2). The protein contains one AP2 domain. Functions as activator of GCC box??dependent transcription. Positive regulator of JA-responsive defense genes and resistance to F. oxysporum and enhances JA inhibition of ro…	2.15688	1.25e-09	3.23e-08	yes
17.5.2	hormone metabolism.ethylene.signal transduction	ncbi_102615840	xp_006487104.1	EF109	(at4g34410 : 111.0) encodes a member of the ERF (ethylene response factor) subfamily B-3 of ERF/AP2 transcription factor family. The protein contains one AP2 domain. There are 18 members in this subfamily including ATERF-1, ATERF-2, AND ATERF-5.; redox responsive transcription factor 1 (RRTF1); CONTAINS InterPro DOMAIN/s: DNA-binding, integrase-type (InterPro:IPR016177), Pathogenesis-related tran…	2.39877	6.77e-09	1.49e-07	yes
17.5.2	hormone metabolism.ethylene.signal transduction	ncbi_102626551	xp_006490016.2	ERF5	(q40478|erf5_tobac : 155.0) Ethylene-responsive transcription factor 5 (Ethylene-responsive element-binding factor 5 homolog) (EREBP-4) (NtERF4) - Nicotiana tabacum (Common tobacco) & (at5g61600 : 154.0) encodes a member of the ERF (ethylene response factor) subfamily B-3 of ERF/AP2 transcription factor family. The protein contains one AP2 domain. There are 18 members in this subfamily including …	2.50267	5.91e-16	4.15e-14	yes
17.5.2	hormone metabolism.ethylene.signal transduction	ncbi_102619724	xp_006483447.1	ERF03	(at5g25190 : 168.0) encodes a member of the ERF (ethylene response factor) subfamily B-6 of ERF/AP2 transcription factor family. The protein contains one AP2 domain. There are 12 members in this subfamily including RAP2.11.; Integrase-type DNA-binding superfamily protein; CONTAINS InterPro DOMAIN/s: DNA-binding, integrase-type (InterPro:IPR016177), Pathogenesis-related transcriptional factor/ERF,…	2.57227	2.35e-12	1.01e-10	yes
17.5.2	hormone metabolism.ethylene.signal transduction	ncbi_107177514	xp_015386862.1	-	(gnl|cdd|66792 : 132.0) no description available & (ipr004158 : 107.69087) Protein of unknown function DUF247, plant & (loc_os01g21710.1 : 93.2) no description available & (at2g28580 : 90.5) Plant protein of unknown function (DUF247); CONTAINS InterPro DOMAIN/s: Protein of unknown function DUF247, plant (InterPro:IPR004158); BEST Arabidopsis thaliana protein match is: Plant protein of unknown fun…	2.74967	1.23e-05	0.000114311	yes
17.5.2	hormone metabolism.ethylene.signal transduction	ncbi_102617132	xp_006467200.1	Y3720	(gnl|cdd|66792 : 301.0) no description available & (at4g31980 : 274.0) unknown protein; CONTAINS InterPro DOMAIN/s: Protein of unknown function DUF247, plant (InterPro:IPR004158), Protein of unknown function DUF862, eukaryotic (InterPro:IPR008580); BEST Arabidopsis thaliana protein match is: Plant protein of unknown function (DUF247) (TAIR:AT5G11290.1); Has 1967 Blast hits to 1844 proteins in 183…	2.80073	1.74e-11	6.32e-10	yes
17.5.2	hormone metabolism.ethylene.signal transduction	ncbi_102620791	xp_006492693.1	Y3720	(gnl|cdd|66792 : 292.0) no description available & (at4g31980 : 245.0) unknown protein; CONTAINS InterPro DOMAIN/s: Protein of unknown function DUF247, plant (InterPro:IPR004158), Protein of unknown function DUF862, eukaryotic (InterPro:IPR008580); BEST Arabidopsis thaliana protein match is: Plant protein of unknown function (DUF247) (TAIR:AT5G11290.1); Has 1967 Blast hits to 1844 proteins in 183…	2.88753	4.96e-05	0.000385715	yes
17.5.2	hormone metabolism.ethylene.signal transduction	ncbi_107177516	xp_015386864.1	Y3720	(gnl|cdd|66792 : 228.0) no description available & (at2g44930 : 179.0) Plant protein of unknown function (DUF247); FUNCTIONS IN: molecular_function unknown; INVOLVED IN: biological_process unknown; LOCATED IN: cellular_component unknown; EXPRESSED IN: leaf apex, flower, cultured cell; EXPRESSED DURING: petal differentiation and expansion stage; CONTAINS InterPro DOMAIN/s: Protein of unknown funct…	3.00749	1.49e-06	1.77e-05	yes
17.5.2	hormone metabolism.ethylene.signal transduction	ncbi_102621620	xp_006489769.1	ERF98	(gnl|cdd|47695 : 94.5) no description available & (at1g04370 : 83.6) encodes a member of the ERF (ethylene response factor) subfamily B-3 of ERF/AP2 transcription factor family. The protein contains one AP2 domain. There are 18 members in this subfamily including ATERF-1, ATERF-2, AND ATERF-5.; Ethylene-responsive element binding factor 14 (ERF14); CONTAINS InterPro DOMAIN/s: DNA-binding, integra…	3.51307	0.00843269	0.0313554	yes
17.5.2	hormone metabolism.ethylene.signal transduction	ncbi_102616339	xp_006467197.2	Y3720	(gnl|cdd|66792 : 319.0) no description available & (at4g31980 : 265.0) unknown protein; CONTAINS InterPro DOMAIN/s: Protein of unknown function DUF247, plant (InterPro:IPR004158), Protein of unknown function DUF862, eukaryotic (InterPro:IPR008580); BEST Arabidopsis thaliana protein match is: Plant protein of unknown function (DUF247) (TAIR:AT5G11290.1); Has 1967 Blast hits to 1844 proteins in 183…	4.7109	1.5e-22	2.39e-20	yes
17.5.2	hormone metabolism.ethylene.signal transduction	ncbi_107174955	xp_015381716.1	Y3720	(gnl|cdd|66792 : 322.0) no description available & (at4g31980 : 275.0) unknown protein; CONTAINS InterPro DOMAIN/s: Protein of unknown function DUF247, plant (InterPro:IPR004158), Protein of unknown function DUF862, eukaryotic (InterPro:IPR008580); BEST Arabidopsis thaliana protein match is: Plant protein of unknown function (DUF247) (TAIR:AT5G11290.1); Has 1967 Blast hits to 1844 proteins in 183…	5.79998	2.52e-14	1.39e-12	yes
17.5.2	hormone metabolism.ethylene.signal transduction	ncbi_107178218	xp_015388587.1	Y3720	(gnl|cdd|66792 : 383.0) no description available & (ipr004158 : 271.1744) Protein of unknown function DUF247, plant & (at3g50160 : 246.0) Plant protein of unknown function (DUF247); CONTAINS InterPro DOMAIN/s: Protein of unknown function DUF247, plant (InterPro:IPR004158); BEST Arabidopsis thaliana protein match is: Plant protein of unknown function (DUF247) (TAIR:AT3G50150.1); Has 1156 Blast hit…	7.02237	0.00394237	0.0166636	yes
17.5.2	hormone metabolism.ethylene.signal transduction	ncbi_102609637	xp_006492738.1	Y3720	(gnl|cdd|66792 : 213.0) no description available & (at4g31980 : 169.0) unknown protein; CONTAINS InterPro DOMAIN/s: Protein of unknown function DUF247, plant (InterPro:IPR004158), Protein of unknown function DUF862, eukaryotic (InterPro:IPR008580); BEST Arabidopsis thaliana protein match is: Plant protein of unknown function (DUF247) (TAIR:AT5G11290.1); Has 1967 Blast hits to 1844 proteins in 183…	7.17538	6.67e-25	1.36e-22	yes
17.5.2	hormone metabolism.ethylene.signal transduction	ncbi_107174836	xp_015381529.1	ERF99	(at2g44840 : 120.0) encodes a member of the ERF (ethylene response factor) subfamily B-3 of ERF/AP2 transcription factor family. The protein contains one AP2 domain. There are 18 members in this subfamily including ATERF-1, ATERF-2, AND ATERF-5.; ethylene-responsive element binding factor 13 (ERF13); CONTAINS InterPro DOMAIN/s: DNA-binding, integrase-type (InterPro:IPR016177), Pathogenesis-relate…	8.94642	0.000174444	0.00115439	yes
17.5.2	hormone metabolism.ethylene.signal transduction	ncbi_102608493	xp_006492734.1	Y3720	(gnl|cdd|66792 : 315.0) no description available & (at4g31980 : 275.0) unknown protein; CONTAINS InterPro DOMAIN/s: Protein of unknown function DUF247, plant (InterPro:IPR004158), Protein of unknown function DUF862, eukaryotic (InterPro:IPR008580); BEST Arabidopsis thaliana protein match is: Plant protein of unknown function (DUF247) (TAIR:AT5G11290.1); Has 1967 Blast hits to 1844 proteins in 183…	9.00375	2.44e-09	5.93e-08	yes
17.5.2	hormone metabolism.ethylene.signal transduction	ncbi_102616058	xp_006467196.1	Y3720	(gnl|cdd|66792 : 302.0) no description available & (at4g31980 : 255.0) unknown protein; CONTAINS InterPro DOMAIN/s: Protein of unknown function DUF247, plant (InterPro:IPR004158), Protein of unknown function DUF862, eukaryotic (InterPro:IPR008580); BEST Arabidopsis thaliana protein match is: Plant protein of unknown function (DUF247) (TAIR:AT5G11290.1); Has 1967 Blast hits to 1844 proteins in 183…	10.944	2.32e-21	3.25e-19	yes
BinCode	BinName	Gene-ID	Protein-ID	Symbol	description	log2(Infected-vs-Mock)	Pvalue	FDR	significant
17.5.1	hormone metabolism.ethylene.synthesis-degradation	ncbi_102630598	xp_006489566.2	ACCH1	(at1g06620 : 414.0) encodes a protein whose sequence is similar to a 2-oxoglutarate-dependent dioxygenase; 2-oxoglutarate (2OG) and Fe(II)-dependent oxygenase superfamily protein; CONTAINS InterPro DOMAIN/s: Oxoglutarate/iron-dependent oxygenase (InterPro:IPR005123); BEST Arabidopsis thaliana protein match is: 2-oxoglutarate (2OG) and Fe(II)-dependent oxygenase superfamily protein (TAIR:AT3G61400…	-2.80277	2.15e-06	2.46e-05	yes
17.5.1	hormone metabolism.ethylene.synthesis-degradation	ncbi_102623804	xp_006492089.1	DIOX3	(at1g49390 : 320.0) 2-oxoglutarate (2OG) and Fe(II)-dependent oxygenase superfamily protein; FUNCTIONS IN: oxidoreductase activity, acting on paired donors, with incorporation or reduction of molecular oxygen, 2-oxoglutarate as one donor, and incorporation of one atom each of oxygen into both donors, oxidoreductase activity; INVOLVED IN: flavonoid biosynthetic process; LOCATED IN: cellular_compon…	-2.20691	7.13e-13	3.32e-11	yes
17.5.1	hormone metabolism.ethylene.synthesis-degradation	ncbi_102623141	xp_006494130.1	DV4H	(o04847|dv4h_catro : 348.0) Desacetoxyvindoline 4-hydroxylase (EC 1.14.11.20) - Catharanthus roseus (Rosy periwinkle) (Madagascar periwinkle) & (at1g06620 : 345.0) encodes a protein whose sequence is similar to a 2-oxoglutarate-dependent dioxygenase; 2-oxoglutarate (2OG) and Fe(II)-dependent oxygenase superfamily protein; CONTAINS InterPro DOMAIN/s: Oxoglutarate/iron-dependent oxygenase (InterPro…	-1.51786	2.6e-08	5e-07	yes
17.5.1.1	hormone metabolism.ethylene.synthesis-degradation.1-aminocyclopropane-1-carboxylate synthase	ncbi_102617765	xp_006477323.1	ACS10	(at1g62960 : 645.0) Encodes an aminotransferase with broad specificity for aspartate and aromatic amino aids such as tyrosine and phenylalanine. It does not act on branched chain amino acids and does not have ACC synthase activity.; ACC synthase 10 (ACS10); CONTAINS InterPro DOMAIN/s: 1-aminocyclopropane-1-carboxylate synthase (InterPro:IPR001176), Aminotransferase, class I/classII (InterPro:IPR0…	-1.4571	8.21e-11	2.62e-09	yes
17.5.1	hormone metabolism.ethylene.synthesis-degradation	ncbi_102616764	xp_006493806.1	DIOX2	(at5g20400 : 392.0) encodes a protein whose sequence is similar to flavanone 3 hydroxylase from Malus.; 2-oxoglutarate (2OG) and Fe(II)-dependent oxygenase superfamily protein; CONTAINS InterPro DOMAIN/s: Oxoglutarate/iron-dependent oxygenase (InterPro:IPR005123); BEST Arabidopsis thaliana protein match is: 2-oxoglutarate (2OG) and Fe(II)-dependent oxygenase superfamily protein (TAIR:AT1G49390.1)…	-1.18857	0.000100094	0.000715551	yes
17.5.1	hormone metabolism.ethylene.synthesis-degradation	ncbi_102624868	xp_006474431.1	SRG1	(at1g49390 : 317.0) 2-oxoglutarate (2OG) and Fe(II)-dependent oxygenase superfamily protein; FUNCTIONS IN: oxidoreductase activity, acting on paired donors, with incorporation or reduction of molecular oxygen, 2-oxoglutarate as one donor, and incorporation of one atom each of oxygen into both donors, oxidoreductase activity; INVOLVED IN: flavonoid biosynthetic process; LOCATED IN: cellular_compon…	1.14832	6.8e-05	0.000507233	yes
17.5.1.1	hormone metabolism.ethylene.synthesis-degradation.1-aminocyclopropane-1-carboxylate synthase	ncbi_102614629	np_001275831.1	ACS6	(p31531|1a1c_soybn : 751.0) 1-aminocyclopropane-1-carboxylate synthase (EC 4.4.1.14) (ACC synthase) (S-adenosyl-L-methionine methylthioadenosine-lyase) - Glycine max (Soybean) & (at4g11280 : 665.0) encodes a a member of the 1-aminocyclopropane-1-carboxylate (ACC) synthase (S-adenosyl-L-methionine methylthioadenosine-lyase, EC 4.4.1.14) gene family; 1-aminocyclopropane-1-carboxylic acid (acc) synt…	1.8042	4.26e-09	9.78e-08	yes
17.5.1	hormone metabolism.ethylene.synthesis-degradation	ncbi_102622690	xp_006464496.1	DIOX3	(at5g20400 : 390.0) encodes a protein whose sequence is similar to flavanone 3 hydroxylase from Malus.; 2-oxoglutarate (2OG) and Fe(II)-dependent oxygenase superfamily protein; CONTAINS InterPro DOMAIN/s: Oxoglutarate/iron-dependent oxygenase (InterPro:IPR005123); BEST Arabidopsis thaliana protein match is: 2-oxoglutarate (2OG) and Fe(II)-dependent oxygenase superfamily protein (TAIR:AT1G49390.1)…	2.87036	0.013773	0.0471353	yes
17.5.1	hormone metabolism.ethylene.synthesis-degradation	ncbi_102625049	xp_006494133.1	ACCH1	(at1g06620 : 354.0) encodes a protein whose sequence is similar to a 2-oxoglutarate-dependent dioxygenase; 2-oxoglutarate (2OG) and Fe(II)-dependent oxygenase superfamily protein; CONTAINS InterPro DOMAIN/s: Oxoglutarate/iron-dependent oxygenase (InterPro:IPR005123); BEST Arabidopsis thaliana protein match is: 2-oxoglutarate (2OG) and Fe(II)-dependent oxygenase superfamily protein (TAIR:AT3G61400…	3.54689	3.67e-06	3.91e-05	yes
17.5.1	hormone metabolism.ethylene.synthesis-degradation	ncbi_102623384	xp_015389114.1	ACCH6	(at1g04350 : 339.0) encodes a protein whose sequence is similar to 2-oxoglutarate-dependent dioxygenase; 2-oxoglutarate (2OG) and Fe(II)-dependent oxygenase superfamily protein; CONTAINS InterPro DOMAIN/s: Oxoglutarate/iron-dependent oxygenase (InterPro:IPR005123); BEST Arabidopsis thaliana protein match is: 2-oxoglutarate (2OG) and Fe(II)-dependent oxygenase superfamily protein (TAIR:AT5G59540.1…	4.62778	6.62e-18	6.3e-16	yes
17.5.1.1	hormone metabolism.ethylene.synthesis-degradation.1-aminocyclopropane-1-carboxylate synthase	ncbi_102621630	np_001275873.1	ACS1	(at3g61510 : 691.0) Encodes a member of the 1-aminocyclopropane-1-carboxylate (ACC) synthase (S-adenosyl-L-methionine methylthioadenosine-lyase, EC 4.4.1.14) gene family. The gene is transcriptionally active but enzymatically inactive. The predicted amino-acid sequence of ACS1 is missing the highly conserved tripeptide, Thr-Asn-Pro (TNP), between Ile204 and Ser205. Introduction of TNP into ACS1 r…	4.91648	1.85e-05	0.000162285	yes
17.5.1	hormone metabolism.ethylene.synthesis-degradation	ncbi_102628927	xp_006484270.1	DIOX3	(at5g20400 : 370.0) encodes a protein whose sequence is similar to flavanone 3 hydroxylase from Malus.; 2-oxoglutarate (2OG) and Fe(II)-dependent oxygenase superfamily protein; CONTAINS InterPro DOMAIN/s: Oxoglutarate/iron-dependent oxygenase (InterPro:IPR005123); BEST Arabidopsis thaliana protein match is: 2-oxoglutarate (2OG) and Fe(II)-dependent oxygenase superfamily protein (TAIR:AT1G49390.1)…	6.82443	0.00221563	0.0103098	yes
BinCode	BinName	Gene-ID	Protein-ID	Symbol	description	log2(Infected-vs-Mock)	Pvalue	FDR	significant
17.5.3	hormone metabolism.ethylene.induced-regulated-responsive-activated	ncbi_102626855	xp_006492323.1	USPAL	(at3g62550 : 179.0) Adenine nucleotide alpha hydrolases-like superfamily protein; FUNCTIONS IN: molecular_function unknown; INVOLVED IN: response to stress; LOCATED IN: vacuole; EXPRESSED IN: 21 plant structures; EXPRESSED DURING: 13 growth stages; CONTAINS InterPro DOMAIN/s: UspA (InterPro:IPR006016), Rossmann-like alpha/beta/alpha sandwich fold (InterPro:IPR014729), Universal stress protein A (…	-2.41998	1.25e-24	2.48e-22	yes
17.5.3	hormone metabolism.ethylene.induced-regulated-responsive-activated	ncbi_102614371	xp_006486684.1	USPAL	(loc_os02g52314.1 : 239.0) no description available & (at1g09740 : 225.0) Adenine nucleotide alpha hydrolases-like superfamily protein; FUNCTIONS IN: molecular_function unknown; INVOLVED IN: response to stress; LOCATED IN: cellular_component unknown; EXPRESSED IN: 13 plant structures; EXPRESSED DURING: 7 growth stages; CONTAINS InterPro DOMAIN/s: UspA (InterPro:IPR006016), Rossmann-like alpha/bet…	-1.86911	8.33e-07	1.06e-05	yes
17.5.3	hormone metabolism.ethylene.induced-regulated-responsive-activated	ncbi_102617935	xp_006472184.1	USPAL	(loc_os01g19820.3 : 191.0) no description available & (at3g62550 : 163.0) Adenine nucleotide alpha hydrolases-like superfamily protein; FUNCTIONS IN: molecular_function unknown; INVOLVED IN: response to stress; LOCATED IN: vacuole; EXPRESSED IN: 21 plant structures; EXPRESSED DURING: 13 growth stages; CONTAINS InterPro DOMAIN/s: UspA (InterPro:IPR006016), Rossmann-like alpha/beta/alpha sandwich f…	-1.34934	1.65e-11	6.01e-10	yes
17.5.3	hormone metabolism.ethylene.induced-regulated-responsive-activated	ncbi_102619495	xp_006475252.1	BH123	(at3g20640 : 214.0) basic helix-loop-helix (bHLH) DNA-binding superfamily protein; FUNCTIONS IN: sequence-specific DNA binding transcription factor activity; INVOLVED IN: regulation of transcription; LOCATED IN: nucleus, chloroplast; CONTAINS InterPro DOMAIN/s: Helix-loop-helix DNA-binding domain (InterPro:IPR001092), Helix-loop-helix DNA-binding (InterPro:IPR011598); BEST Arabidopsis thaliana pr…	-1.13916	0.000501423	0.00290148	yes
17.5.3	hormone metabolism.ethylene.induced-regulated-responsive-activated	ncbi_102624532	xp_006486976.1	BH113	(at3g19500 : 157.0) basic helix-loop-helix (bHLH) DNA-binding superfamily protein; FUNCTIONS IN: sequence-specific DNA binding transcription factor activity; INVOLVED IN: regulation of transcription; LOCATED IN: nucleus; EXPRESSED IN: shoot apex, embryo, root, pedicel; EXPRESSED DURING: 4 anthesis, C globular stage; CONTAINS InterPro DOMAIN/s: Helix-loop-helix DNA-binding domain (InterPro:IPR0010…	1.06168	0.00361876	0.0155209	yes
17.5.3	hormone metabolism.ethylene.induced-regulated-responsive-activated	ncbi_102621620	xp_006489769.1	ERF98	(gnl|cdd|47695 : 94.5) no description available & (at1g04370 : 83.6) encodes a member of the ERF (ethylene response factor) subfamily B-3 of ERF/AP2 transcription factor family. The protein contains one AP2 domain. There are 18 members in this subfamily including ATERF-1, ATERF-2, AND ATERF-5.; Ethylene-responsive element binding factor 14 (ERF14); CONTAINS InterPro DOMAIN/s: DNA-binding, integra…	3.51307	0.00843269	0.0313554	yes

## Sheet: JA
Table S5. Differential expression of phytohormone-related genes in plants after CYVCV infection
BinCode	BinName	Gene-ID	Protein-ID	Symbol	description	log2(Infected-vs-Mock)	Pvalue	FDR	significant
17.7.1.10	hormone metabolism.jasmonate.synthesis-degradation.jasmonate-O-methyltransferase	ncbi_102626449	xp_006469479.1	CS4	(gnl|cdd|86349 : 275.0) no description available & (at5g66430 : 234.0) S-adenosyl-L-methionine-dependent methyltransferases superfamily protein; FUNCTIONS IN: methyltransferase activity; INVOLVED IN: biological_process unknown; LOCATED IN: cellular_component unknown; EXPRESSED IN: pollen tube; CONTAINS InterPro DOMAIN/s: SAM dependent carboxyl methyltransferase (InterPro:IPR005299); BEST Arabidop…	-2.5502	0.002516	0.011461	yes
17.7.1.10	hormone metabolism.jasmonate.synthesis-degradation.jasmonate-O-methyltransferase	ncbi_102617008	xp_006486358.1	TCS2	(gnl|cdd|86349 : 331.0) no description available & (loc_os01g50610.1 : 280.0) no description available & (at4g36470 : 271.0) S-adenosyl-L-methionine-dependent methyltransferases superfamily protein; CONTAINS InterPro DOMAIN/s: SAM dependent carboxyl methyltransferase (InterPro:IPR005299); BEST Arabidopsis thaliana protein match is: S-adenosyl-L-methionine-dependent methyltransferases superfamily …	-1.75489	0.007961	0.029917	yes
17.7.1.2	hormone metabolism.jasmonate.synthesis-degradation.lipoxygenase	ncbi_102621914	xp_006489365.1	LOX5	(ipr013819 : 1500.0) Lipoxygenase, C-terminal & (at3g22400 : 1321.0) LOX5; FUNCTIONS IN: oxidoreductase activity, acting on single donors with incorporation of molecular oxygen, incorporation of two atoms of oxygen, lipoxygenase activity, iron ion binding, metal ion binding; INVOLVED IN: root development; LOCATED IN: chloroplast; EXPRESSED IN: 22 plant structures; EXPRESSED DURING: 13 growth stag…	-1.06762	1.53e-05	0.000138	yes
17.7.1.2	hormone metabolism.jasmonate.synthesis-degradation.lipoxygenase	ncbi_102622489	xp_006465905.1	LOX31	(at1g72520 : 1320.0) PLAT/LH2 domain-containing lipoxygenase family protein; FUNCTIONS IN: oxidoreductase activity, acting on single donors with incorporation of molecular oxygen, incorporation of two atoms of oxygen, lipoxygenase activity, iron ion binding, metal ion binding; INVOLVED IN: growth, jasmonic acid biosynthetic process, response to wounding, defense response; LOCATED IN: chloroplast;…	1.20144	6.69e-06	6.67e-05	yes
17.7.1.4	hormone metabolism.jasmonate.synthesis-degradation.allene oxidase cyclase	ncbi_102622874	xp_006482294.1	AOC4	(gnl|cdd|87067 : 326.0) no description available & (loc_os03g32314.1 : 274.0) no description available & (at1g13280 : 262.0) Encodes allene oxide cyclase. One of four genes in Arabidopsis that encode this enzyme, which catalyzes an essential step in jasmonic acid biosynthesis. Gene expression is reduced during senescence, a process that involves jasmonic acid signalling pathway.; allene oxide cyc…	1.28697	5.13e-13	2.42e-11	yes
17.7.1.4	hormone metabolism.jasmonate.synthesis-degradation.allene oxidase cyclase	ncbi_102623756	xp_006484415.1	AOC3	(gnl|cdd|87067 : 315.0) no description available & (at3g25780 : 265.0) Encodes allene oxide cyclase, one of the enzymes involved in jasmonic acid biosynthesis. One of four genes in Arabidopsis that encode this enzyme. mRNA expression is upregulated in senescing leaves. Note: Nomenclature for Arabidopsis allene oxide cyclase 3 (AOC3, AT3G25780) gene is based on Stenzel et al. 2003 Plant Molecular …	1.48836	7.72e-08	1.29e-06	yes
17.7.1.5	hormone metabolism.jasmonate.synthesis-degradation.12-Oxo-PDA-reductase	ncbi_107174224	xp_006478216.1	OPR2	(at1g76690 : 636.0) Encodes one of the closely related 12-oxophytodienoic acid reductases. This enzyme is not expected to participate in jasmonic acid biosynthesis because during in vitro assays, it shows very little activity with the naturally occurring OPDA isomer. Shows activity towards 2,4,6-trinitrotoluene. Expressed predominately in root. Predicted to be a cytosolic protein.; 12-oxophytodie…	1.61104	6.38e-05	0.00048	yes
17.7.1.5	hormone metabolism.jasmonate.synthesis-degradation.12-Oxo-PDA-reductase	ncbi_102622863	xp_015385697.1	OPR11	(at1g76690 : 416.0) Encodes one of the closely related 12-oxophytodienoic acid reductases. This enzyme is not expected to participate in jasmonic acid biosynthesis because during in vitro assays, it shows very little activity with the naturally occurring OPDA isomer. Shows activity towards 2,4,6-trinitrotoluene. Expressed predominately in root. Predicted to be a cytosolic protein.; 12-oxophytodie…	2.03061	2.99e-06	3.28e-05	yes
17.7.1.5	hormone metabolism.jasmonate.synthesis-degradation.12-Oxo-PDA-reductase	ncbi_102609090	xp_006494222.1	OPR2	(at1g76690 : 553.0) Encodes one of the closely related 12-oxophytodienoic acid reductases. This enzyme is not expected to participate in jasmonic acid biosynthesis because during in vitro assays, it shows very little activity with the naturally occurring OPDA isomer. Shows activity towards 2,4,6-trinitrotoluene. Expressed predominately in root. Predicted to be a cytosolic protein.; 12-oxophytodie…	2.38857	0.000146	0.000987	yes
17.7.1.10	hormone metabolism.jasmonate.synthesis-degradation.jasmonate-O-methyltransferase	ncbi_102613997	xp_006466836.1	SAMT	(gnl|cdd|86349 : 420.0) no description available & (at3g11480 : 323.0) The gene encodes a SABATH methyltransferase that methylates both salicylic acid and benzoic acid. It is highly expressed in flowers, induced by biotic and abiotic stress and thought to be involved in direct defense mechanism.; BSMT1; CONTAINS InterPro DOMAIN/s: SAM dependent carboxyl methyltransferase (InterPro:IPR005299); BES…	3.09689	1.07e-34	4.52e-32	yes
17.7.1.2	hormone metabolism.jasmonate.synthesis-degradation.lipoxygenase	ncbi_102614914	xp_006494720.1	LOX21	(at3g45140 : 1025.0) Chloroplast lipoxygenase required for wound-induced jasmonic acid accumulation in Arabidopsis.Mutants are resistant to Staphylococcus aureus and accumulate salicylic acid upon infection.; lipoxygenase 2 (LOX2); FUNCTIONS IN: lipoxygenase activity; INVOLVED IN: in 7 processes; LOCATED IN: chloroplast thylakoid membrane, chloroplast stroma, chloroplast, chloroplast envelope; EX…	4.72216	2.96e-12	1.24e-10	yes
17.7.1.2	hormone metabolism.jasmonate.synthesis-degradation.lipoxygenase	ncbi_102625429	xp_006494271.1	LOX21	(at3g45140 : 901.0) Chloroplast lipoxygenase required for wound-induced jasmonic acid accumulation in Arabidopsis.Mutants are resistant to Staphylococcus aureus and accumulate salicylic acid upon infection.; lipoxygenase 2 (LOX2); FUNCTIONS IN: lipoxygenase activity; INVOLVED IN: in 7 processes; LOCATED IN: chloroplast thylakoid membrane, chloroplast stroma, chloroplast, chloroplast envelope; EXP…	6.21731	1.22e-54	1.3e-51	yes
17.7.1.2	hormone metabolism.jasmonate.synthesis-degradation.lipoxygenase	ncbi_102625997	xp_006494273.1	LOX21	(at3g45140 : 1014.0) Chloroplast lipoxygenase required for wound-induced jasmonic acid accumulation in Arabidopsis.Mutants are resistant to Staphylococcus aureus and accumulate salicylic acid upon infection.; lipoxygenase 2 (LOX2); FUNCTIONS IN: lipoxygenase activity; INVOLVED IN: in 7 processes; LOCATED IN: chloroplast thylakoid membrane, chloroplast stroma, chloroplast, chloroplast envelope; EX…	7.02237	1.08e-05	0.000102	yes
BinCode	BinName	Gene-ID	Protein-ID	Symbol	description	log2(Infected-vs-Mock)	Pvalue	FDR	significant
17.7.2	hormone metabolism.jasmonate.signal transduction	ncbi_102631355	xp_006474700.1	TI10A	(at1g19180 : 132.0) JAZ1 is a nuclear-localized protein involved in jasmonate signaling. JAZ1 transcript levels rise in response to a jasmonate stimulus. JAZ1 can interact with the COI1 F-box subunit of an SCF E3 ubiquitin ligase in a yeast-two-hybrid assay only in the presence of jasmonate-isoleucine (JA-ILE) or coronatine. Application of jasmonate methyl ester to Arabidopsis roots reduces the l…	1.93605	1.95e-12	8.55e-11	yes
17.7.2	hormone metabolism.jasmonate.signal transduction	ncbi_102617127	xp_006465884.1	TI10A	(at1g19180 : 98.2) JAZ1 is a nuclear-localized protein involved in jasmonate signaling. JAZ1 transcript levels rise in response to a jasmonate stimulus. JAZ1 can interact with the COI1 F-box subunit of an SCF E3 ubiquitin ligase in a yeast-two-hybrid assay only in the presence of jasmonate-isoleucine (JA-ILE) or coronatine. Application of jasmonate methyl ester to Arabidopsis roots reduces the le…	2.13989	1.18e-13	6.14e-12	yes
17.7.2	hormone metabolism.jasmonate.signal transduction	ncbi_102616825	xp_006465883.1	TI10A	(at1g19180 : 92.4) JAZ1 is a nuclear-localized protein involved in jasmonate signaling. JAZ1 transcript levels rise in response to a jasmonate stimulus. JAZ1 can interact with the COI1 F-box subunit of an SCF E3 ubiquitin ligase in a yeast-two-hybrid assay only in the presence of jasmonate-isoleucine (JA-ILE) or coronatine. Application of jasmonate methyl ester to Arabidopsis roots reduces the le…	3.5412	4.02e-20	4.88e-18	yes

## Sheet: SA
Table S5. Differential expression of phytohormone-related genes in plants after CYVCV infection
BinCode	BinName	Gene-ID	Protein-ID	Symbol	description	log2(Infected-vs-Mock)	Pvalue	FDR	significant
17.8.1	hormone metabolism.salicylic acid.synthesis-degradation	ncbi_102617504	xp_006482177.1	MT878	(gnl|cdd|86349 : 327.0) no description available & (at5g37990 : 296.0) S-adenosyl-L-methionine-dependent methyltransferases superfamily protein; FUNCTIONS IN: S-adenosylmethionine-dependent methyltransferase activity, methyltransferase activity; INVOLVED IN: biological_process unknown; LOCATED IN: endomembrane system; EXPRESSED IN: hypocotyl, root; CONTAINS InterPro DOMAIN/s: SAM dependent carbox…	-6.27574	1.69e-64	2.7e-61	yes
17.8.1	hormone metabolism.salicylic acid.synthesis-degradation	ncbi_102625698	xp_006471194.1	BAMT	(gnl|cdd|86349 : 388.0) no description available & (q9fyz9|bamt_antma : 359.0) Benzoate carboxyl methyltransferase (EC 2.1.1.-) (S-adenosyl-L-methionine:benzoic acid carboxyl methyltransferase) - Antirrhinum majus (Garden snapdragon) & (at5g38020 : 335.0) encodes a protein whose sequence is similar to SAM:salicylic acid carboxyl methyltransferase (SAMT) (GI:6002712)(Clarkia breweri) and to SAM:be…	-2.701	1.44e-18	1.47e-16	yes
17.8.1.1.7	hormone metabolism.salicylic acid.synthesis-degradation.synthesis.methyl-SA methylesterase	ncbi_102625698	xp_006471194.1	BAMT	(gnl|cdd|86349 : 388.0) no description available & (q9fyz9|bamt_antma : 359.0) Benzoate carboxyl methyltransferase (EC 2.1.1.-) (S-adenosyl-L-methionine:benzoic acid carboxyl methyltransferase) - Antirrhinum majus (Garden snapdragon) & (at5g38020 : 335.0) encodes a protein whose sequence is similar to SAM:salicylic acid carboxyl methyltransferase (SAMT) (GI:6002712)(Clarkia breweri) and to SAM:be…	-2.701	1.44e-18	1.47e-16	yes
17.8.1	hormone metabolism.salicylic acid.synthesis-degradation	ncbi_102626449	xp_006469479.1	CS4	(gnl|cdd|86349 : 275.0) no description available & (at5g66430 : 234.0) S-adenosyl-L-methionine-dependent methyltransferases superfamily protein; FUNCTIONS IN: methyltransferase activity; INVOLVED IN: biological_process unknown; LOCATED IN: cellular_component unknown; EXPRESSED IN: pollen tube; CONTAINS InterPro DOMAIN/s: SAM dependent carboxyl methyltransferase (InterPro:IPR005299); BEST Arabidop…	-2.5502	0.002516	0.011461	yes
17.8.1.1.7	hormone metabolism.salicylic acid.synthesis-degradation.synthesis.methyl-SA methylesterase	ncbi_102626449	xp_006469479.1	CS4	(gnl|cdd|86349 : 275.0) no description available & (at5g66430 : 234.0) S-adenosyl-L-methionine-dependent methyltransferases superfamily protein; FUNCTIONS IN: methyltransferase activity; INVOLVED IN: biological_process unknown; LOCATED IN: cellular_component unknown; EXPRESSED IN: pollen tube; CONTAINS InterPro DOMAIN/s: SAM dependent carboxyl methyltransferase (InterPro:IPR005299); BEST Arabidop…	-2.5502	0.002516	0.011461	yes
17.8.1	hormone metabolism.salicylic acid.synthesis-degradation	ncbi_107175705	xp_015382882.1	DXMT1	(gnl|cdd|86349 : 262.0) no description available & (at3g11480 : 198.0) The gene encodes a SABATH methyltransferase that methylates both salicylic acid and benzoic acid. It is highly expressed in flowers, induced by biotic and abiotic stress and thought to be involved in direct defense mechanism.; BSMT1; CONTAINS InterPro DOMAIN/s: SAM dependent carboxyl methyltransferase (InterPro:IPR005299); BES…	-2.48239	0.000594	0.00334	yes
17.8.1.1.7	hormone metabolism.salicylic acid.synthesis-degradation.synthesis.methyl-SA methylesterase	ncbi_107175705	xp_015382882.1	DXMT1	(gnl|cdd|86349 : 262.0) no description available & (at3g11480 : 198.0) The gene encodes a SABATH methyltransferase that methylates both salicylic acid and benzoic acid. It is highly expressed in flowers, induced by biotic and abiotic stress and thought to be involved in direct defense mechanism.; BSMT1; CONTAINS InterPro DOMAIN/s: SAM dependent carboxyl methyltransferase (InterPro:IPR005299); BES…	-2.48239	0.000594	0.00334	yes
17.8.1	hormone metabolism.salicylic acid.synthesis-degradation	ncbi_102625129	xp_006471193.1	BAMT	(gnl|cdd|86349 : 283.0) no description available & (at5g04370 : 277.0) A member of the Arabidopsis SABATH methyltransferase gene family. Encodes NAMT1, a methyltransferase that methylates nicotinic acid.; NAMT1; CONTAINS InterPro DOMAIN/s: SAM dependent carboxyl methyltransferase (InterPro:IPR005299); BEST Arabidopsis thaliana protein match is: S-adenosyl-L-methionine-dependent methyltransferases…	-2.37085	2.78e-16	2.06e-14	yes
17.8.1	hormone metabolism.salicylic acid.synthesis-degradation	ncbi_102617008	xp_006486358.1	TCS2	(gnl|cdd|86349 : 331.0) no description available & (loc_os01g50610.1 : 280.0) no description available & (at4g36470 : 271.0) S-adenosyl-L-methionine-dependent methyltransferases superfamily protein; CONTAINS InterPro DOMAIN/s: SAM dependent carboxyl methyltransferase (InterPro:IPR005299); BEST Arabidopsis thaliana protein match is: S-adenosyl-L-methionine-dependent methyltransferases superfamily …	-1.75489	0.007961	0.029917	yes
17.8.1.1.7	hormone metabolism.salicylic acid.synthesis-degradation.synthesis.methyl-SA methylesterase	ncbi_102617008	xp_006486358.1	TCS2	(gnl|cdd|86349 : 331.0) no description available & (loc_os01g50610.1 : 280.0) no description available & (at4g36470 : 271.0) S-adenosyl-L-methionine-dependent methyltransferases superfamily protein; CONTAINS InterPro DOMAIN/s: SAM dependent carboxyl methyltransferase (InterPro:IPR005299); BEST Arabidopsis thaliana protein match is: S-adenosyl-L-methionine-dependent methyltransferases superfamily …	-1.75489	0.007961	0.029917	yes
17.8.1	hormone metabolism.salicylic acid.synthesis-degradation	ncbi_102608578	xp_006492576.1	MT878	(gnl|cdd|86349 : 349.0) no description available & (at5g38780 : 310.0) S-adenosyl-L-methionine-dependent methyltransferases superfamily protein; FUNCTIONS IN: S-adenosylmethionine-dependent methyltransferase activity, methyltransferase activity; INVOLVED IN: biological_process unknown; LOCATED IN: cellular_component unknown; EXPRESSED IN: 7 plant structures; EXPRESSED DURING: LP.06 six leaves vis…	-1.70562	6.42e-05	0.000482	yes
17.8.1	hormone metabolism.salicylic acid.synthesis-degradation	ncbi_102612931	xp_006469355.1	U74F2	(at2g43840 : 440.0) UGT74F1 transfers UDP:glucose to salicylic acid (forming a glucoside), benzoic acid, quercetin, and athranilate in vitro. UGT74F1 shows a weak ability to catalyze the formation of the p-aminobenzoate-glucose ester in vitro. But, UGT75B1 appears to be the dominant pABA acylglucosyltransferase in vivo based on assays in leaves, flowers, and siliques. The true biological substrat…	-1.01965	3.58e-05	0.000289	yes
17.8.1.1.4	hormone metabolism.salicylic acid.synthesis-degradation.synthesis.SA glucosyltransferase ether bond making SAG	ncbi_102612931	xp_006469355.1	U74F2	(at2g43840 : 440.0) UGT74F1 transfers UDP:glucose to salicylic acid (forming a glucoside), benzoic acid, quercetin, and athranilate in vitro. UGT74F1 shows a weak ability to catalyze the formation of the p-aminobenzoate-glucose ester in vitro. But, UGT75B1 appears to be the dominant pABA acylglucosyltransferase in vivo based on assays in leaves, flowers, and siliques. The true biological substrat…	-1.01965	3.58e-05	0.000289	yes
17.8.1.1.5	hormone metabolism.salicylic acid.synthesis-degradation.synthesis.SA glucosyltransferase ester and ether bond making SGE, SAG	ncbi_102612931	xp_006469355.1	U74F2	(at2g43840 : 440.0) UGT74F1 transfers UDP:glucose to salicylic acid (forming a glucoside), benzoic acid, quercetin, and athranilate in vitro. UGT74F1 shows a weak ability to catalyze the formation of the p-aminobenzoate-glucose ester in vitro. But, UGT75B1 appears to be the dominant pABA acylglucosyltransferase in vivo based on assays in leaves, flowers, and siliques. The true biological substrat…	-1.01965	3.58e-05	0.000289	yes
17.8.1	hormone metabolism.salicylic acid.synthesis-degradation	ncbi_102610847	xp_006469903.1	U74E2	(at1g05680 : 446.0) Encodes a UDP-glucosyltransferase, UGT74E2, that acts on IBA (indole-3-butyric acid) and affects auxin homeostasis. The transcript and protein levels of this enzyme are strongly induced by H2O2 and may allow integration of ROS (reactive oxygen species) and auxin signaling. This enzyme can also transfer glycosyl groups to several compounds related to the explosive TNT when this…	1.49244	0.0005	0.002894	yes
17.8.1.1.4	hormone metabolism.salicylic acid.synthesis-degradation.synthesis.SA glucosyltransferase ether bond making SAG	ncbi_102610847	xp_006469903.1	U74E2	(at1g05680 : 446.0) Encodes a UDP-glucosyltransferase, UGT74E2, that acts on IBA (indole-3-butyric acid) and affects auxin homeostasis. The transcript and protein levels of this enzyme are strongly induced by H2O2 and may allow integration of ROS (reactive oxygen species) and auxin signaling. This enzyme can also transfer glycosyl groups to several compounds related to the explosive TNT when this…	1.49244	0.0005	0.002894	yes
17.8.1.1.5	hormone metabolism.salicylic acid.synthesis-degradation.synthesis.SA glucosyltransferase ester and ether bond making SGE, SAG	ncbi_102610847	xp_006469903.1	U74E2	(at1g05680 : 446.0) Encodes a UDP-glucosyltransferase, UGT74E2, that acts on IBA (indole-3-butyric acid) and affects auxin homeostasis. The transcript and protein levels of this enzyme are strongly induced by H2O2 and may allow integration of ROS (reactive oxygen species) and auxin signaling. This enzyme can also transfer glycosyl groups to several compounds related to the explosive TNT when this…	1.49244	0.0005	0.002894	yes
17.8.1	hormone metabolism.salicylic acid.synthesis-degradation	ncbi_102613809	xp_015382907.1	U74E2	(at1g05680 : 464.0) Encodes a UDP-glucosyltransferase, UGT74E2, that acts on IBA (indole-3-butyric acid) and affects auxin homeostasis. The transcript and protein levels of this enzyme are strongly induced by H2O2 and may allow integration of ROS (reactive oxygen species) and auxin signaling. This enzyme can also transfer glycosyl groups to several compounds related to the explosive TNT when this…	1.62327	0.008577	0.031786	yes
17.8.1.1.4	hormone metabolism.salicylic acid.synthesis-degradation.synthesis.SA glucosyltransferase ether bond making SAG	ncbi_102613809	xp_015382907.1	U74E2	(at1g05680 : 464.0) Encodes a UDP-glucosyltransferase, UGT74E2, that acts on IBA (indole-3-butyric acid) and affects auxin homeostasis. The transcript and protein levels of this enzyme are strongly induced by H2O2 and may allow integration of ROS (reactive oxygen species) and auxin signaling. This enzyme can also transfer glycosyl groups to several compounds related to the explosive TNT when this…	1.62327	0.008577	0.031786	yes
17.8.1.1.5	hormone metabolism.salicylic acid.synthesis-degradation.synthesis.SA glucosyltransferase ester and ether bond making SGE, SAG	ncbi_102613809	xp_015382907.1	U74E2	(at1g05680 : 464.0) Encodes a UDP-glucosyltransferase, UGT74E2, that acts on IBA (indole-3-butyric acid) and affects auxin homeostasis. The transcript and protein levels of this enzyme are strongly induced by H2O2 and may allow integration of ROS (reactive oxygen species) and auxin signaling. This enzyme can also transfer glycosyl groups to several compounds related to the explosive TNT when this…	1.62327	0.008577	0.031786	yes
17.8.1	hormone metabolism.salicylic acid.synthesis-degradation	ncbi_102621371	xp_015381834.1	MT878	(at1g15125 : 103.0) S-adenosyl-L-methionine-dependent methyltransferases superfamily protein; FUNCTIONS IN: S-adenosylmethionine-dependent methyltransferase activity, methyltransferase activity; INVOLVED IN: biological_process unknown; LOCATED IN: cellular_component unknown; CONTAINS InterPro DOMAIN/s: SAM dependent carboxyl methyltransferase (InterPro:IPR005299); BEST Arabidopsis thaliana protei…	2.07287	6.48e-05	0.000486	yes
17.8.1	hormone metabolism.salicylic acid.synthesis-degradation	ncbi_107175045	xp_015381851.1	MT878	(gnl|cdd|86349 : 235.0) no description available & (at5g38780 : 213.0) S-adenosyl-L-methionine-dependent methyltransferases superfamily protein; FUNCTIONS IN: S-adenosylmethionine-dependent methyltransferase activity, methyltransferase activity; INVOLVED IN: biological_process unknown; LOCATED IN: cellular_component unknown; EXPRESSED IN: 7 plant structures; EXPRESSED DURING: LP.06 six leaves vis…	2.20617	0.001322	0.006639	yes
17.8.1	hormone metabolism.salicylic acid.synthesis-degradation	ncbi_102613997	xp_006466836.1	SAMT	(gnl|cdd|86349 : 420.0) no description available & (at3g11480 : 323.0) The gene encodes a SABATH methyltransferase that methylates both salicylic acid and benzoic acid. It is highly expressed in flowers, induced by biotic and abiotic stress and thought to be involved in direct defense mechanism.; BSMT1; CONTAINS InterPro DOMAIN/s: SAM dependent carboxyl methyltransferase (InterPro:IPR005299); BES…	3.09689	1.07e-34	4.52e-32	yes
17.8.1.1.7	hormone metabolism.salicylic acid.synthesis-degradation.synthesis.methyl-SA methylesterase	ncbi_102613997	xp_006466836.1	SAMT	(gnl|cdd|86349 : 420.0) no description available & (at3g11480 : 323.0) The gene encodes a SABATH methyltransferase that methylates both salicylic acid and benzoic acid. It is highly expressed in flowers, induced by biotic and abiotic stress and thought to be involved in direct defense mechanism.; BSMT1; CONTAINS InterPro DOMAIN/s: SAM dependent carboxyl methyltransferase (InterPro:IPR005299); BES…	3.09689	1.07e-34	4.52e-32	yes

## Sheet: ABA
Table S5. Differential expression of phytohormone-related genes in plants after CYVCV infection
BinCode	BinName	Gene-ID	Protein-ID	Symbol	description	log2(Infected-vs-Mock)	Pvalue	FDR	significant
17.1.1.1.1	hormone metabolism.abscisic acid.synthesis-degradation.synthesis.zeaxanthin epoxidase	ncbi_102619293	xp_006494451.1	ABA2	(at5g67030 : 907.0) Encodes a single copy zeaxanthin epoxidase gene that functions in first step of the biosynthesis of the abiotic stress hormone abscisic acid (ABA). Mutants in this gene are unable to express female sterility in response to beta-aminobutyric acid, as wild type plants do.; ABA DEFICIENT 1 (ABA1); FUNCTIONS IN: zeaxanthin epoxidase activity; INVOLVED IN: in 7 processes; LOCATED I…	-1.82397	0.000307	0.001895	yes
17.1.1.2.1	hormone metabolism.abscisic acid.synthesis-degradation.degradation.8-hydroxylase	ncbi_102627021	np_001275875.1	ABAH2	(at2g29090 : 640.0) Encodes a protein with ABA 8'-hydroxylase activity, involved in ABA catabolism. Member of the CYP707A gene family. This gene predominantly accumulates in dry seeds and is up-regulated immediately following imbibition. CYP707A2 appears to play a major role in the rapid decrease in ABA levels during early seed imbibition.; "cytochrome P450, family 707, subfamily A, polypeptide 2…	1.43334	1.77e-12	7.81e-11	yes
17.1.1.2.1	hormone metabolism.abscisic acid.synthesis-degradation.degradation.8-hydroxylase	ncbi_102613470	np_001275876.1	ABAH1	(at4g19230 : 765.0) Encodes a protein with ABA 8'-hydroxylase activity, involved in ABA catabolism. Member of the CYP707A gene family. CYP707A1 appears to play an important role in determining the ABA levels in dry seeds. Gene involved in postgermination growth. Overexpression of CYP707A1 leads to a decrease in ABA levels and a reduction in after-ripening period to break dormancy.; "cytochrome P4…	1.75935	1.57e-12	7e-11	yes
17.1.1	hormone metabolism.abscisic acid.synthesis-degradation	ncbi_102612266	xp_006476131.1	CCD8B	(loc_os01g54270.1 : 747.0) no description available & (at4g32810 : 732.0) Encodes a protein with similarity to carotenoid cleaving deoxygenases, the enzymes that cleave beta-carotene. Involved in the production of a graft transmissable signal to suppress axillary branching. Protein is localized to chloroplast stroma and expressed primarily in root tip. Mutants in the gene exhibit increased shoot …	2.71621	0.001688	0.008196	yes
17.1.1	hormone metabolism.abscisic acid.synthesis-degradation	ncbi_102628921	xp_006481382.1	UFOG6	(at1g07250 : 408.0) UDP-glucosyl transferase 71C4 (UGT71C4); FUNCTIONS IN: quercetin 3-O-glucosyltransferase activity, quercetin 7-O-glucosyltransferase activity, UDP-glucosyltransferase activity, transferase activity, transferring glycosyl groups; INVOLVED IN: metabolic process; LOCATED IN: cellular_component unknown; EXPRESSED IN: 22 plant structures; EXPRESSED DURING: 13 growth stages; CONTAIN…	5.01792	2.48e-05	0.00021	yes
17.1.1	hormone metabolism.abscisic acid.synthesis-degradation	ncbi_102617954	xp_006475316.1	MOCOS	(at1g16540 : 139.0) Encodes molybdenum cofactor sulfurase. Involved in Moco biosynthesis. Involved in the conversion of ABA-aldehyde to ABA, the last step of abscisic acid (ABA) biosynthesis. <i>sir</i> loss-of-function mutants are resistant to sirtinol, a modulator of auxin signaling.N terminal domain is similar to bacterial NifS suggesting a common mechanism for sulphur mobilization and transfe…	10.1207	4.23e-07	5.81e-06	yes
BinCode	BinName	Gene-ID	Protein-ID	Symbol	description	log2(Infected-vs-Mock)	Pvalue	FDR	significant
17.1.3	hormone metabolism.abscisic acid.induced-regulated-responsive-activated	ncbi_102619908	xp_006484492.1	GEML4	(at5g08350 : 219.0) GRAM domain-containing protein / ABA-responsive protein-related; CONTAINS InterPro DOMAIN/s: GRAM (InterPro:IPR004182); BEST Arabidopsis thaliana protein match is: GRAM domain-containing protein / ABA-responsive protein-related (TAIR:AT5G23370.1); Has 358 Blast hits to 358 proteins in 24 species: Archae - 0; Bacteria - 0; Metazoa - 0; Fungi - 0; Plants - 358; Viruses - 0; Othe…	-1.33193	0.002991	0.013206	yes
17.1.3	hormone metabolism.abscisic acid.induced-regulated-responsive-activated	ncbi_102621444	xp_006490515.1	P2C08	(loc_os01g46760.1 : 270.0) no description available & (gnl|cdd|35917 : 235.0) no description available & (gnl|cdd|29062 : 227.0) no description available & (at5g59220 : 222.0) highly ABA-induced PP2C gene 1 (HAI1); FUNCTIONS IN: protein serine/threonine phosphatase activity, catalytic activity; INVOLVED IN: response to water deprivation, response to abscisic acid stimulus; LOCATED IN: chloroplast…	-1.26252	2.97e-06	3.25e-05	yes
17.1.3	hormone metabolism.abscisic acid.induced-regulated-responsive-activated	ncbi_102618150	xp_006479920.1	TSPO	(at2g47770 : 157.0) Encodes a membrane-bound protein designated AtTSPO (Arabidopsis thaliana TSPO-related). AtTSPO is related to the bacterial outer membrane tryptophan-rich sensory protein (TspO) and the mammalian mitochondrial 18 kDa Translocator Protein (18 kDa TSPO), members of the TspO/MBR domain-containing membrane proteins. Mainly detected in dry seeds, but can be induced in vegetative tis…	-1.2458	5.48e-05	0.00042	yes
17.1.3	hormone metabolism.abscisic acid.induced-regulated-responsive-activated	ncbi_102613712	xp_006491431.1	GEML2	(at4g01600 : 216.0) GRAM domain family protein; CONTAINS InterPro DOMAIN/s: GRAM (InterPro:IPR004182); BEST Arabidopsis thaliana protein match is: FH interacting protein 1 (TAIR:AT1G28200.1); Has 35333 Blast hits to 34131 proteins in 2444 species: Archae - 798; Bacteria - 22429; Metazoa - 974; Fungi - 991; Plants - 531; Viruses - 0; Other Eukaryotes - 9610 (source: NCBI BLink). & (loc_os03g52670.…	-1.1885	0.000229	0.001465	yes
17.1.3	hormone metabolism.abscisic acid.induced-regulated-responsive-activated	ncbi_102623410	xp_006493232.1	HA22E	(at5g50720 : 159.0) Encodes one of five HVA22 homologs in Arabidopsis. HVA22 is an ABA- and stress-inducible gene first isolated from barley. Members of this gene family have only been found in eukaryotes. AtHVA22e mRNA is upregulated to varying degrees in response to cold stress, salt stress, ABA treatment or dehydration.; HVA22 homologue E (HVA22E); FUNCTIONS IN: molecular_function unknown; INV…	-1.18471	8.82e-05	0.00064	yes
17.1.3	hormone metabolism.abscisic acid.induced-regulated-responsive-activated	ncbi_102628826	xp_015382004.1	GEML8	(at5g23370 : 200.0) GRAM domain-containing protein / ABA-responsive protein-related; CONTAINS InterPro DOMAIN/s: GRAM (InterPro:IPR004182); BEST Arabidopsis thaliana protein match is: GRAM domain-containing protein / ABA-responsive protein-related (TAIR:AT5G23350.1); Has 1807 Blast hits to 1807 proteins in 277 species: Archae - 0; Bacteria - 0; Metazoa - 736; Fungi - 347; Plants - 385; Viruses - …	2.32957	1.84e-05	0.000161	yes
17.1.3	hormone metabolism.abscisic acid.induced-regulated-responsive-activated	ncbi_102622479	xp_006484579.1	GEML4	(at5g08350 : 229.0) GRAM domain-containing protein / ABA-responsive protein-related; CONTAINS InterPro DOMAIN/s: GRAM (InterPro:IPR004182); BEST Arabidopsis thaliana protein match is: GRAM domain-containing protein / ABA-responsive protein-related (TAIR:AT5G23370.1); Has 358 Blast hits to 358 proteins in 24 species: Archae - 0; Bacteria - 0; Metazoa - 0; Fungi - 0; Plants - 358; Viruses - 0; Othe…	3.07435	6.2e-07	8.1e-06	yes
17.1.3	hormone metabolism.abscisic acid.induced-regulated-responsive-activated	ncbi_102611972	xp_006476391.1	P2C08	(loc_os01g46760.1 : 204.0) no description available & (gnl|cdd|35917 : 201.0) no description available & (gnl|cdd|47660 : 189.0) no description available & (at1g07430 : 179.0) highly ABA-induced PP2C gene 2 (HAI2); FUNCTIONS IN: protein serine/threonine phosphatase activity, catalytic activity; INVOLVED IN: protein amino acid dephosphorylation; LOCATED IN: protein serine/threonine phosphatase com…	3.66838	2.31e-05	0.000198	yes
BinCode	BinName	Gene-ID	Protein-ID	Symbol	description	log2(Infected-vs-Mock)	Pvalue	FDR	significant
17.1.2	hormone metabolism.abscisic acid.signal transduction	ncbi_102621444	xp_006490515.1	P2C08	(loc_os01g46760.1 : 270.0) no description available & (gnl|cdd|35917 : 235.0) no description available & (gnl|cdd|29062 : 227.0) no description available & (at5g59220 : 222.0) highly ABA-induced PP2C gene 1 (HAI1); FUNCTIONS IN: protein serine/threonine phosphatase activity, catalytic activity; INVOLVED IN: response to water deprivation, response to abscisic acid stimulus; LOCATED IN: chloroplast…	-1.26252	2.97e-06	3.25e-05	yes
17.1.2	hormone metabolism.abscisic acid.signal transduction	ncbi_102624980	xp_006475507.1	P2C77	(at5g57050 : 413.0) Encodes a protein phosphatase 2C and is involved in ABA signal transduction. Binds fibrillin preprotein in vitro and in vivo.; ABA INSENSITIVE 2 (ABI2); CONTAINS InterPro DOMAIN/s: Protein phosphatase 2C, manganese/magnesium aspartate binding site (InterPro:IPR000222), Protein phosphatase 2C-related (InterPro:IPR001932), Protein phosphatase 2C (InterPro:IPR015655), Protein pho…	-1.23092	5e-06	5.12e-05	yes

## Sheet: BRs
Table S5. Differential expression of phytohormone-related genes in plants after CYVCV infection
BinCode	BinName	Gene-ID	Protein-ID	Symbol	description	log2(Infected-vs-Mock)	Pvalue	FDR	significant
17.3.1.2.5	hormone metabolism.brassinosteroid.synthesis-degradation.sterols.HYD1	ncbi_102624206	xp_006494542.1	EBP	(at1g20050 : 177.0) C-8 sterol isomerase; HYDRA1 (HYD1); FUNCTIONS IN: C-8 sterol isomerase activity; INVOLVED IN: sterol biosynthetic process; LOCATED IN: plasma membrane; EXPRESSED IN: 22 plant structures; EXPRESSED DURING: 13 growth stages; CONTAINS InterPro DOMAIN/s: Emopamil-binding (InterPro:IPR007905); Has 377 Blast hits to 377 proteins in 112 species: Archae - 0; Bacteria - 0; Metazoa - 1…	-4.6218	1.94e-16	1.48e-14	yes
17.3.1.2.99	hormone metabolism.brassinosteroid.synthesis-degradation.sterols.other	ncbi_102624399	xp_006474340.2	CAS1	(gnl|cdd|35718 : 1201.0) no description available & (at2g07050 : 1162.0) Involved in the biosynthesis of brassinosteroids. Catalyzes the reaction from epoxysqualene to cycloartenol.; cycloartenol synthase 1 (CAS1); FUNCTIONS IN: cycloartenol synthase activity; INVOLVED IN: pentacyclic triterpenoid biosynthetic process, thylakoid membrane organization, pollen development; LOCATED IN: vacuole; EXPR…	-1.79185	1.57e-09	3.96e-08	yes
17.3.1.1.99	hormone metabolism.brassinosteroid.synthesis-degradation.BRs.other	ncbi_102610008	xp_006466044.1	C90D1	(at3g13730 : 644.0) Encodes a cytochrome P-450 gene that is involved in brassinosteroid biosynthesis, most likely in the conversion step of teasterone (TE) to 3-dehydroteasterone (3DT), and/or 6-deoxoteasterone (6-deoxoTE) to 6-deoxo-3-dehydroteasterone (6-deoxo3DT); or the conversion of cathasterone (CT) to TE, and/or 6-deoxocathasterone (6-deoxoCT) to 6-deoxoTE. Recently, CYP90D1 was shown to c…	-1.57662	3.33e-08	6.21e-07	yes
17.3.1.1.5	hormone metabolism.brassinosteroid.synthesis-degradation.BRs.metabolic regulation	ncbi_102622879	xp_006484250.1	C7A22	(at2g26710 : 406.0) Encodes a member of the cytochrome p450 family that serves as a control point between multiple photoreceptor systems and brassinosteroid signal transduction. Involved in brassinolide metabolism. Mediates response to a variety of light signals including hypocotyl elongation and cotyledon expansion.; PHYB ACTIVATION TAGGED SUPPRESSOR 1 (BAS1); FUNCTIONS IN: steroid hydroxylase a…	-1.51281	0.001556	0.007647	yes
17.3.1.1.5	hormone metabolism.brassinosteroid.synthesis-degradation.BRs.metabolic regulation	ncbi_102623755	xp_006484252.1	C7A22	(at2g26710 : 375.0) Encodes a member of the cytochrome p450 family that serves as a control point between multiple photoreceptor systems and brassinosteroid signal transduction. Involved in brassinolide metabolism. Mediates response to a variety of light signals including hypocotyl elongation and cotyledon expansion.; PHYB ACTIVATION TAGGED SUPPRESSOR 1 (BAS1); FUNCTIONS IN: steroid hydroxylase a…	-1.51236	3.49e-08	6.48e-07	yes
17.3.1.1.4	hormone metabolism.brassinosteroid.synthesis-degradation.BRs.BR6OX	ncbi_102613870	xp_006482426.1	C85A	(q69f95|c85a_phavu : 776.0) Cytochrome P450 85A (EC 1.14.-.-) (C6-oxidase) - Phaseolus vulgaris (Kidney bean) (French bean) & (at5g38970 : 676.0) Encodes a polypeptide involved in the C-6 oxidation of brassinosteroids. Heterologous expression of the protein in yeast conferred the ability to catalyze multiple reactions in which the C-6 position of 6-deoxocastasterone, 6-deoxotyphasterol, 3-dehydro…	-1.47663	0.004888	0.019996	yes
17.3.1.1.99	hormone metabolism.brassinosteroid.synthesis-degradation.BRs.other	ncbi_102613870	xp_006482426.1	C85A	(q69f95|c85a_phavu : 776.0) Cytochrome P450 85A (EC 1.14.-.-) (C6-oxidase) - Phaseolus vulgaris (Kidney bean) (French bean) & (at5g38970 : 676.0) Encodes a polypeptide involved in the C-6 oxidation of brassinosteroids. Heterologous expression of the protein in yeast conferred the ability to catalyze multiple reactions in which the C-6 position of 6-deoxocastasterone, 6-deoxotyphasterol, 3-dehydro…	-1.47663	0.004888	0.019996	yes
17.3.1.2.99	hormone metabolism.brassinosteroid.synthesis-degradation.sterols.other	ncbi_102625150	xp_015384417.1	CAS1	(gnl|cdd|35718 : 371.0) no description available & (at2g07050 : 360.0) Involved in the biosynthesis of brassinosteroids. Catalyzes the reaction from epoxysqualene to cycloartenol.; cycloartenol synthase 1 (CAS1); FUNCTIONS IN: cycloartenol synthase activity; INVOLVED IN: pentacyclic triterpenoid biosynthetic process, thylakoid membrane organization, pollen development; LOCATED IN: vacuole; EXPRES…	-1.37946	0.000348	0.002111	yes
17.3.1.1.99	hormone metabolism.brassinosteroid.synthesis-degradation.BRs.other	ncbi_102623590	xp_006466873.1	C90C1	(at4g36380 : 671.0) Encodes a cytochrome P-450 gene that is involved in leaf blade expansion by controlling polar cell expansion in the leaf length direction. Member of the CYP90C CYP450 family. ROT3 was shown to be involved in brassinosteroid biosynthesis, most likely in the conversion step of typhasterol (TY) to castasterone (CS). As 6-deoxo-CS was unable to restore the phenotype of rot3-1, it …	-1.10249	0.003175	0.01388	yes
17.3.1.1.5	hormone metabolism.brassinosteroid.synthesis-degradation.BRs.metabolic regulation	ncbi_102624044	xp_006484253.1	SOT12	(at2g03760 : 352.0) Encodes a brassinosteroid sulfotransferase. In vitro experiements show that this enzyme has a preference for 24-epibrassinosteroids, particularly 24-epicathasterone, but does not act on castasterone and brassinolide. It is differentially expressed during development, being more abundant in young seedlings and actively growing cell cultures. Expression is induced in response to…	2.40961	3.17e-15	2e-13	yes
17.3.1.2.99	hormone metabolism.brassinosteroid.synthesis-degradation.sterols.other	ncbi_102622201	xp_015382436.1	ERG1	(loc_os03g12910.1 : 738.0) no description available & (gnl|cdd|36512 : 737.0) no description available & (o48651|erg1_pangi : 731.0) Squalene monooxygenase (EC 1.14.99.7) (Squalene epoxidase) (SE) - Panax ginseng (Korean ginseng) & (at1g58440 : 724.0) Encodes a putative protein that has been speculated, based on sequence similarities, to have squalene monooxygenase activity.; XF1; FUNCTIONS IN: s…	4.52356	0.000137	0.000938	yes
17.3.2.99	hormone metabolism.brassinosteroid.signal transduction.other	ncbi_102609529	xp_006468481.1	EXOL7	(at2g35150 : 395.0) EXORDIUM like 1 (EXL1); FUNCTIONS IN: molecular_function unknown; INVOLVED IN: biological_process unknown; LOCATED IN: endomembrane system; EXPRESSED IN: 13 plant structures; EXPRESSED DURING: 7 growth stages; CONTAINS InterPro DOMAIN/s: Phosphate-induced protein 1 (InterPro:IPR006766); BEST Arabidopsis thaliana protein match is: EXORDIUM like 5 (TAIR:AT2G17230.1); Has 396 Bla…	-1.20051	1.24e-05	0.000115	yes
17.3.2.1	hormone metabolism.brassinosteroid.signal transduction.BRI	ncbi_102607543	xp_006477604.1	Y1743	(at1g74360 : 1365.0) Leucine-rich repeat protein kinase family protein; FUNCTIONS IN: protein serine/threonine kinase activity, protein kinase activity, ATP binding; INVOLVED IN: transmembrane receptor protein tyrosine kinase signaling pathway, protein amino acid phosphorylation; LOCATED IN: mitochondrion; EXPRESSED IN: 15 plant structures; EXPRESSED DURING: 9 growth stages; CONTAINS InterPro DOM…	1.56889	8.26e-08	1.38e-06	yes
17.3.2.1	hormone metabolism.brassinosteroid.signal transduction.BRI	ncbi_102630058	xp_006481114.1	IMK2	(at3g51740 : 967.0) encodes a leucine-repeat receptor kinase expressed in inflorescence meristem. Locus association was made from performing sequence analysis with IMK3 (MRLK) whose locus association was provided by the authors.; inflorescence meristem receptor-like kinase 2 (IMK2); FUNCTIONS IN: protein serine/threonine kinase activity, protein kinase activity, kinase activity, ATP binding; INVO…	2.5283	8.49e-07	1.08e-05	yes
17.3.2.99	hormone metabolism.brassinosteroid.signal transduction.other	ncbi_102621097	xp_006494805.1	SERK1	(loc_os08g07760.1 : 213.0) no description available & (at1g34210 : 204.0) Plasma membrane LRR receptor-like serine threonine kinase expressed during embryogenesis in locules until stage 6 anthers, with higher expression in the tapetal cell layer. SERK1 and SERK2 receptor kinases function redundantly as an important control point for sporophytic development controlling male gametophyte production.…	2.64708	4.63e-13	2.2e-11	yes
17.3.2.1	hormone metabolism.brassinosteroid.signal transduction.BRI	ncbi_102613587	xp_006486518.1	IMK2	(at3g51740 : 910.0) encodes a leucine-repeat receptor kinase expressed in inflorescence meristem. Locus association was made from performing sequence analysis with IMK3 (MRLK) whose locus association was provided by the authors.; inflorescence meristem receptor-like kinase 2 (IMK2); FUNCTIONS IN: protein serine/threonine kinase activity, protein kinase activity, kinase activity, ATP binding; INVO…	3.3456	7.08e-08	1.2e-06	yes
17.3.2.99	hormone metabolism.brassinosteroid.signal transduction.other	ncbi_102608503	xp_015381326.1	SERK1	(loc_os08g07760.1 : 714.0) no description available & (at1g34210 : 690.0) Plasma membrane LRR receptor-like serine threonine kinase expressed during embryogenesis in locules until stage 6 anthers, with higher expression in the tapetal cell layer. SERK1 and SERK2 receptor kinases function redundantly as an important control point for sporophytic development controlling male gametophyte production.…	3.93009	2.08e-30	6.87e-28	yes
17.3.3	hormone metabolism.brassinosteroid.induced-regulated-responsive-activated	ncbi_102614213	xp_006491156.1	RHA1B	(at3g61460 : 256.0) Encodes a novel ring finger protein and forms an N-terminal hydrophobic domain and a C-terminal RING-H2 signature. Expression is down regulated by brassinolide.; brassinosteroid-responsive RING-H2 (BRH1); FUNCTIONS IN: zinc ion binding; INVOLVED IN: response to brassinosteroid stimulus, response to chitin; LOCATED IN: endomembrane system; EXPRESSED IN: 22 plant structures; EXP…	12.3498	4e-25	8.63e-23	yes

## Sheet: GA
Table S5. Differential expression of phytohormone-related genes in plants after CYVCV infection
BinCode	BinName	Gene-ID	Protein-ID	Symbol	description	log2(Infected-vs-Mock)	Pvalue	FDR	significant
17.6.3	hormone metabolism.gibberelin.induced-regulated-responsive-activated	ncbi_102627925	xp_006473655.1	SNAK2	(gnl|cdd|66395 : 95.1) no description available & (at1g75750 : 90.5) GA-responsive GAST1 protein homolog regulated by BR and GA antagonistically. Possibly involved in cell elongation based on expression data; GAST1 protein homolog 1 (GASA1); CONTAINS InterPro DOMAIN/s: Gibberellin regulated protein (InterPro:IPR003854); BEST Arabidopsis thaliana protein match is: Gibberellin-regulated family prot…	-3.11449	4.39e-05	0.000346	yes
17.6.3	hormone metabolism.gibberelin.induced-regulated-responsive-activated	ncbi_102625142	xp_006473195.1	GASA9	(gnl|cdd|66395 : 93.1) no description available & (at1g22690 : 87.0) Gibberellin-regulated family protein; FUNCTIONS IN: molecular_function unknown; INVOLVED IN: response to gibberellin stimulus; LOCATED IN: endomembrane system; EXPRESSED IN: 18 plant structures; EXPRESSED DURING: 10 growth stages; CONTAINS InterPro DOMAIN/s: Gibberellin regulated protein (InterPro:IPR003854); BEST Arabidopsis th…	-2.17123	2.79e-08	5.32e-07	yes
17.6.3	hormone metabolism.gibberelin.induced-regulated-responsive-activated	ncbi_102628220	xp_006473656.1	SNAK2	(gnl|cdd|66395 : 92.8) no description available & (at2g18420 : 78.2) Encodes a Gibberellin-regulated GASA/GAST/Snakin family protein; Gibberellin-regulated family protein; FUNCTIONS IN: molecular_function unknown; INVOLVED IN: response to gibberellin stimulus; LOCATED IN: endomembrane system; EXPRESSED IN: 6 plant structures; EXPRESSED DURING: C globular stage, petal differentiation and expansion…	-2.11165	0.001917	0.009134	yes
17.6.3	hormone metabolism.gibberelin.induced-regulated-responsive-activated	ncbi_102629636	xp_006470710.1	GAST1	(loc_os05g31280.1 : 100.0) no description available & (gnl|cdd|66395 : 96.6) no description available & (at1g74670 : 90.5) Gibberellin-regulated family protein; FUNCTIONS IN: molecular_function unknown; INVOLVED IN: in 6 processes; LOCATED IN: endomembrane system; EXPRESSED IN: 21 plant structures; EXPRESSED DURING: 13 growth stages; CONTAINS InterPro DOMAIN/s: Gibberellin regulated protein (Inte…	1.3122	0.003835	0.016284	yes
17.6.3	hormone metabolism.gibberelin.induced-regulated-responsive-activated	ncbi_102611788	xp_006482595.1	GASA4	(gnl|cdd|66395 : 98.2) no description available & (at5g15230 : 91.3) gibberellin-regulated (GASA4); GAST1 protein homolog 4 (GASA4); FUNCTIONS IN: molecular_function unknown; INVOLVED IN: response to gibberellin stimulus, gibberellic acid mediated signaling pathway; EXPRESSED IN: 23 plant structures; EXPRESSED DURING: 14 growth stages; CONTAINS InterPro DOMAIN/s: Gibberellin regulated protein (In…	1.38505	1.11e-06	1.37e-05	yes
17.6.3	hormone metabolism.gibberelin.induced-regulated-responsive-activated	ncbi_102626694	xp_006477453.1	GASA6	(at1g74670 : 109.0) Gibberellin-regulated family protein; FUNCTIONS IN: molecular_function unknown; INVOLVED IN: in 6 processes; LOCATED IN: endomembrane system; EXPRESSED IN: 21 plant structures; EXPRESSED DURING: 13 growth stages; CONTAINS InterPro DOMAIN/s: Gibberellin regulated protein (InterPro:IPR003854); BEST Arabidopsis thaliana protein match is: GAST1 protein homolog 4 (TAIR:AT5G15230.1)…	1.66586	0.000543	0.003107	yes
17.6.3	hormone metabolism.gibberelin.induced-regulated-responsive-activated	ncbi_102631482	xp_006482489.1	GASAE	(at5g14920 : 90.9) Gibberellin-regulated family protein; INVOLVED IN: response to gibberellin stimulus; LOCATED IN: endomembrane system; EXPRESSED IN: 22 plant structures; EXPRESSED DURING: 13 growth stages; Has 177972 Blast hits to 67014 proteins in 2759 species: Archae - 778; Bacteria - 39574; Metazoa - 64340; Fungi - 23851; Plants - 18819; Viruses - 6445; Other Eukaryotes - 24165 (source: NCBI…	2.09836	9.73e-07	1.21e-05	yes
17.6.3	hormone metabolism.gibberelin.induced-regulated-responsive-activated	ncbi_107177706	xp_015387441.1	SNAK2	(gnl|cdd|66395 : 75.8) no description available & (ipr003854 : 66.3695) Gibberellin regulated protein & (at5g14920 : 66.2) Gibberellin-regulated family protein; INVOLVED IN: response to gibberellin stimulus; LOCATED IN: endomembrane system; EXPRESSED IN: 22 plant structures; EXPRESSED DURING: 13 growth stages; Has 177972 Blast hits to 67014 proteins in 2759 species: Archae - 778; Bacteria - 39574…	2.23306	0.00102	0.005319	yes
17.6.2	hormone metabolism.gibberelin.signal transduction	ncbi_102613708	xp_006469284.1	PUB21	(at5g37490 : 356.0) ARM repeat superfamily protein; FUNCTIONS IN: ubiquitin-protein ligase activity, binding; INVOLVED IN: response to chitin; LOCATED IN: ubiquitin ligase complex; EXPRESSED IN: 14 plant structures; EXPRESSED DURING: 7 growth stages; CONTAINS InterPro DOMAIN/s: U box domain (InterPro:IPR003613), Armadillo-like helical (InterPro:IPR011989), Armadillo-type fold (InterPro:IPR016024)…	2.25376	2.65e-07	3.88e-06	yes
17.6.3	hormone metabolism.gibberelin.induced-regulated-responsive-activated	ncbi_102628910	xp_006476724.1	SNAK2	(at5g14920 : 86.7) Gibberellin-regulated family protein; INVOLVED IN: response to gibberellin stimulus; LOCATED IN: endomembrane system; EXPRESSED IN: 22 plant structures; EXPRESSED DURING: 13 growth stages; Has 177972 Blast hits to 67014 proteins in 2759 species: Archae - 778; Bacteria - 39574; Metazoa - 64340; Fungi - 23851; Plants - 18819; Viruses - 6445; Other Eukaryotes - 24165 (source: NCBI…	3.94579	1.4e-10	4.27e-09	yes
BinCode	BinName	Gene-ID	Protein-ID	Symbol	description	log2(Infected-vs-Mock)	Pvalue	FDR	significant
17.6.1.11	hormone metabolism.gibberelin.synthesis-degradation.GA20 oxidase	ncbi_102608767	xp_006490288.1	GAOX1	(at4g25420 : 528.0) Encodes gibberellin 20-oxidase that is involved in the later steps of the gibberellin biosynthetic pathway. Regulated by a circadian clock. Weak expression response to far red light.; GA20OX1; CONTAINS InterPro DOMAIN/s: Isopenicillin N synthase (InterPro:IPR002283), Oxoglutarate/iron-dependent oxygenase (InterPro:IPR005123); BEST Arabidopsis thaliana protein match is: gibbere…	-1.58131	8.86e-08	1.46e-06	yes
17.6.1	hormone metabolism.gibberelin.synthesis-degradation	ncbi_102625856	xp_006467975.1	G2OX8	(at4g21200 : 431.0) Encodes a protein with gibberellin 2-oxidase activity which acts specifically on C-20 gibberellins.; gibberellin 2-oxidase 8 (GA2OX8); FUNCTIONS IN: C-20 gibberellin 2-beta-dioxygenase activity; INVOLVED IN: gibberellin metabolic process; LOCATED IN: cellular_component unknown; EXPRESSED IN: sepal, flower; EXPRESSED DURING: petal differentiation and expansion stage; BEST Arabi…	-1.56062	0.003672	0.015687	yes
17.6.1.4	hormone metabolism.gibberelin.synthesis-degradation.ent-kaurenoic acid hydroxylase/oxygenase	ncbi_102614081	xp_006485429.1	BAMO	(at1g05160 : 480.0) Encodes an ent-kaurenoic acid hydroxylase, a member of the CYP88A cytochrome p450 family.; "cytochrome P450, family 88, subfamily A, polypeptide 3" (CYP88A3); CONTAINS InterPro DOMAIN/s: Cytochrome P450, B-class (InterPro:IPR002397), Cytochrome P450 (InterPro:IPR001128), Cytochrome P450, conserved site (InterPro:IPR017972); BEST Arabidopsis thaliana protein match is: ent-kaure…	-1.4673	6.27e-13	2.93e-11	yes
17.6.1	hormone metabolism.gibberelin.synthesis-degradation	ncbi_102631417	xp_015388960.1	GAMT2	(at5g56300 : 449.0) A member of the Arabidopsis SABATH methyltransferase gene family. Encodes GAMT2, a methyltransferase that uses S-adenosine-L-methionine (SAM) as a methyl donor to methylate the carboxyl group of GAs, resulting in the methyl esters of GAs (MeGAs). Expressed most highly in the siliques during seed development.; gibberellic acid methyltransferase 2 (GAMT2); CONTAINS InterPro DOMA…	-1.38702	0.006018	0.023793	yes
17.6.1.4	hormone metabolism.gibberelin.synthesis-degradation.ent-kaurenoic acid hydroxylase/oxygenase	ncbi_102613483	xp_006485427.1	BAMO	(at2g32440 : 486.0) ent-kaurenoic acid hydroxylase (KAO2); ent-kaurenoic acid hydroxylase 2 (KAO2); CONTAINS InterPro DOMAIN/s: Cytochrome P450, B-class (InterPro:IPR002397), Cytochrome P450 (InterPro:IPR001128), Cytochrome P450, conserved site (InterPro:IPR017972); BEST Arabidopsis thaliana protein match is: cytochrome P450, family 88, subfamily A, polypeptide 3 (TAIR:AT1G05160.1). & (loc_os06g0…	-1.31969	2.28e-10	6.74e-09	yes
17.6.1.4	hormone metabolism.gibberelin.synthesis-degradation.ent-kaurenoic acid hydroxylase/oxygenase	ncbi_102613777	xp_006485428.1	BAMO	(at2g32440 : 499.0) ent-kaurenoic acid hydroxylase (KAO2); ent-kaurenoic acid hydroxylase 2 (KAO2); CONTAINS InterPro DOMAIN/s: Cytochrome P450, B-class (InterPro:IPR002397), Cytochrome P450 (InterPro:IPR001128), Cytochrome P450, conserved site (InterPro:IPR017972); BEST Arabidopsis thaliana protein match is: cytochrome P450, family 88, subfamily A, polypeptide 3 (TAIR:AT1G05160.1). & (loc_os06g0…	-1.07076	0.000106	0.000753	yes
17.6.1.1	hormone metabolism.gibberelin.synthesis-degradation.copalyl diphosphate synthase	ncbi_102620281	xp_006480099.1	KSA	(o04408|ksa_pea : 919.0) Ent-kaurene synthase A, chloroplast precursor (EC 5.5.1.13) (Ent-copalyl diphosphate synthase) (KSA) - Pisum sativum (Garden pea) & (at4g02780 : 839.0) Catalyzes the conversion of geranylgeranyl pyrophosphate (GGPP) to copalyl pyrophosphate (CPP) of gibberellin biosynthesis; GA REQUIRING 1 (GA1); CONTAINS InterPro DOMAIN/s: Terpene synthase, metal-binding domain (InterPro…	1.33361	0.006443	0.025144	yes
17.6.1	hormone metabolism.gibberelin.synthesis-degradation	ncbi_102608615	xp_006476205.1	AOP1L	(at1g52820 : 253.0) 2-oxoglutarate (2OG) and Fe(II)-dependent oxygenase superfamily protein; FUNCTIONS IN: oxidoreductase activity; EXPRESSED IN: root; CONTAINS InterPro DOMAIN/s: Oxoglutarate/iron-dependent oxygenase (InterPro:IPR005123); BEST Arabidopsis thaliana protein match is: 2-oxoglutarate (2OG) and Fe(II)-dependent oxygenase superfamily protein (TAIR:AT4G03070.1); Has 7837 Blast hits to …	4.22707	2.19e-06	2.5e-05	yes
