# Supplementary material for: Transcriptome analysis of Citrus limon infected with Citrus yellow vein clearing virus
Source: BMC Genomics. 2023 Feb 7;24:65. doi: 10.1186/s12864-023-09151-5 (PMC9903606; doi:10.1186/s12864-023-09151-5)
Supplement: Supplementary file 6 — Additional file 6: Table S6. Differential expression of photosynthesis-related genes in plants after CYVCV infection. [file 12864_2023_9151_MOESM6_ESM.xls]

## Sheet: Photosynthesis
Table S6. Differential expression of photosynthesis-related genes in plants after CYVCV infection
Lightreaction.photosystem II
BinCode	BinName	Gene-ID	Protein-ID	Symbol	description	log2(Infected-vs-Mock)	Pvalue	FDR	significant
1.1.1.2	PS.lightreaction.photosystem II.PSII polypeptide subunits	ncbi_102614461	xp_006482864.1	PsbT	(at1g51400 : 60.1) Photosystem II 5 kD protein; FUNCTIONS IN: molecular_function unknown; INVOLVED IN: response to UV-B, response to wounding, response to ozone; LOCATED IN: chloroplast thylakoid membrane, chloroplast thylakoid lumen, chloroplast photosystem II; EXPRESSED IN: 22 plant structures; EXPRESSED DURING: 13 growth stages; BEST Arabidopsis thaliana protein match is: photosystem II subuni…	-1.886	2.93e-08	5.53e-07	yes
1.1.1.2	PS.lightreaction.photosystem II.PSII polypeptide subunits	ncbi_4271240	yp_740455.1	PsbA	(gnl|cdd|79222 : 680.0) no description available & (atcg00020 : 659.0) Encodes chlorophyll binding protein D1, a part of the photosystem II reaction center core; photosystem II reaction center protein A (PSBA); FUNCTIONS IN: chlorophyll binding; INVOLVED IN: photosynthesis, light reaction; LOCATED IN: in 6 components; EXPRESSED IN: 24 plant structures; EXPRESSED DURING: 14 growth stages; CONTAINS…	-1.87008	0.00019	0.001247	yes
1.1.1.2	PS.lightreaction.photosystem II.PSII polypeptide subunits	ncbi_4271200	yp_740470.1	PsbD	(gnl|cdd|79223 : 670.0) no description available & (q9bbt0|psbd_lotja : 652.0) Photosystem II D2 protein (Photosystem Q(A) protein) (PSII D2 protein) - Lotus japonicus & (atcg00270 : 650.0) PSII D2 protein; photosystem II reaction center protein D (PSBD); FUNCTIONS IN: electron transporter, transferring electrons within the noncyclic electron transport pathway of photosynthesis activity; INVOLVED…	-1.34692	0.000318	0.001955	yes
1.1.1.2	PS.lightreaction.photosystem II.PSII polypeptide subunits	ncbi_4271201	yp_740471.2	PsbC	(gnl|cdd|79253 : 889.0) no description available & (p06413|psbc_tobac : 798.0) Photosystem II 44 kDa reaction center protein (P6 protein) (CP43) - Nicotiana tabacum (Common tobacco) & (atcg00280 : 796.0) chloroplast gene encoding a CP43 subunit of the photosystem II reaction center. promoter contains a blue-light responsive element.; photosystem II reaction center protein C (PSBC); FUNCTIONS IN: …	-1.29018	2.49e-05	0.000211	yes
1.1.1.2	PS.lightreaction.photosystem II.PSII polypeptide subunits	ncbi_102610576	xp_006475299.1	PsbQ	(at3g01440 : 264.0) Encodes a subunit of the NAD(P)H complex located in the chloroplast thylakoid lumen.; PsbQ-like 1 (PQL1); FUNCTIONS IN: electron transporter, transferring electrons within the cyclic electron transport pathway of photosynthesis activity; INVOLVED IN: photosynthesis, light reaction, photosynthetic electron transport chain; LOCATED IN: in 7 components; EXPRESSED IN: 20 plant str…	-1.2013	0.004527	0.018706	yes
1.1.1.2	PS.lightreaction.photosystem II.PSII polypeptide subunits	ncbi_102608211	xp_015383608.1	PsbC	(gnl|cdd|79253 : 493.0) no description available & (p06004|psbc_pea : 442.0) Photosystem II 44 kDa reaction center protein (P6 protein) (CP43) - Pisum sativum (Garden pea) & (atcg00280 : 439.0) chloroplast gene encoding a CP43 subunit of the photosystem II reaction center. promoter contains a blue-light responsive element.; photosystem II reaction center protein C (PSBC); FUNCTIONS IN: chlorophyl…	-1.18982	0.010995	0.039126	yes
1.1.1.2	PS.lightreaction.photosystem II.PSII polypeptide subunits	ncbi_102607932	xp_006473853.1	PsbP	(at1g76450 : 281.0) Photosystem II reaction center PsbP family protein; FUNCTIONS IN: calcium ion binding; INVOLVED IN: photosynthesis; LOCATED IN: thylakoid, thylakoid lumen, chloroplast thylakoid membrane, chloroplast thylakoid lumen, chloroplast; EXPRESSED IN: 23 plant structures; EXPRESSED DURING: 14 growth stages; CONTAINS InterPro DOMAIN/s: Photosystem II oxygen evolving complex protein Psb…	-1.06861	1.18e-08	2.45e-07	yes
1.1.1.1	PS.lightreaction.photosystem II.LHC-II	ncbi_107175516	xp_015382445.1	CB2G	(p27495|cb24_tobac : 477.0) Chlorophyll a-b binding protein 40, chloroplast precursor (LHCII type I CAB-40) (LHCP) - Nicotiana tabacum (Common tobacco) & (loc_os09g17740.1 : 441.0) no description available & (at2g34430 : 440.0) Photosystem II type I chlorophyll a/b-binding protein; light-harvesting chlorophyll-protein complex II subunit B1 (LHB1B1); FUNCTIONS IN: chlorophyll binding; INVOLVED IN:…	1.26481	5.99e-09	1.34e-07	yes
1.1.1.1	PS.lightreaction.photosystem II.LHC-II	ncbi_102612622	xp_006490395.1	CB2	(at1g76570 : 518.0) Chlorophyll A-B binding family protein; FUNCTIONS IN: chlorophyll binding; INVOLVED IN: response to blue light, response to far red light, photosynthesis; LOCATED IN: light-harvesting complex, chloroplast, membrane; EXPRESSED IN: 28 plant structures; EXPRESSED DURING: 13 growth stages; CONTAINS InterPro DOMAIN/s: Chlorophyll A-B binding protein (InterPro:IPR001344); BEST Arabi…	2.17972	2.12e-11	7.51e-10	yes
Lightreaction.photosystem I
BinCode	BinName	Gene-ID	Protein-ID	Symbol	description	log2(Infected-vs-Mock)	Pvalue	FDR	significant
1.1.2.1	PS.lightreaction.photosystem I.LHC-I	ncbi_102613058	xp_006473329.1	Lhca5	(at1g45474 : 327.0) Encodes a component of the light harvesting complex of photosystem I.; photosystem I light harvesting complex gene 5 (LHCA5); FUNCTIONS IN: pigment binding; INVOLVED IN: photosynthesis, light harvesting in photosystem I, photosynthesis; LOCATED IN: light-harvesting complex, chloroplast thylakoid membrane, photosystem I antenna complex, chloroplast, membrane; EXPRESSED IN: 21 p…	-1.37423	5.98e-11	1.96e-09	yes
1.1.2.1	PS.lightreaction.photosystem I.LHC-I	ncbi_102615942	xp_006465467.1	Lhca7	(at1g45474 : 180.0) Encodes a component of the light harvesting complex of photosystem I.; photosystem I light harvesting complex gene 5 (LHCA5); FUNCTIONS IN: pigment binding; INVOLVED IN: photosynthesis, light harvesting in photosystem I, photosynthesis; LOCATED IN: light-harvesting complex, chloroplast thylakoid membrane, photosystem I antenna complex, chloroplast, membrane; EXPRESSED IN: 21 p…	-1.35252	6.11e-05	0.000462927	yes
1.1.2.2	PS.lightreaction.photosystem I.PSI polypeptide subunits	ncbi_4271131	yp_740475.1	PsaA	(ipr001280 : 1500.0) Photosystem I PsaA/PsaB & (gnl|cdd|79273 : 1460.0) no description available & (p06405|psaa_tobac : 1393.0) Photosystem I P700 chlorophyll a apoprotein A1 (PsaA) (PSI-A) - Nicotiana tabacum (Common tobacco) & (atcg00350 : 1391.0) Encodes psaA protein comprising the reaction center for photosystem I along with psaB protein; hydrophobic protein encoded by the chloroplast genome.…	-1.21982	0.000646819	0.00360253	yes
1.1.2.2	PS.lightreaction.photosystem I.PSI polypeptide subunits	ncbi_4271130	yp_740474.1	PsaB	(ipr001280 : 1500.0) Photosystem I PsaA/PsaB & (gnl|cdd|79272 : 1408.0) no description available & (p06512|psab_spiol : 1380.0) Photosystem I P700 chlorophyll a apoprotein A2 (PsaB) (PSI-B) - Spinacia oleracea (Spinach) & (atcg00340 : 1370.0) Encodes the D1 subunit of photosystem I and II reaction centers.; PSAB; FUNCTIONS IN: chlorophyll binding; INVOLVED IN: photosynthesis, light harvesting in …	-1.12348	0.000855703	0.00459048	yes
Lightreaction.other electron carrier (ox/red)
BinCode	BinName	Gene-ID	Protein-ID	Symbol	description	log2(Infected-vs-Mock)	Pvalue	FDR	significant
1.1.5.3	PS.lightreaction.other electron carrier (ox/red).ferredoxin reductase	ncbi_102621724	xp_006466953.1	FENR1	(o04977|fenr1_tobac : 600.0) Ferredoxin--NADP reductase, leaf-type isozyme, chloroplast precursor (EC 1.18.1.2) (FNR) - Nicotiana tabacum (Common tobacco) & (at1g20020 : 586.0) Encodes a leaf-type ferredoxin:NADP(H) oxidoreductase. It is present in both chloroplast stroma and thylakoid membranes but is more abundant in the stroma; LEAF FNR 2 (ATLFNR2); FUNCTIONS IN: oxidoreductase activity, poly(…	-1.31324	3.19e-11	1.09e-09	yes
1.1.5.2	PS.lightreaction.other electron carrier (ox/red).ferredoxin	ncbi_102626236	xp_006465658.1	PNSB3	(at3g16250 : 214.0) encodes a novel subunit of the chloroplast NAD(P)H dehydrogenase complex, involved in cyclic electron flow around photosystem I to produce ATP. Contains a 4Fe-4S cluster.; NDH-dependent cyclic electron flow 1 (NDF4); FUNCTIONS IN: electron carrier activity, iron-sulfur cluster binding; INVOLVED IN: photosynthetic electron transport in photosystem I; LOCATED IN: chloroplast thy…	-1.14478	4.58e-06	4.75e-05	yes
1.1.5.2	PS.lightreaction.other electron carrier (ox/red).ferredoxin	ncbi_102616043	xp_006464382.1	-	(at1g02180 : 249.0) ferredoxin-related; FUNCTIONS IN: molecular_function unknown; INVOLVED IN: biological_process unknown; LOCATED IN: endomembrane system; EXPRESSED IN: 23 plant structures; EXPRESSED DURING: 15 growth stages; Has 54 Blast hits to 54 proteins in 11 species: Archae - 0; Bacteria - 0; Metazoa - 0; Fungi - 0; Plants - 54; Viruses - 0; Other Eukaryotes - 0 (source: NCBI BLink). & (lo…	1.4391	0.000287277	0.00178672	yes
Lightreaction.cytochrome b6/f.
BinCode	BinName	Gene-ID	Protein-ID	Symbol	description	log2(Infected-vs-Mock)	Pvalue	FDR	significant
1.1.3.3	PS.lightreaction.cytochrome b6/f.cytochrome b6 (CYB6)	ncbi_4271129	yp_740506.1	Cyb6	(loc_osp1g00640.1 : 414.0) no description available & (gnl|cdd|79287 : 406.0) no description available & (p05642|cyb6_maize : 394.0) Cytochrome b6 - Zea mays (Maize) & (atcg00720 : 393.0) Encodes the cytochrome b(6) subunit of the cytochrome b6f complex.; photosynthetic electron transfer B (PETB); FUNCTIONS IN: heme binding; INVOLVED IN: photosynthesis, light reaction; LOCATED IN: thylakoid, chlo…	-1.34488	0.00176371	0.00851317	yes
Lightreaction.ATP synthase
BinCode	BinName	Gene-ID	Protein-ID	Symbol	description	log2(Infected-vs-Mock)	Pvalue	FDR	significant
1.1.4.1	PS.lightreaction.ATP synthase.alpha subunit	ncbi_4271228	yp_740460.1	ATPA	(gnl|cdd|79276 : 952.0) no description available & (q0zj35|atpa_vitvi : 829.0) ATP synthase subunit alpha (EC 3.6.3.14) (ATPase subunit alpha) (ATP synthase F1 sector subunit alpha) - Vitis vinifera (Grape) & (atcg00120 : 818.0) Encodes the ATPase alpha subunit, which is a subunit of ATP synthase and part of the CF1 portion which catalyzes the conversion of ADP to ATP using the proton motive forc…	-1.19391	1.09e-05	0.000103165	yes
Calvin cycle
BinCode	BinName	Gene-ID	Protein-ID	Symbol	description	log2(Infected-vs-Mock)	Pvalue	FDR	significant
1.3.1	PS.calvin cycle.rubisco large subunit	ncbi_4271213	yp_740483.1	RbcL	(ipr000685 : 1500.0) Ribulose bisphosphate carboxylase, large subunit, C-terminal & (gnl|cdd|79258 : 982.0) no description available & (q9mtp9|rbl_oenho : 946.0) Ribulose bisphosphate carboxylase large chain precursor (EC 4.1.1.39) (RuBisCO large subunit) - Oenothera hookeri (Hooker's evening primrose) & (loc_osp1g00420.1 : 926.0) no description available & (atcg00490 : 917.0) large subunit of RU…	-1.69507	5.68e-05	0.000433879	yes
1.3.2	PS.calvin cycle.rubisco small subunit	ncbi_102612348	xp_006474196.1	RbcS	(loc_os02g05830.1 : 199.0) no description available & (o65349|rbs_capan : 193.0) Ribulose bisphosphate carboxylase small chain, chloroplast precursor (EC 4.1.1.39) (RuBisCO small subunit) - Capsicum annuum (Bell pepper) & (at5g38410 : 189.0) Ribulose bisphosphate carboxylase (small chain) family protein; FUNCTIONS IN: ribulose-bisphosphate carboxylase activity; INVOLVED IN: carbon fixation, respo…	-1.37883	0.00512456	0.0208136	yes
1.3.11	PS.calvin cycle.RPE	ncbi_102609480	xp_006477481.1	RPE	(at5g61410 : 474.0) Arabidopsis thaliana ribulose-5-phosphate-3-epimerase mRNA; D-ribulose-5-phosphate-3-epimerase (RPE); FUNCTIONS IN: ribulose-phosphate 3-epimerase activity, catalytic activity; INVOLVED IN: response to cold, carbohydrate metabolic process, response to nematode, embryo development ending in seed dormancy; LOCATED IN: thylakoid, apoplast, stromule, chloroplast, chloroplast envel…	-1.27397	2.65e-09	6.37e-08	yes
